# Supplementary material for: Keypoint-based modeling reveals fine-grained body pose tuning in superior temporal sulcus neurons
Source: Nat Commun. 2025 Jul 1;16:5796. doi: 10.1038/s41467-025-60945-5 (PMC12214754; doi:10.1038/s41467-025-60945-5)
Supplement: Supplementary file 4 — Source Data [file 41467_2025_60945_MOESM4_ESM.xlsx]

## Sheet: Figure_2a
monkey	region	cell	model	mean	q97_5	q2_5	rank_2D	r2_nc
G	ASB	4	2D	-0.0376317	-0.0137888	-0.0758777	58	0.236529
G	ASB	4	3D_VD	-0.0387031	-0.0101528	-0.0692659	58	0.282911
G	ASB	67	2D	-0.0760162	-0.0330917	-0.159157	188	0.00745365
G	ASB	67	3D_VD	-0.0701306	-0.0389884	-0.126476	188	0.00967619
G	ASB	72	2D	-0.0591148	-0.0275264	-0.101663	5	0.425868
G	ASB	72	3D_VD	-0.0578557	-0.0215038	-0.0968054	5	0.452719
G	ASB	105	2D	-0.093054	-0.0380865	-0.234956	185	0.0183124
G	ASB	105	3D_VD	-0.0831322	-0.0364419	-0.169092	185	0.0312646
G	ASB	108	2D	-0.0578434	-0.0171726	-0.103341	1	0.531729
G	ASB	108	3D_VD	-0.0621363	-0.0212229	-0.0982472	1	0.721128
G	ASB	186	2D	-0.0414223	-0.0123267	-0.0720556	91	0.190156
G	ASB	186	3D_VD	-0.0440424	-0.0136641	-0.0723097	91	0.248063
G	ASB	187	2D	-0.0477066	-0.0231673	-0.0816188	130	0.128688
G	ASB	187	3D_VD	-0.0485293	-0.0213349	-0.0853358	130	0.126654
G	ASB	189	2D	-0.0422559	-0.0207001	-0.0666341	101	0.18024
G	ASB	189	3D_VD	-0.0439723	-0.0181578	-0.0788127	101	0.193355
G	ASB	190	2D	-0.0495619	-0.019774	-0.0770896	82	0.201438
G	ASB	190	3D_VD	-0.0526338	-0.0200707	-0.0911873	82	0.328791
G	ASB	193	2D	-0.0397152	-0.0128492	-0.0644896	73	0.21596
G	ASB	193	3D_VD	-0.0415778	-0.0155616	-0.0694478	73	0.308527
G	ASB	194	2D	-0.0458593	-0.0144167	-0.0815801	116	0.155344
G	ASB	194	3D_VD	-0.0496404	-0.0183295	-0.0768137	116	0.230502
G	ASB	230	2D	-0.0574538	-0.0195827	-0.0995465	3	0.443774
G	ASB	230	3D_VD	-0.0564651	-0.0199515	-0.0996233	3	0.519697
G	ASB	359	2D	-0.0365886	-0.0122093	-0.0624982	138	0.117217
G	ASB	359	3D_VD	-0.0364985	-0.0138907	-0.0594321	138	0.203627
G	ASB	361	2D	-0.0394386	-0.0140248	-0.0624989	164	0.0816139
G	ASB	361	3D_VD	-0.0390678	-0.0159563	-0.0606815	164	0.246537
G	ASB	362	2D	-0.0395145	-0.0128079	-0.0688452	187	0.00788057
G	ASB	362	3D_VD	-0.038822	-0.013532	-0.0666262	187	0.262706
G	ASB	440	2D	-0.0368982	-0.0138216	-0.0790924	146	0.107959
G	ASB	440	3D_VD	-0.0368951	-0.0129674	-0.0740458	146	0.374623
G	ASB	442	2D	-0.0443533	-0.0120947	-0.0756491	153	0.101811
G	ASB	442	3D_VD	-0.0448604	-0.0191421	-0.0735221	153	0.384602
G	ASB	443	2D	-0.0374027	-0.00895889	-0.0766015	166	0.0735968
G	ASB	443	3D_VD	-0.0396765	-0.0169491	-0.0696675	166	0.293979
G	ASB	471	2D	-0.0456644	-0.0207954	-0.0771613	108	0.166893
G	ASB	471	3D_VD	-0.0499178	-0.0242906	-0.0774137	108	0.389981
G	ASB	472	2D	-0.0507131	-0.0229928	-0.090057	128	0.132248
G	ASB	472	3D_VD	-0.0520961	-0.0168695	-0.0882251	128	0.228984
G	ASB	485	2D	-0.0503574	-0.00831134	-0.0939447	142	0.112066
G	ASB	485	3D_VD	-0.051144	-0.0232465	-0.07693	142	0.282855
G	ASB	486	2D	-0.037104	-0.00858843	-0.0762098	123	0.139467
G	ASB	486	3D_VD	-0.0388672	-0.0114007	-0.0688095	123	0.354673
G	ASB	487	2D	-0.0455744	-0.015664	-0.0841955	162	0.0821875
G	ASB	487	3D_VD	-0.0455288	-0.0140902	-0.0724833	162	0.374868
G	ASB	649	2D	-0.0503014	-0.0224249	-0.0853144	104	0.178822
G	ASB	649	3D_VD	-0.0521034	-0.0216564	-0.0847513	104	0.165129
G	ASB	675	2D	-0.0569836	-0.02797	-0.104667	84	0.201211
G	ASB	675	3D_VD	-0.0571519	-0.0239899	-0.0904759	84	0.226638
G	ASB	678	2D	-0.0426501	-0.00984178	-0.0729822	71	0.216373
G	ASB	678	3D_VD	-0.0438897	-0.0220209	-0.0714757	71	0.356634
G	ASB	692	2D	-0.0457025	-0.0167425	-0.074443	46	0.259247
G	ASB	692	3D_VD	-0.0424754	-0.0149369	-0.0723111	46	0.272341
G	ASB	731	2D	-0.0556264	-0.0203011	-0.102872	184	0.0288327
G	ASB	731	3D_VD	-0.0536868	-0.0147944	-0.0832192	184	0.144476
G	ASB	742	2D	-0.0554305	-0.0250388	-0.0878284	80	0.20659
G	ASB	742	3D_VD	-0.0607086	-0.0223416	-0.112827	80	0.40724
G	ASB	743	2D	-0.0523044	-0.0175987	-0.0916535	43	0.264992
G	ASB	743	3D_VD	-0.0570505	-0.0198183	-0.0943494	43	0.45067
G	ASB	744	2D	-0.0562249	-0.0232753	-0.0992613	9	0.358745
G	ASB	744	3D_VD	-0.0594843	-0.0194154	-0.0930375	9	0.463239
G	ASB	746	2D	-0.0493044	-0.0218334	-0.0940648	70	0.219007
G	ASB	746	3D_VD	-0.0508294	-0.0208219	-0.0783276	70	0.459589
G	ASB	764	2D	-0.0451312	-0.0161474	-0.0812981	81	0.204823
G	ASB	764	3D_VD	-0.0472283	-0.0213394	-0.0891246	81	0.407861
G	ASB	767	2D	-0.0346008	-0.00858303	-0.0657559	88	0.196365
G	ASB	767	3D_VD	-0.039213	-0.0161589	-0.0656684	88	0.262917
G	ASB	768	2D	-0.0556377	-0.0252825	-0.103379	158	0.0942343
G	ASB	768	3D_VD	-0.057599	-0.0224606	-0.0937157	158	0.187353
G	ASB	774	2D	-0.0565957	-0.0210116	-0.09402	86	0.198326
G	ASB	774	3D_VD	-0.056561	-0.0222806	-0.116282	86	0.176353
G	ASB	775	2D	-0.0489657	-0.0159527	-0.0850856	175	0.0446198
G	ASB	775	3D_VD	-0.050745	-0.0182364	-0.0846806	175	0.0482376
G	ASB	777	2D	-0.0432436	-0.00855044	-0.0776983	60	0.234412
G	ASB	777	3D_VD	-0.044703	-0.0212284	-0.0722619	60	0.284621
G	ASB	779	2D	-0.0576218	-0.0223079	-0.103925	45	0.262552
G	ASB	779	3D_VD	-0.0553917	-0.0205853	-0.0969734	45	0.305715
G	ASB	789	2D	-0.044701	-0.0178425	-0.0835439	125	0.136432
G	ASB	789	3D_VD	-0.0432312	-0.0202604	-0.0734779	125	0.0974966
G	ASB	790	2D	-0.0486512	-0.0136501	-0.0808119	92	0.18932
G	ASB	790	3D_VD	-0.0500965	-0.0229552	-0.110493	92	0.181891
G	ASB	797	2D	-0.0385732	-0.00963321	-0.068375	133	0.12484
G	ASB	797	3D_VD	-0.0375333	-0.0164977	-0.0640615	133	0.166595
G	ASB	798	2D	-0.0425454	-0.0116151	-0.086755	154	0.0989948
G	ASB	798	3D_VD	-0.0439649	-0.0155418	-0.0843174	154	0.148382
G	ASB	799	2D	-0.0523036	-0.0145881	-0.0853748	48	0.249618
G	ASB	799	3D_VD	-0.0531844	-0.0115603	-0.0988211	48	0.303024
G	ASB	800	2D	-0.0487703	-0.0202017	-0.0844504	136	0.120988
G	ASB	800	3D_VD	-0.0469263	-0.00999931	-0.0833201	136	0.162999
G	ASB	801	2D	-0.0398518	-0.0120861	-0.0758799	145	0.110379
G	ASB	801	3D_VD	-0.0388904	-0.0182498	-0.0663577	145	0.138993
G	ASB	802	2D	-0.0364793	-0.00995727	-0.0609155	30	0.290263
G	ASB	802	3D_VD	-0.0358481	-0.0107547	-0.060357	30	0.34394
G	ASB	849	2D	-0.0546204	-0.0215205	-0.0891858	7	0.40122
G	ASB	849	3D_VD	-0.0562736	-0.015567	-0.104913	7	0.401756
G	ASB	850	2D	-0.054719	-0.0171869	-0.0980582	76	0.211201
G	ASB	850	3D_VD	-0.0532996	-0.0195784	-0.0893901	76	0.209063
G	ASB	852	2D	-0.0416709	-0.0194638	-0.0750542	2	0.465411
G	ASB	852	3D_VD	-0.0384768	-0.0106947	-0.0757664	2	0.503372
G	ASB	853	2D	-0.047009	-0.0102586	-0.0854652	129	0.131905
G	ASB	853	3D_VD	-0.0453596	-0.0155707	-0.0745445	129	0.135499
G	ASB	854	2D	-0.0572161	-0.0274874	-0.0978926	51	0.2486
G	ASB	854	3D_VD	-0.0532669	-0.0189339	-0.0938614	51	0.304698
G	ASB	855	2D	-0.0543321	-0.0190643	-0.0919255	8	0.380292
G	ASB	855	3D_VD	-0.0547349	-0.0206155	-0.0988926	8	0.365306
G	ASB	856	2D	-0.0504437	-0.0220405	-0.0911412	112	0.161626
G	ASB	856	3D_VD	-0.0449241	-0.0163125	-0.082837	112	0.168292
G	ASB	857	2D	-0.0429479	-0.0117533	-0.0745277	17	0.328706
G	ASB	857	3D_VD	-0.0431525	-0.0199178	-0.0835032	17	0.315963
G	ASB	858	2D	-0.0480904	-0.0158604	-0.0849952	0	0.54287
G	ASB	858	3D_VD	-0.0501904	-0.026232	-0.0876873	0	0.499728
G	ASB	860	2D	-0.0491666	-0.0203376	-0.0855184	115	0.160163
G	ASB	860	3D_VD	-0.0463803	-0.02183	-0.0746653	115	0.177555
G	ASB	862	2D	-0.0571105	-0.0204119	-0.101368	16	0.333959
G	ASB	862	3D_VD	-0.0539091	-0.0185311	-0.0973389	16	0.298796
G	ASB	866	2D	-0.0479288	-0.0189599	-0.0793705	11	0.351744
G	ASB	866	3D_VD	-0.0532366	-0.0242013	-0.080631	11	0.367279
G	ASB	868	2D	-0.0401096	-0.0141551	-0.0679212	64	0.226788
G	ASB	868	3D_VD	-0.0426073	-0.019077	-0.0695925	64	0.272944
G	ASB	870	2D	-0.0361973	-0.0144961	-0.0668088	52	0.247986
G	ASB	870	3D_VD	-0.0361258	-0.00775553	-0.060812	52	0.305547
G	ASB	872	2D	-0.0469267	-0.0189519	-0.090477	61	0.233878
G	ASB	872	3D_VD	-0.0435216	-0.013931	-0.0720553	61	0.250837
G	ASB	873	2D	-0.0379797	-0.0150696	-0.0679214	40	0.269159
G	ASB	873	3D_VD	-0.0409627	-0.0160259	-0.0731251	40	0.306526
G	ASB	878	2D	-0.0385138	-0.0135416	-0.070513	36	0.272066
G	ASB	878	3D_VD	-0.0395683	-0.0137494	-0.0615054	36	0.338553
G	ASB	879	2D	-0.0364637	-0.00364319	-0.058567	10	0.355522
G	ASB	879	3D_VD	-0.039402	-0.0124806	-0.0653529	10	0.416536
G	ASB	880	2D	-0.0430265	-0.0165193	-0.0916592	121	0.144104
G	ASB	880	3D_VD	-0.0449007	-0.0167646	-0.0744346	121	0.185072
G	ASB	881	2D	-0.0390205	-0.0128827	-0.070113	195	-0.0540525
G	ASB	881	3D_VD	-0.0464754	-0.0189549	-0.106229	195	-0.0438879
G	ASB	882	2D	-0.0374621	-0.00993676	-0.0781134	119	0.148259
G	ASB	882	3D_VD	-0.0383213	-0.0141033	-0.0607993	119	0.174532
G	ASB	883	2D	-0.042056	-0.0173644	-0.0691041	117	0.15102
G	ASB	883	3D_VD	-0.0436933	-0.0213619	-0.0728347	117	0.178583
G	ASB	884	2D	-0.0449492	-0.0161345	-0.0819805	177	0.0436086
G	ASB	884	3D_VD	-0.0433333	-0.0155865	-0.0704938	177	0.0590702
G	ASB	885	2D	-0.0519274	-0.0187444	-0.0909499	182	0.0306607
G	ASB	885	3D_VD	-0.0542662	-0.0178984	-0.0927557	182	0.00826604
G	ASB	887	2D	-0.0386017	-0.0176959	-0.0632483	168	0.061931
G	ASB	887	3D_VD	-0.0387083	-0.0127741	-0.0637152	168	0.0899894
G	ASB	888	2D	-0.0579165	-0.0169308	-0.106461	186	0.0167445
G	ASB	888	3D_VD	-0.057476	-0.0222324	-0.0979779	186	0.00623359
G	ASB	889	2D	-0.0492442	-0.0160392	-0.0906083	196	-0.0864249
G	ASB	889	3D_VD	-0.0468776	-0.0181749	-0.0841848	196	-0.0594641
G	ASB	890	2D	-0.0499512	-0.0207429	-0.0825351	42	0.266561
G	ASB	890	3D_VD	-0.0491162	-0.0289061	-0.0789014	42	0.254801
G	ASB	891	2D	-0.0495128	-0.0231278	-0.0902356	147	0.106599
G	ASB	891	3D_VD	-0.0487849	-0.021729	-0.0887333	147	0.0902049
G	ASB	892	2D	-0.0438926	-0.0177205	-0.0810249	148	0.104656
G	ASB	892	3D_VD	-0.0415497	-0.0108608	-0.0750052	148	0.102761
G	ASB	893	2D	-0.0525506	-0.0212436	-0.0897305	126	0.133667
G	ASB	893	3D_VD	-0.0492406	-0.0196141	-0.0818132	126	0.118842
G	ASB	894	2D	-0.0413476	-0.018747	-0.0785049	68	0.222522
G	ASB	894	3D_VD	-0.0418036	-0.0190924	-0.0705787	68	0.229414
G	ASB	895	2D	-0.0462339	-0.0165604	-0.0878278	69	0.220251
G	ASB	895	3D_VD	-0.044329	-0.017525	-0.0808001	69	0.219024
G	ASB	896	2D	-0.0416221	-0.0163305	-0.0667273	89	0.192177
G	ASB	896	3D_VD	-0.0345856	-0.00346295	-0.0621881	89	0.179579
G	ASB	897	2D	-0.060249	-0.0283745	-0.102697	135	0.124542
G	ASB	897	3D_VD	-0.0510839	-0.0117632	-0.0884163	135	0.123602
G	ASB	898	2D	-0.0422387	-0.0144714	-0.0724517	106	0.171041
G	ASB	898	3D_VD	-0.0370657	-0.0108359	-0.0658589	106	0.157952
G	ASB	899	2D	-0.0399787	-0.0146513	-0.0633316	65	0.226246
G	ASB	899	3D_VD	-0.0361634	-0.0049223	-0.0614249	65	0.218043
G	ASB	901	2D	-0.0632927	-0.0284354	-0.109902	189	-0.00164614
G	ASB	901	3D_VD	-0.0618228	-0.0282277	-0.110543	189	0.0105871
G	ASB	902	2D	-0.0414585	-0.0179162	-0.0692298	47	0.25414
G	ASB	902	3D_VD	-0.0354024	-0.00378311	-0.0617559	47	0.238252
G	ASB	903	2D	-0.0588125	-0.0208934	-0.103164	62	0.228858
G	ASB	903	3D_VD	-0.0531687	-0.0128663	-0.0940957	62	0.206262
G	ASB	904	2D	-0.0421328	-0.0158589	-0.0762133	38	0.270543
G	ASB	904	3D_VD	-0.0370469	-0.00979051	-0.065157	38	0.258794
G	ASB	906	2D	-0.0473536	-0.01533	-0.0772326	122	0.140238
G	ASB	906	3D_VD	-0.0455964	-0.016284	-0.0721918	122	0.136201
G	ASB	908	2D	-0.0574295	-0.0253834	-0.0907498	111	0.161972
G	ASB	908	3D_VD	-0.0542949	-0.0227328	-0.0947994	111	0.137207
G	ASB	910	2D	-0.0580801	-0.0175215	-0.100246	79	0.20876
G	ASB	910	3D_VD	-0.0541497	-0.0113698	-0.0868376	79	0.195994
G	ASB	923	2D	-0.0430274	-0.0192858	-0.0751851	6	0.404804
G	ASB	923	3D_VD	-0.0413361	-0.0136073	-0.0746052	6	0.39133
G	ASB	924	2D	-0.0410414	-0.015763	-0.0648009	13	0.344683
G	ASB	924	3D_VD	-0.0413012	-0.0206444	-0.0696662	13	0.457569
G	ASB	925	2D	-0.0506915	-0.0181023	-0.0809147	140	0.113427
G	ASB	925	3D_VD	-0.0504582	-0.0177885	-0.0877578	140	0.139017
G	ASB	926	2D	-0.0443646	-0.0146943	-0.0785501	134	0.12465
G	ASB	926	3D_VD	-0.0441563	-0.0169639	-0.0910875	134	0.138451
G	ASB	927	2D	-0.0413497	-0.0175587	-0.0716106	93	0.188789
G	ASB	927	3D_VD	-0.0407893	-0.0142412	-0.0719306	93	0.18948
G	ASB	928	2D	-0.0375401	-0.0115544	-0.0648819	32	0.288354
G	ASB	928	3D_VD	-0.038054	-0.0137805	-0.0643951	32	0.313733
G	ASB	929	2D	-0.0405357	-0.0159531	-0.0636473	96	0.184453
G	ASB	929	3D_VD	-0.0378276	-0.0109948	-0.0661611	96	0.179703
G	ASB	930	2D	-0.0407753	-0.016839	-0.0657971	50	0.249072
G	ASB	930	3D_VD	-0.0386289	-0.0140456	-0.0672069	50	0.234381
G	ASB	931	2D	-0.044242	-0.0160396	-0.0745715	127	0.133524
G	ASB	931	3D_VD	-0.0439638	-0.0132169	-0.0823428	127	0.135181
G	ASB	932	2D	-0.0471174	-0.0167623	-0.0854412	143	0.111656
G	ASB	932	3D_VD	-0.0453472	-0.0202477	-0.0694555	143	0.114431
G	ASB	933	2D	-0.049477	-0.025417	-0.0835884	66	0.2261
G	ASB	933	3D_VD	-0.0505491	-0.0189056	-0.0836639	66	0.243539
G	ASB	935	2D	-0.0488537	-0.0242125	-0.103162	95	0.184821
G	ASB	935	3D_VD	-0.0468233	-0.0184405	-0.0781393	95	0.171938
G	ASB	936	2D	-0.0602741	-0.0232891	-0.104287	85	0.198543
G	ASB	936	3D_VD	-0.0603222	-0.0285896	-0.0969693	85	0.244476
G	ASB	937	2D	-0.0518013	-0.0236672	-0.0894422	74	0.215944
G	ASB	937	3D_VD	-0.0545362	-0.0257003	-0.0940816	74	0.27377
G	ASB	939	2D	-0.0559921	-0.026549	-0.087699	90	0.191389
G	ASB	939	3D_VD	-0.0560691	-0.0224046	-0.0959582	90	0.195612
G	ASB	940	2D	-0.0422816	-0.0149696	-0.0755272	137	0.117513
G	ASB	940	3D_VD	-0.0422477	-0.00905163	-0.0845249	137	0.143552
G	ASB	941	2D	-0.0508136	-0.022307	-0.0918946	56	0.239096
G	ASB	941	3D_VD	-0.0518276	-0.0190955	-0.0958683	56	0.254693
G	ASB	942	2D	-0.0457199	-0.0225617	-0.0741725	53	0.243311
G	ASB	942	3D_VD	-0.0449206	-0.0226894	-0.0821983	53	0.250083
G	ASB	951	2D	-0.044785	-0.0169925	-0.086596	49	0.249395
G	ASB	951	3D_VD	-0.0419387	-0.0104065	-0.07193	49	0.317824
G	ASB	952	2D	-0.0363083	-0.0136184	-0.0661559	19	0.316317
G	ASB	952	3D_VD	-0.0388557	-0.0134199	-0.0698425	19	0.359907
G	ASB	953	2D	-0.0381535	-0.0144824	-0.0643684	63	0.227059
G	ASB	953	3D_VD	-0.0356324	-0.0088045	-0.0610479	63	0.258066
G	ASB	954	2D	-0.0367506	-0.0117769	-0.068451	25	0.302451
G	ASB	954	3D_VD	-0.0384067	-0.00960421	-0.060556	25	0.364892
G	ASB	955	2D	-0.0480241	-0.0198257	-0.079196	21	0.310676
G	ASB	955	3D_VD	-0.0523018	-0.0221693	-0.0873461	21	0.387595
G	ASB	956	2D	-0.0383109	-0.0178203	-0.06669	44	0.263812
G	ASB	956	3D_VD	-0.0416513	-0.0174497	-0.0654583	44	0.325206
G	ASB	957	2D	-0.0361011	-0.0107926	-0.0740505	41	0.268141
G	ASB	957	3D_VD	-0.0395411	-0.0154889	-0.0620383	41	0.335121
G	ASB	958	2D	-0.0480959	-0.0159873	-0.106702	139	0.116214
G	ASB	958	3D_VD	-0.0493665	-0.0138041	-0.0955943	139	0.146812
G	ASB	959	2D	-0.0367555	-0.00816177	-0.0721603	59	0.235444
G	ASB	959	3D_VD	-0.0391977	-0.0183434	-0.0613063	59	0.295365
G	ASB	960	2D	-0.0492439	-0.0200724	-0.0748962	131	0.126674
G	ASB	960	3D_VD	-0.0512017	-0.0166597	-0.0886678	131	0.165694
G	ASB	961	2D	-0.0450345	-0.0146921	-0.082894	190	-0.00318811
G	ASB	961	3D_VD	-0.0444975	-0.0163443	-0.087077	190	0.0328924
G	ASB	962	2D	-0.0416223	-0.0143177	-0.0757281	160	0.0864802
G	ASB	962	3D_VD	-0.0429197	-0.0156805	-0.0720428	160	0.106155
G	ASB	964	2D	-0.0526528	-0.0230348	-0.0950875	155	0.0982622
G	ASB	964	3D_VD	-0.0475525	-0.0200622	-0.0853472	155	0.127291
G	ASB	966	2D	-0.0448817	-0.0179509	-0.0757601	72	0.215982
G	ASB	966	3D_VD	-0.04437	-0.0178124	-0.0776732	72	0.257152
G	ASB	967	2D	-0.0389277	-0.0134657	-0.0615678	113	0.161396
G	ASB	967	3D_VD	-0.0394761	-0.0148332	-0.0642297	113	0.229867
G	ASB	968	2D	-0.0434588	-0.0149822	-0.0754346	157	0.0950414
G	ASB	968	3D_VD	-0.042515	-0.0126433	-0.0716175	157	0.125475
G	ASB	969	2D	-0.051717	-0.0172204	-0.0975099	172	0.0576824
G	ASB	969	3D_VD	-0.0528468	-0.0206188	-0.0896348	172	0.0602913
G	ASB	970	2D	-0.043529	-0.0196778	-0.0706628	141	0.11257
G	ASB	970	3D_VD	-0.0444499	-0.0159867	-0.0862724	141	0.130835
G	ASB	975	2D	-0.0510294	-0.0165455	-0.0839731	103	0.179911
G	ASB	975	3D_VD	-0.0481065	-0.0186315	-0.0851076	103	0.161472
G	ASB	976	2D	-0.0725089	-0.0247909	-0.136713	100	0.180924
G	ASB	976	3D_VD	-0.0690048	-0.0252311	-0.133161	100	0.206428
G	ASB	978	2D	-0.0582077	-0.015781	-0.111313	24	0.303472
G	ASB	978	3D_VD	-0.0573184	-0.017893	-0.103463	24	0.322497
G	ASB	979	2D	-0.0561862	-0.021586	-0.103422	27	0.296343
G	ASB	979	3D_VD	-0.0533848	-0.0177743	-0.0893745	27	0.301656
G	ASB	980	2D	-0.0512563	-0.018473	-0.104707	192	-0.0076675
G	ASB	980	3D_VD	-0.0518693	-0.0191125	-0.103331	192	-0.00302317
G	ASB	982	2D	-0.0485765	-0.00974575	-0.0941238	34	0.279658
G	ASB	982	3D_VD	-0.0488332	-0.0185249	-0.079843	34	0.253267
G	ASB	983	2D	-0.0560023	-0.0237923	-0.0943728	97	0.184369
G	ASB	983	3D_VD	-0.0537266	-0.0164086	-0.093183	97	0.179539
G	ASB	984	2D	-0.0593222	-0.0252388	-0.109363	57	0.237333
G	ASB	984	3D_VD	-0.0549738	-0.028507	-0.0948267	57	0.23162
G	ASB	1000	2D	-0.0417617	-0.0138329	-0.0788727	102	0.180173
G	ASB	1000	3D_VD	-0.0430345	-0.0189376	-0.0714806	102	0.241309
G	ASB	1001	2D	-0.037523	-0.0113138	-0.0701358	105	0.178803
G	ASB	1001	3D_VD	-0.039846	-0.0151366	-0.0664375	105	0.259505
G	ASB	1003	2D	-0.0398849	-0.0164924	-0.0706835	78	0.209596
G	ASB	1003	3D_VD	-0.0402767	-0.0159357	-0.0662584	78	0.31248
G	ASB	1005	2D	-0.0412698	-0.0166384	-0.0659047	159	0.0908549
G	ASB	1005	3D_VD	-0.0454082	-0.0206831	-0.0791872	159	0.0793407
G	ASB	1006	2D	-0.0506251	-0.0211396	-0.0848163	179	0.0395058
G	ASB	1006	3D_VD	-0.0541063	-0.0249924	-0.0866446	179	0.0690497
G	ASB	1007	2D	-0.0509245	-0.0191143	-0.0860909	169	0.0610036
G	ASB	1007	3D_VD	-0.0505506	-0.021886	-0.0804142	169	0.117956
G	ASB	1008	2D	-0.0514877	-0.0206674	-0.0887988	178	0.040113
G	ASB	1008	3D_VD	-0.0510467	-0.0205271	-0.0766115	178	0.0582569
G	ASB	1010	2D	-0.0467897	-0.0157176	-0.080958	180	0.034156
G	ASB	1010	3D_VD	-0.0484692	-0.0201451	-0.0753532	180	0.0557052
G	ASB	1013	2D	-0.0610956	-0.0113777	-0.110306	161	0.0830495
G	ASB	1013	3D_VD	-0.0587845	-0.0230492	-0.0981708	161	0.194068
G	ASB	1016	2D	-0.05533	-0.0247817	-0.10003	118	0.148465
G	ASB	1016	3D_VD	-0.0529657	-0.0197441	-0.0915469	118	0.193247
G	ASB	1017	2D	-0.0462045	-0.0183604	-0.0711911	124	0.13883
G	ASB	1017	3D_VD	-0.0441985	-0.0156544	-0.0708384	124	0.163969
G	ASB	1018	2D	-0.0500448	-0.0177702	-0.109849	176	0.043723
G	ASB	1018	3D_VD	-0.0529308	-0.0252931	-0.0954932	176	0.0308815
G	ASB	1023	2D	-0.0561122	-0.0108317	-0.0953529	87	0.196542
G	ASB	1023	3D_VD	-0.0550913	-0.0199943	-0.0932764	87	0.218506
G	ASB	1034	2D	-0.0571337	-0.021872	-0.108672	35	0.274878
G	ASB	1034	3D_VD	-0.0534152	-0.0241849	-0.0898341	35	0.234942
G	ASB	1037	2D	-0.0479976	-0.0152728	-0.103464	167	0.0700228
G	ASB	1037	3D_VD	-0.0489623	-0.0167236	-0.0944598	167	0.0757665
G	ASB	1038	2D	-0.0477912	-0.011838	-0.0825522	94	0.188346
G	ASB	1038	3D_VD	-0.0472704	-0.0177652	-0.0816245	94	0.220503
G	ASB	1040	2D	-0.0421689	-0.0119074	-0.0754041	37	0.271413
G	ASB	1040	3D_VD	-0.0414496	-0.0100344	-0.0732328	37	0.294366
G	ASB	1041	2D	-0.0383864	-0.0122535	-0.0621438	77	0.210034
G	ASB	1041	3D_VD	-0.0400102	-0.0143151	-0.0655395	77	0.223488
G	ASB	1053	2D	-0.0354908	-0.0124013	-0.0646873	14	0.342142
G	ASB	1053	3D_VD	-0.0365709	-0.0112935	-0.0605043	14	0.409468
G	ASB	1054	2D	-0.0386361	-0.0132409	-0.0679077	29	0.293958
G	ASB	1054	3D_VD	-0.0393808	-0.0117847	-0.0682585	29	0.36718
G	ASB	1055	2D	-0.038867	-0.0136734	-0.0641961	39	0.269566
G	ASB	1055	3D_VD	-0.0407632	-0.0170916	-0.0615697	39	0.326033
G	ASB	1058	2D	-0.0473631	-0.0153477	-0.0812478	170	0.0596486
G	ASB	1058	3D_VD	-0.0462078	-0.0173874	-0.0752381	170	0.0704478
G	ASB	1059	2D	-0.0414081	-0.0195588	-0.0686468	120	0.147476
G	ASB	1059	3D_VD	-0.0410189	-0.0161072	-0.0743686	120	0.194392
G	ASB	1061	2D	-0.0436801	-0.0113684	-0.0772585	174	0.0479557
G	ASB	1061	3D_VD	-0.0478023	-0.0187371	-0.0772425	174	0.19627
G	ASB	1062	2D	-0.0450921	-0.0181653	-0.0855792	152	0.101842
G	ASB	1062	3D_VD	-0.0453556	-0.0193972	-0.0754538	152	0.162625
G	ASB	1063	2D	-0.0505973	-0.0211981	-0.0937741	144	0.111547
G	ASB	1063	3D_VD	-0.0502044	-0.0165552	-0.0810812	144	0.177951
G	ASB	1065	2D	-0.0583244	-0.0275873	-0.0977151	181	0.0329296
G	ASB	1065	3D_VD	-0.0548528	-0.0224416	-0.0919404	181	0.0178364
G	ASB	1066	2D	-0.045093	-0.0160596	-0.0844567	183	0.0290388
G	ASB	1066	3D_VD	-0.0424513	-0.0173832	-0.0690285	183	0.0263634
G	ASB	1068	2D	-0.0500821	-0.0182145	-0.0880675	193	-0.0113606
G	ASB	1068	3D_VD	-0.0491315	-0.0164525	-0.0830664	193	-0.0119195
G	ASB	1069	2D	-0.142444	-0.0686264	-0.325506	194	-0.0511013
G	ASB	1069	3D_VD	-0.143484	-0.0530795	-0.312844	194	-0.058623
G	ASB	1070	2D	-0.0554776	-0.0209219	-0.103433	75	0.212452
G	ASB	1070	3D_VD	-0.0570081	-0.0254657	-0.123211	75	0.259771
G	ASB	1072	2D	-0.0466802	-0.0123063	-0.0786683	22	0.309762
G	ASB	1072	3D_VD	-0.0465415	-0.0167998	-0.0759818	22	0.350177
G	ASB	1086	2D	-0.0458465	-0.0187932	-0.0859292	23	0.306053
G	ASB	1086	3D_VD	-0.0451732	-0.0192799	-0.0908924	23	0.322912
G	ASB	1087	2D	-0.053329	-0.0186476	-0.0893768	20	0.310961
G	ASB	1087	3D_VD	-0.051724	-0.0108304	-0.0990131	20	0.284778
G	ASB	1093	2D	-0.059727	-0.0258765	-0.101315	149	0.104524
G	ASB	1093	3D_VD	-0.0636837	-0.02383	-0.111411	149	0.110416
G	ASB	1099	2D	-0.0399832	-0.0137239	-0.0654118	54	0.241815
G	ASB	1099	3D_VD	-0.0399059	-0.0164317	-0.0686269	54	0.287535
G	ASB	1100	2D	-0.0489278	-0.022148	-0.0822902	191	-0.00471426
G	ASB	1100	3D_VD	-0.049168	-0.0186366	-0.0872778	191	0.0197643
G	ASB	1101	2D	-0.0480757	-0.0158139	-0.0808084	173	0.0527564
G	ASB	1101	3D_VD	-0.0460775	-0.0158678	-0.0793713	173	0.0647672
G	ASB	1102	2D	-0.0368363	-0.00914926	-0.0575791	151	0.102967
G	ASB	1102	3D_VD	-0.0349529	-0.0171088	-0.0632366	151	0.147076
G	ASB	1104	2D	-0.0428436	-0.0162094	-0.0772108	171	0.0592652
G	ASB	1104	3D_VD	-0.0406446	-0.00977152	-0.0734089	171	0.0617736
G	ASB	1105	2D	-0.0413562	-0.0128512	-0.0808153	156	0.0955471
G	ASB	1105	3D_VD	-0.0393622	-0.0132212	-0.0659567	156	0.18631
G	ASB	1106	2D	-0.042167	-0.0142669	-0.0797822	15	0.337852
G	ASB	1106	3D_VD	-0.0402918	-0.0158301	-0.0618655	15	0.385677
G	ASB	1107	2D	-0.0389559	-0.0113992	-0.06755	67	0.223988
G	ASB	1107	3D_VD	-0.0380641	-0.0126734	-0.0597309	67	0.271524
G	ASB	1108	2D	-0.0406335	-0.0110174	-0.0760746	110	0.162964
G	ASB	1108	3D_VD	-0.042416	-0.0135691	-0.0752672	110	0.171662
G	ASB	1109	2D	-0.0450236	-0.0194643	-0.0810579	98	0.182733
G	ASB	1109	3D_VD	-0.0460598	-0.0153202	-0.0813911	98	0.204647
G	ASB	1110	2D	-0.0392974	-0.0147718	-0.0650857	12	0.351385
G	ASB	1110	3D_VD	-0.0393244	-0.0126379	-0.0651166	12	0.410558
G	ASB	1111	2D	-0.0427989	-0.0190962	-0.0709364	26	0.298142
G	ASB	1111	3D_VD	-0.0414697	-0.0137187	-0.0722493	26	0.348267
G	ASB	1113	2D	-0.039776	-0.0153847	-0.0749695	99	0.181719
G	ASB	1113	3D_VD	-0.0399554	-0.0116313	-0.0717177	99	0.192104
G	ASB	1114	2D	-0.0385134	-0.0106393	-0.065904	4	0.429124
G	ASB	1114	3D_VD	-0.0393726	-0.0185705	-0.0641983	4	0.471662
G	ASB	1115	2D	-0.0437332	-0.0125308	-0.0718808	132	0.125036
G	ASB	1115	3D_VD	-0.0466073	-0.0169635	-0.0795399	132	0.120102
G	ASB	1116	2D	-0.0509921	-0.0170523	-0.0966956	165	0.0811912
G	ASB	1116	3D_VD	-0.0503682	-0.0185584	-0.0876061	165	0.08844
G	ASB	1117	2D	-0.0428107	-0.0170879	-0.0731532	28	0.294436
G	ASB	1117	3D_VD	-0.0473401	-0.0201869	-0.0754356	28	0.293651
G	ASB	1118	2D	-0.0423949	-0.0126539	-0.0768369	107	0.169295
G	ASB	1118	3D_VD	-0.0457674	-0.0207566	-0.0821735	107	0.229414
G	ASB	1119	2D	-0.0405934	-0.0102425	-0.0722695	55	0.241681
G	ASB	1119	3D_VD	-0.043219	-0.0191459	-0.0757263	55	0.265663
G	ASB	1120	2D	-0.0412467	-0.00506515	-0.0740135	18	0.317209
G	ASB	1120	3D_VD	-0.0426795	-0.0192272	-0.0659791	18	0.371195
G	ASB	1121	2D	-0.0458362	-0.0155627	-0.0860271	163	0.0821412
G	ASB	1121	3D_VD	-0.0489428	-0.0228905	-0.0802379	163	0.115541
G	ASB	1122	2D	-0.0494325	-0.0233615	-0.0786317	114	0.160357
G	ASB	1122	3D_VD	-0.0521158	-0.0232469	-0.0904789	114	0.231828
G	ASB	1123	2D	-0.0581031	-0.0162555	-0.106323	109	0.163729
G	ASB	1123	3D_VD	-0.0541238	-0.0186973	-0.0936428	109	0.223607
G	ASB	1124	2D	-0.0407032	-0.0106556	-0.0670139	33	0.284277
G	ASB	1124	3D_VD	-0.0424844	-0.0207457	-0.067869	33	0.373657
G	ASB	1125	2D	-0.0438348	-0.0135367	-0.0711292	83	0.201299
G	ASB	1125	3D_VD	-0.0465629	-0.0186816	-0.0798376	83	0.275088
G	ASB	1126	2D	-0.0592984	-0.0183701	-0.104056	31	0.288496
G	ASB	1126	3D_VD	-0.0595225	-0.0197276	-0.114094	31	0.331026
G	ASB	1127	2D	-0.0544756	-0.0181267	-0.0979608	150	0.103999
G	ASB	1127	3D_VD	-0.0534271	-0.0182734	-0.084223	150	0.111502
G	MSB	4	2D	-0.0497107	-0.0254917	-0.0858205	47	0.511415
G	MSB	4	3D_VD	-0.0509392	-0.0198678	-0.0785734	47	0.520907
G	MSB	6	2D	-0.0383905	-0.012725	-0.0665914	124	0.198583
G	MSB	6	3D_VD	-0.0369452	-0.0147265	-0.0618167	124	0.188557
G	MSB	7	2D	-0.042176	-0.0154655	-0.0732579	113	0.253726
G	MSB	7	3D_VD	-0.0399355	-0.0135143	-0.0654301	113	0.226628
G	MSB	16	2D	-0.045568	-0.0188447	-0.0775732	38	0.552467
G	MSB	16	3D_VD	-0.0449482	-0.0130038	-0.0713268	38	0.588483
G	MSB	32	2D	-0.0466063	-0.0189228	-0.0791089	144	0.000746112
G	MSB	32	3D_VD	-0.0443537	-0.0149038	-0.0775548	144	0.0594946
G	MSB	35	2D	-0.0523339	-0.0176008	-0.0882637	116	0.236975
G	MSB	35	3D_VD	-0.0530236	-0.0214116	-0.0833854	116	0.221865
G	MSB	36	2D	-0.0429876	-0.0193186	-0.0719517	70	0.41104
G	MSB	36	3D_VD	-0.0443323	-0.0134791	-0.0716696	70	0.379653
G	MSB	37	2D	-0.0484227	-0.0210099	-0.0933367	91	0.340865
G	MSB	37	3D_VD	-0.0475247	-0.0181304	-0.0793443	91	0.303925
G	MSB	38	2D	-0.049314	-0.0211445	-0.0869941	92	0.336306
G	MSB	38	3D_VD	-0.0443394	-0.0134936	-0.0771696	92	0.275452
G	MSB	39	2D	-0.0596545	-0.0196385	-0.0985648	76	0.388234
G	MSB	39	3D_VD	-0.063849	-0.0334317	-0.0990887	76	0.353649
G	MSB	43	2D	-0.0394849	-0.0199456	-0.0694336	40	0.542469
G	MSB	43	3D_VD	-0.0396949	-0.0192963	-0.0725928	40	0.54751
G	MSB	44	2D	-0.0605571	-0.0283276	-0.101761	55	0.480601
G	MSB	44	3D_VD	-0.057573	-0.0234369	-0.0928584	55	0.51073
G	MSB	52	2D	-0.0471922	-0.0157681	-0.0809928	145	-0.00247655
G	MSB	52	3D_VD	-0.0450198	-0.0153639	-0.0776883	145	0.0564879
G	MSB	57	2D	-0.0617584	-0.0215855	-0.0997496	123	0.207565
G	MSB	57	3D_VD	-0.0610046	-0.0273371	-0.0974801	123	0.178675
G	MSB	59	2D	-0.0617791	-0.0257654	-0.0990224	130	0.172138
G	MSB	59	3D_VD	-0.0623556	-0.0269562	-0.0921085	130	0.169187
G	MSB	64	2D	-0.0487828	-0.0195999	-0.0824326	90	0.341596
G	MSB	64	3D_VD	-0.0486334	-0.0180716	-0.0890449	90	0.30149
G	MSB	66	2D	-0.0532572	-0.0171194	-0.083395	79	0.386713
G	MSB	66	3D_VD	-0.0554755	-0.0216564	-0.082693	79	0.345733
G	MSB	67	2D	-0.0483742	-0.0172748	-0.0821264	95	0.327122
G	MSB	67	3D_VD	-0.0429876	-0.0177489	-0.0681972	95	0.262659
G	MSB	75	2D	-0.054353	-0.0227249	-0.0875379	141	0.0813778
G	MSB	75	3D_VD	-0.05376	-0.0114002	-0.097693	141	0.0702757
G	MSB	77	2D	-0.0451214	-0.0206319	-0.0724397	56	0.470292
G	MSB	77	3D_VD	-0.0479824	-0.0191729	-0.079306	56	0.484915
G	MSB	79	2D	-0.0408402	-0.0213197	-0.0633383	39	0.551966
G	MSB	79	3D_VD	-0.041458	-0.0199968	-0.0713558	39	0.568833
G	MSB	81	2D	-0.0526551	-0.024493	-0.0919915	78	0.387152
G	MSB	81	3D_VD	-0.0521283	-0.0279472	-0.0877865	78	0.374314
G	MSB	82	2D	-0.0387104	-0.0188757	-0.0677061	33	0.561016
G	MSB	82	3D_VD	-0.0393844	-0.0206598	-0.0757148	33	0.564114
G	MSB	83	2D	-0.0463214	-0.0195673	-0.072997	9	0.6709
G	MSB	83	3D_VD	-0.0475829	-0.0202113	-0.0745513	9	0.643655
G	MSB	84	2D	-0.0673463	-0.0345359	-0.111479	34	0.559727
G	MSB	84	3D_VD	-0.0678554	-0.025581	-0.118943	34	0.573034
G	MSB	85	2D	-0.0405157	-0.0137301	-0.0701572	102	0.301286
G	MSB	85	3D_VD	-0.0412514	-0.0202185	-0.0750774	102	0.248112
G	MSB	87	2D	-0.0469882	-0.0211553	-0.0882651	87	0.342666
G	MSB	87	3D_VD	-0.0417013	-0.015805	-0.0718463	87	0.3135
G	MSB	88	2D	-0.0502092	-0.0180053	-0.0773348	73	0.407379
G	MSB	88	3D_VD	-0.0509112	-0.0261907	-0.092811	73	0.376151
G	MSB	94	2D	-0.0534214	-0.0163546	-0.0946696	118	0.234409
G	MSB	94	3D_VD	-0.0531687	-0.0173545	-0.0905261	118	0.222942
G	MSB	97	2D	-0.0439684	-0.0166424	-0.0710322	31	0.562874
G	MSB	97	3D_VD	-0.0463785	-0.0168795	-0.0804848	31	0.564815
G	MSB	104	2D	-0.0400103	-0.0163873	-0.0691712	41	0.540018
G	MSB	104	3D_VD	-0.0399046	-0.0176355	-0.0737642	41	0.533543
G	MSB	106	2D	-0.0455927	-0.0135131	-0.0952218	117	0.236701
G	MSB	106	3D_VD	-0.0456137	-0.0162452	-0.07422	117	0.199368
G	MSB	107	2D	-0.0429388	-0.0171444	-0.0692362	103	0.297959
G	MSB	107	3D_VD	-0.0431013	-0.014167	-0.0721818	103	0.245929
G	MSB	109	2D	-0.0410846	-0.0177673	-0.063345	89	0.342362
G	MSB	109	3D_VD	-0.0406529	-0.0182317	-0.0688057	89	0.290659
G	MSB	111	2D	-0.0468668	-0.016275	-0.0739505	67	0.446634
G	MSB	111	3D_VD	-0.0488214	-0.0166737	-0.0798414	67	0.40322
G	MSB	112	2D	-0.0472878	-0.011325	-0.0828586	100	0.310413
G	MSB	112	3D_VD	-0.0448657	-0.0118431	-0.0711729	100	0.296977
G	MSB	116	2D	-0.0445233	-0.0211289	-0.0723905	37	0.553369
G	MSB	116	3D_VD	-0.0453881	-0.0180394	-0.0817662	37	0.565764
G	MSB	120	2D	-0.0512473	-0.0191067	-0.089139	98	0.324279
G	MSB	120	3D_VD	-0.04937	-0.0174211	-0.0782419	98	0.394795
G	MSB	122	2D	-0.0471821	-0.018746	-0.0779054	8	0.675449
G	MSB	122	3D_VD	-0.0468635	-0.0254947	-0.0973988	8	0.672893
G	MSB	123	2D	-0.0400342	-0.0111691	-0.066403	85	0.353342
G	MSB	123	3D_VD	-0.040733	-0.0163023	-0.0719825	85	0.36201
G	MSB	126	2D	-0.059059	-0.0169032	-0.105364	65	0.45242
G	MSB	126	3D_VD	-0.0612055	-0.0240104	-0.101429	65	0.547611
G	MSB	127	2D	-0.0375881	-0.0178094	-0.0688831	77	0.387203
G	MSB	127	3D_VD	-0.0403533	-0.0160186	-0.0777194	77	0.392706
G	MSB	135	2D	-0.0386946	-0.0173577	-0.0708165	82	0.360569
G	MSB	135	3D_VD	-0.040459	-0.0152841	-0.0791419	82	0.366672
G	MSB	160	2D	-0.0369484	-0.0171829	-0.0620823	93	0.331859
G	MSB	160	3D_VD	-0.0389968	-0.0180737	-0.0639487	93	0.317874
G	MSB	161	2D	-0.0450282	-0.0152178	-0.0748827	97	0.325254
G	MSB	161	3D_VD	-0.0450556	-0.0169389	-0.0830311	97	0.316109
G	MSB	162	2D	-0.0542657	-0.0214716	-0.108811	120	0.219363
G	MSB	162	3D_VD	-0.0515401	-0.0190902	-0.0890912	120	0.219997
G	MSB	164	2D	-0.040063	-0.0137938	-0.0706777	131	0.16313
G	MSB	164	3D_VD	-0.0391594	-0.00377531	-0.0718669	131	0.159558
G	MSB	165	2D	-0.0402431	-0.0172634	-0.0653419	51	0.490417
G	MSB	165	3D_VD	-0.0397421	-0.0154879	-0.0669987	51	0.474805
G	MSB	166	2D	-0.0457851	-0.0192823	-0.0673189	66	0.450884
G	MSB	166	3D_VD	-0.0443145	-0.0159749	-0.0770139	66	0.429191
G	MSB	167	2D	-0.0412266	-0.0124814	-0.0696019	125	0.189618
G	MSB	167	3D_VD	-0.041948	-0.00999058	-0.0783095	125	0.189942
G	MSB	168	2D	-0.0417721	-0.0154663	-0.0719371	48	0.505542
G	MSB	168	3D_VD	-0.0391422	-0.0140913	-0.0680734	48	0.48252
G	MSB	169	2D	-0.0440008	-0.0144588	-0.0772705	50	0.498078
G	MSB	169	3D_VD	-0.0420794	-0.00966209	-0.0679603	50	0.456163
G	MSB	170	2D	-0.0437261	-0.0151313	-0.0701721	68	0.441237
G	MSB	170	3D_VD	-0.0429276	-0.010002	-0.0756464	68	0.42248
G	MSB	171	2D	-0.0553745	-0.0225864	-0.0874804	32	0.561993
G	MSB	171	3D_VD	-0.0545352	-0.0152319	-0.0935771	32	0.518383
G	MSB	172	2D	-0.0499752	-0.0154635	-0.0872	43	0.537615
G	MSB	172	3D_VD	-0.0483563	-0.00821103	-0.0787213	43	0.499579
G	MSB	173	2D	-0.0574117	-0.0215766	-0.106854	61	0.466132
G	MSB	173	3D_VD	-0.0587703	-0.0207639	-0.0914394	61	0.43982
G	MSB	174	2D	-0.0493619	-0.019908	-0.0829858	46	0.515085
G	MSB	174	3D_VD	-0.0469412	-0.0235277	-0.0834027	46	0.471426
G	MSB	177	2D	-0.0567701	-0.0256602	-0.0919189	111	0.271086
G	MSB	177	3D_VD	-0.0586642	-0.0232607	-0.0894234	111	0.291488
G	MSB	181	2D	-0.0469348	-0.0171282	-0.0734252	25	0.585726
G	MSB	181	3D_VD	-0.0444067	-0.0143457	-0.0754215	25	0.604791
G	MSB	209	2D	-0.0513414	-0.0211804	-0.0827462	52	0.488842
G	MSB	209	3D_VD	-0.0531933	-0.01796	-0.0917386	52	0.490681
G	MSB	211	2D	-0.052058	-0.0169872	-0.0923571	24	0.589442
G	MSB	211	3D_VD	-0.0510591	-0.0196838	-0.0829756	24	0.551796
G	MSB	219	2D	-0.0529821	-0.0243311	-0.0917758	58	0.468359
G	MSB	219	3D_VD	-0.0497663	-0.0197486	-0.0800612	58	0.45226
G	MSB	220	2D	-0.0551514	-0.0198787	-0.0914837	139	0.137198
G	MSB	220	3D_VD	-0.0554085	-0.0262766	-0.0879068	139	0.162005
G	MSB	233	2D	-0.0369713	-0.0139345	-0.063151	72	0.408105
G	MSB	233	3D_VD	-0.0378184	-0.00910977	-0.067714	72	0.373258
G	MSB	234	2D	-0.0396899	-0.0196188	-0.0638935	54	0.482806
G	MSB	234	3D_VD	-0.0391067	-0.0145448	-0.0655137	54	0.452595
G	MSB	235	2D	-0.0466592	-0.0221316	-0.0784662	44	0.534148
G	MSB	235	3D_VD	-0.0451844	-0.0191189	-0.0759153	44	0.493717
G	MSB	236	2D	-0.037417	-0.0142071	-0.0665076	96	0.326725
G	MSB	236	3D_VD	-0.035919	-0.0150242	-0.0659519	96	0.312036
G	MSB	237	2D	-0.0384075	-0.0204665	-0.0621922	62	0.465356
G	MSB	237	3D_VD	-0.037444	-0.0116437	-0.0670227	62	0.437801
G	MSB	238	2D	-0.0414445	-0.0190146	-0.0663448	64	0.455227
G	MSB	238	3D_VD	-0.0403734	-0.00839927	-0.0764654	64	0.436477
G	MSB	239	2D	-0.0382319	-0.0124205	-0.0717636	133	0.154519
G	MSB	239	3D_VD	-0.0373002	-0.0128085	-0.0653125	133	0.168327
G	MSB	240	2D	-0.0446079	-0.0219434	-0.0779046	63	0.4567
G	MSB	240	3D_VD	-0.0428204	-0.0109608	-0.0800848	63	0.430646
G	MSB	241	2D	-0.0488002	-0.0188492	-0.101006	134	0.153583
G	MSB	241	3D_VD	-0.0486082	-0.0208691	-0.0905399	134	0.113584
G	MSB	242	2D	-0.0399543	-0.0112515	-0.0698021	136	0.138717
G	MSB	242	3D_VD	-0.0400725	-0.0131569	-0.0693289	136	0.155411
G	MSB	243	2D	-0.0463191	-0.0138679	-0.0799449	83	0.360392
G	MSB	243	3D_VD	-0.0479826	-0.0223204	-0.0799258	83	0.371824
G	MSB	247	2D	-0.0496275	-0.0156513	-0.0860747	132	0.156837
G	MSB	247	3D_VD	-0.0521258	-0.0230769	-0.0866498	132	0.171071
G	MSB	248	2D	-0.0491782	-0.0113072	-0.0807179	104	0.296595
G	MSB	248	3D_VD	-0.0512042	-0.0197299	-0.0916298	104	0.322757
G	MSB	257	2D	-0.0387627	-0.00987061	-0.0719857	71	0.408763
G	MSB	257	3D_VD	-0.0394835	-0.016888	-0.0768263	71	0.421154
G	MSB	259	2D	-0.0550815	-0.0228518	-0.0868164	140	0.117773
G	MSB	259	3D_VD	-0.0509163	-0.0238537	-0.0845908	140	0.101171
G	MSB	274	2D	-0.0386997	-0.0146743	-0.0739987	107	0.293529
G	MSB	274	3D_VD	-0.0398846	-0.0156322	-0.0689431	107	0.303443
G	MSB	474	2D	-0.0607856	-0.0204535	-0.101859	137	0.137793
G	MSB	474	3D_VD	-0.0605524	-0.0243258	-0.0967315	137	0.352332
G	MSB	551	2D	-0.0450647	-0.0187248	-0.0828737	42	0.539827
G	MSB	551	3D_VD	-0.0446768	-0.0209069	-0.0746514	42	0.52145
G	MSB	556	2D	-0.0620883	-0.0265343	-0.10852	146	-0.0510558
G	MSB	556	3D_VD	-0.059649	-0.022725	-0.101502	146	-0.0277324
G	MSB	558	2D	-0.047901	-0.0184751	-0.0911411	110	0.27311
G	MSB	558	3D_VD	-0.0470229	-0.0145694	-0.0744329	110	0.212514
G	MSB	560	2D	-0.0485135	-0.0162145	-0.0869589	109	0.273207
G	MSB	560	3D_VD	-0.0461997	-0.0165558	-0.0788766	109	0.210981
G	MSB	572	2D	-0.0534331	-0.0250023	-0.0872373	119	0.231233
G	MSB	572	3D_VD	-0.0572809	-0.0269239	-0.102928	119	0.168832
G	MSB	573	2D	-0.0541561	-0.00889832	-0.0888828	45	0.51719
G	MSB	573	3D_VD	-0.0569227	-0.0192671	-0.0942501	45	0.518532
G	MSB	581	2D	-0.045557	-0.0144624	-0.0769337	11	0.659665
G	MSB	581	3D_VD	-0.0447073	-0.0139517	-0.0866505	11	0.695239
G	MSB	582	2D	-0.0366727	-0.0150608	-0.0590263	4	0.687816
G	MSB	582	3D_VD	-0.0380749	-0.0155805	-0.0654352	4	0.715519
G	MSB	585	2D	-0.0675473	-0.0239189	-0.122389	59	0.467906
G	MSB	585	3D_VD	-0.0603859	-0.0219899	-0.118375	59	0.500091
G	MSB	586	2D	-0.0442614	-0.011306	-0.0746212	7	0.677818
G	MSB	586	3D_VD	-0.0442025	-0.00992973	-0.0745107	7	0.697914
G	MSB	587	2D	-0.0396644	-0.011701	-0.0696007	101	0.307267
G	MSB	587	3D_VD	-0.040038	-0.012428	-0.0709194	101	0.372762
G	MSB	588	2D	-0.0383706	-0.012322	-0.0661205	2	0.716023
G	MSB	588	3D_VD	-0.0397079	-0.0155449	-0.0685234	2	0.696194
G	MSB	589	2D	-0.0406188	-0.00822898	-0.0720931	28	0.565044
G	MSB	589	3D_VD	-0.0413921	-0.0167435	-0.0772325	28	0.611937
G	MSB	592	2D	-0.0396772	-0.0167194	-0.0567697	36	0.555428
G	MSB	592	3D_VD	-0.0421984	-0.017131	-0.077146	36	0.526014
G	MSB	594	2D	-0.0572191	-0.021868	-0.0974439	18	0.620145
G	MSB	594	3D_VD	-0.0561948	-0.0170156	-0.0910577	18	0.576211
G	MSB	599	2D	-0.0540033	-0.014521	-0.0962891	53	0.483909
G	MSB	599	3D_VD	-0.0536569	-0.0175902	-0.0935439	53	0.498629
G	MSB	625	2D	-0.0371167	-0.00717503	-0.0651599	12	0.659049
G	MSB	625	3D_VD	-0.0391139	-0.0152415	-0.0681619	12	0.658676
G	MSB	627	2D	-0.0397745	-0.0116278	-0.0777759	19	0.610258
G	MSB	627	3D_VD	-0.0413767	-0.0163232	-0.0739622	19	0.607689
G	MSB	635	2D	-0.0418679	-0.0180597	-0.0780997	114	0.249187
G	MSB	635	3D_VD	-0.0412872	-0.017341	-0.0677617	114	0.188994
G	MSB	636	2D	-0.0641795	-0.020035	-0.149037	143	0.0421251
G	MSB	636	3D_VD	-0.0632744	-0.024366	-0.122484	143	0.0253559
G	MSB	637	2D	-0.0474599	-0.0167978	-0.0873784	122	0.207618
G	MSB	637	3D_VD	-0.0453399	-0.0178013	-0.086907	122	0.167774
G	MSB	638	2D	-0.0456556	-0.0195942	-0.0806811	105	0.296058
G	MSB	638	3D_VD	-0.0467267	-0.0137072	-0.0787915	105	0.223302
G	MSB	639	2D	-0.040566	-0.013824	-0.07514	129	0.176786
G	MSB	639	3D_VD	-0.0382698	-0.0161021	-0.0610062	129	0.13055
G	MSB	640	2D	-0.0535524	-0.0230545	-0.102464	75	0.393836
G	MSB	640	3D_VD	-0.0533849	-0.0241788	-0.0864118	75	0.3446
G	MSB	641	2D	-0.0452377	-0.0134621	-0.0864275	112	0.264681
G	MSB	641	3D_VD	-0.0451426	-0.0227181	-0.0721815	112	0.18825
G	MSB	642	2D	-0.0645577	-0.0249497	-0.11034	138	0.137756
G	MSB	642	3D_VD	-0.0621037	-0.0147045	-0.104656	138	0.0939164
G	MSB	643	2D	-0.0430428	-0.0175243	-0.0753263	86	0.347267
G	MSB	643	3D_VD	-0.0419015	-0.0186051	-0.0691285	86	0.266694
G	MSB	644	2D	-0.040261	-0.012713	-0.0718807	127	0.187819
G	MSB	644	3D_VD	-0.0382164	-0.0155663	-0.0618288	127	0.141347
G	MSB	645	2D	-0.0528679	-0.0169585	-0.0938717	84	0.35438
G	MSB	645	3D_VD	-0.0563804	-0.0242085	-0.0924067	84	0.314181
G	MSB	649	2D	-0.0529351	-0.0147792	-0.0935657	23	0.590333
G	MSB	649	3D_VD	-0.0647968	-0.0322248	-0.103894	23	0.633154
G	MSB	658	2D	-0.0557385	-0.0169735	-0.0973598	35	0.559569
G	MSB	658	3D_VD	-0.0584735	-0.0200506	-0.0993622	35	0.597607
G	MSB	659	2D	-0.0547656	-0.0183667	-0.0940596	60	0.467281
G	MSB	659	3D_VD	-0.0561307	-0.0168686	-0.0971172	60	0.507955
G	MSB	661	2D	-0.0491112	-0.0133752	-0.0874651	88	0.34259
G	MSB	661	3D_VD	-0.0520504	-0.0120094	-0.086382	88	0.354767
G	MSB	662	2D	-0.0423561	-0.012377	-0.0717946	14	0.651758
G	MSB	662	3D_VD	-0.0457459	-0.0169772	-0.0780758	14	0.652808
G	MSB	664	2D	-0.0411482	-0.0133022	-0.0710546	6	0.678719
G	MSB	664	3D_VD	-0.042813	-0.013075	-0.0713132	6	0.655607
G	MSB	665	2D	-0.0426102	-0.0163504	-0.0726138	49	0.500783
G	MSB	665	3D_VD	-0.0461847	-0.0219711	-0.077922	49	0.528096
G	MSB	682	2D	-0.0509073	-0.019275	-0.086005	57	0.469094
G	MSB	682	3D_VD	-0.0488065	-0.0133126	-0.0776046	57	0.433976
G	MSB	684	2D	-0.0542415	-0.0148694	-0.0955565	29	0.563844
G	MSB	684	3D_VD	-0.0572941	-0.0197236	-0.094095	29	0.579714
G	MSB	688	2D	-0.0505561	-0.0169063	-0.0849631	0	0.802772
G	MSB	688	3D_VD	-0.0496195	-0.018868	-0.0901345	0	0.762208
G	MSB	689	2D	-0.0496187	-0.018178	-0.0852729	10	0.670427
G	MSB	689	3D_VD	-0.050902	-0.0229953	-0.0878258	10	0.658504
G	MSB	691	2D	-0.0454001	-0.013746	-0.080517	15	0.63303
G	MSB	691	3D_VD	-0.0448452	-0.0181732	-0.0824838	15	0.615662
G	MSB	692	2D	-0.0482736	-0.0186251	-0.0770147	1	0.792369
G	MSB	692	3D_VD	-0.0440317	-0.0144123	-0.0728434	1	0.805339
G	MSB	693	2D	-0.0418342	-0.0198608	-0.0682139	80	0.382406
G	MSB	693	3D_VD	-0.0390909	-0.0161514	-0.0660252	80	0.371306
G	MSB	694	2D	-0.0407215	-0.0140889	-0.0723165	108	0.274601
G	MSB	694	3D_VD	-0.0422774	-0.0102844	-0.0789098	108	0.200789
G	MSB	695	2D	-0.0489384	-0.0234085	-0.0837045	128	0.179752
G	MSB	695	3D_VD	-0.0508637	-0.0213707	-0.0903722	128	0.119245
G	MSB	697	2D	-0.0434036	-0.0103679	-0.070291	99	0.323729
G	MSB	697	3D_VD	-0.0452343	-0.0124582	-0.0810657	99	0.213087
G	MSB	698	2D	-0.0478209	-0.0138955	-0.091992	69	0.411587
G	MSB	698	3D_VD	-0.0446289	-0.0170058	-0.0779601	69	0.416672
G	MSB	717	2D	-0.0551123	-0.0131624	-0.0937812	74	0.39643
G	MSB	717	3D_VD	-0.0540127	-0.0198859	-0.08569	74	0.396364
G	MSB	719	2D	-0.0391089	-0.0145975	-0.0709173	16	0.631087
G	MSB	719	3D_VD	-0.0385601	-0.0155891	-0.0646534	16	0.629208
G	MSB	720	2D	-0.0450989	-0.00670444	-0.0787294	17	0.62649
G	MSB	720	3D_VD	-0.045333	-0.00824919	-0.0798419	17	0.637269
G	MSB	721	2D	-0.0547402	-0.0210744	-0.110362	21	0.597509
G	MSB	721	3D_VD	-0.0574136	-0.0273084	-0.0927342	21	0.606802
G	MSB	722	2D	-0.0395984	-0.0185916	-0.0717492	22	0.59569
G	MSB	722	3D_VD	-0.0411093	-0.0178808	-0.071776	22	0.602181
G	MSB	723	2D	-0.0491635	-0.0165032	-0.0836286	27	0.571018
G	MSB	723	3D_VD	-0.0532334	-0.0135775	-0.0876251	27	0.568572
G	MSB	725	2D	-0.0587154	-0.022014	-0.100482	26	0.574272
G	MSB	725	3D_VD	-0.0647031	-0.0290513	-0.102006	26	0.583453
G	MSB	727	2D	-0.0504078	-0.0233397	-0.0878622	3	0.712188
G	MSB	727	3D_VD	-0.0493314	-0.0179095	-0.0806118	3	0.718132
G	MSB	728	2D	-0.056373	-0.0235564	-0.130888	81	0.376034
G	MSB	728	3D_VD	-0.0649695	-0.015251	-0.176415	81	0.348694
G	MSB	729	2D	-0.0403283	-0.0140683	-0.0747087	20	0.60936
G	MSB	729	3D_VD	-0.0418458	-0.0141919	-0.0802496	20	0.565788
G	MSB	730	2D	-0.0421225	-0.0203672	-0.0673967	5	0.678887
G	MSB	730	3D_VD	-0.0419678	-0.0151044	-0.0764233	5	0.652537
G	MSB	731	2D	-0.0498238	-0.0166351	-0.090543	106	0.294814
G	MSB	731	3D_VD	-0.0505849	-0.0197523	-0.0994806	106	0.33145
G	MSB	733	2D	-0.0503041	-0.0134167	-0.0875815	94	0.32984
G	MSB	733	3D_VD	-0.0524693	-0.0229291	-0.0903654	94	0.343251
G	MSB	734	2D	-0.0588041	-0.0230779	-0.104862	142	0.0685648
G	MSB	734	3D_VD	-0.0649344	-0.0221521	-0.125807	142	0.0509092
G	MSB	736	2D	-0.0397093	-0.00936751	-0.0676735	135	0.149121
G	MSB	736	3D_VD	-0.0400612	-0.0212327	-0.0691674	135	0.144416
G	MSB	738	2D	-0.0538533	-0.0161548	-0.0894209	126	0.188655
G	MSB	738	3D_VD	-0.055416	-0.0188997	-0.0985262	126	0.177536
G	MSB	760	2D	-0.0629554	-0.0268818	-0.115188	30	0.563552
G	MSB	760	3D_VD	-0.0613025	-0.0278573	-0.115191	30	0.52884
G	MSB	761	2D	-0.0565328	-0.0258989	-0.109974	121	0.210935
G	MSB	761	3D_VD	-0.0516555	-0.0175122	-0.100641	121	0.258518
G	MSB	763	2D	-0.0431486	-0.0142534	-0.0755299	13	0.656976
G	MSB	763	3D_VD	-0.0444388	-0.0213052	-0.0735696	13	0.614002
G	MSB	764	2D	-0.0617199	-0.0253596	-0.102987	115	0.240969
G	MSB	764	3D_VD	-0.0579832	-0.0217484	-0.0963699	115	0.221356
T	ASB	20	2D	-0.0558661	-0.0157874	-0.100791	49	0.273687
T	ASB	20	3D_VD	-0.0634315	-0.0317109	-0.103087	49	0.307241
T	ASB	22	2D	-0.0567455	-0.0175978	-0.120259	21	0.410116
T	ASB	22	3D_VD	-0.0570204	-0.0169382	-0.0903072	21	0.440499
T	ASB	63	2D	-0.0484358	-0.0239915	-0.0801375	89	0.0979214
T	ASB	63	3D_VD	-0.0437226	-0.0168057	-0.0763961	89	0.12806
T	ASB	64	2D	-0.0415676	-0.0180244	-0.0774351	70	0.176777
T	ASB	64	3D_VD	-0.039302	-0.0109564	-0.0657112	70	0.192861
T	ASB	65	2D	-0.040047	-0.0123873	-0.0652282	84	0.112441
T	ASB	65	3D_VD	-0.037635	-0.013012	-0.0616328	84	0.208561
T	ASB	66	2D	-0.0413516	-0.015108	-0.0721099	104	0.0374807
T	ASB	66	3D_VD	-0.0411699	-0.0159891	-0.0650771	104	0.15141
T	ASB	67	2D	-0.0392036	-0.011598	-0.0725753	96	0.0619672
T	ASB	67	3D_VD	-0.0402648	-0.0158822	-0.0702188	96	0.216761
T	ASB	69	2D	-0.0421442	-0.015255	-0.0785785	86	0.102914
T	ASB	69	3D_VD	-0.0426874	-0.0183106	-0.0828659	86	0.129059
T	ASB	71	2D	-0.0419722	-0.0191053	-0.0712109	94	0.0727339
T	ASB	71	3D_VD	-0.0395457	-0.0172587	-0.067495	94	0.122948
T	ASB	74	2D	-0.056274	-0.019648	-0.103574	102	0.0431026
T	ASB	74	3D_VD	-0.0613104	-0.0249161	-0.118297	102	0.0436416
T	ASB	76	2D	-0.0498596	-0.0221485	-0.0878114	98	0.0599345
T	ASB	76	3D_VD	-0.0476616	-0.0202911	-0.0850819	98	0.0959904
T	ASB	297	2D	-0.0491785	-0.0227998	-0.079988	71	0.176686
T	ASB	297	3D_VD	-0.0462102	-0.0151188	-0.0818512	71	0.21979
T	ASB	298	2D	-0.0488928	-0.0164385	-0.0816588	81	0.136872
T	ASB	298	3D_VD	-0.0475725	-0.0134447	-0.0924503	81	0.242471
T	ASB	299	2D	-0.045853	-0.01557	-0.0774008	91	0.0932685
T	ASB	299	3D_VD	-0.0447239	-0.0182662	-0.0807636	91	0.182337
T	ASB	304	2D	-0.0518984	-0.0235056	-0.0908068	87	0.10288
T	ASB	304	3D_VD	-0.0484742	-0.0224194	-0.0819099	87	0.170505
T	ASB	306	2D	-0.0472462	-0.0111127	-0.0836854	72	0.176264
T	ASB	306	3D_VD	-0.0462912	-0.0120038	-0.0900792	72	0.234582
T	ASB	307	2D	-0.0462535	-0.0214715	-0.078189	65	0.201834
T	ASB	307	3D_VD	-0.0452328	-0.0152831	-0.0749066	65	0.284992
T	ASB	310	2D	-0.0431715	-0.0166579	-0.0794618	14	0.450478
T	ASB	310	3D_VD	-0.0488508	-0.021574	-0.0787674	14	0.491731
T	ASB	311	2D	-0.0481727	-0.0203751	-0.0857758	7	0.503307
T	ASB	311	3D_VD	-0.0490723	-0.0171563	-0.0874912	7	0.529598
T	ASB	312	2D	-0.0394035	-0.0128017	-0.0754829	17	0.442985
T	ASB	312	3D_VD	-0.0407308	-0.0190574	-0.0691395	17	0.543556
T	ASB	314	2D	-0.04952	-0.019581	-0.0809505	92	0.0908727
T	ASB	314	3D_VD	-0.0546251	-0.0189381	-0.10877	92	0.184336
T	ASB	316	2D	-0.0410327	-0.0164684	-0.0750773	27	0.363229
T	ASB	316	3D_VD	-0.0367277	-0.00932033	-0.0694681	27	0.393262
T	ASB	318	2D	-0.0442361	-0.0171825	-0.0820877	15	0.448922
T	ASB	318	3D_VD	-0.0424515	-0.015703	-0.0776149	15	0.489235
T	ASB	319	2D	-0.0397959	-0.0135354	-0.063362	19	0.432121
T	ASB	319	3D_VD	-0.0398545	-0.0162535	-0.0687482	19	0.465029
T	ASB	321	2D	-0.0400829	-0.0181956	-0.0675859	22	0.389665
T	ASB	321	3D_VD	-0.0382249	-0.0149105	-0.0667183	22	0.430232
T	ASB	322	2D	-0.0410644	-0.0157946	-0.0655839	42	0.283647
T	ASB	322	3D_VD	-0.0391112	-0.0128404	-0.0620363	42	0.381612
T	ASB	323	2D	-0.041928	-0.0157475	-0.0773444	57	0.231209
T	ASB	323	3D_VD	-0.0480161	-0.0174377	-0.112936	57	0.246753
T	ASB	324	2D	-0.0416307	-0.0146639	-0.068898	61	0.208419
T	ASB	324	3D_VD	-0.0417026	-0.0159885	-0.0744862	61	0.201801
T	ASB	325	2D	-0.0424712	-0.0158403	-0.0670952	50	0.269971
T	ASB	325	3D_VD	-0.0418851	-0.0154927	-0.0718438	50	0.277269
T	ASB	326	2D	-0.050183	-0.0202347	-0.0894511	75	0.166539
T	ASB	326	3D_VD	-0.0463553	-0.0132574	-0.0741158	75	0.155484
T	ASB	329	2D	-0.042994	-0.0146031	-0.0713125	24	0.368086
T	ASB	329	3D_VD	-0.044508	-0.00512958	-0.0825114	24	0.370362
T	ASB	330	2D	-0.0457736	-0.0261877	-0.0731674	31	0.338765
T	ASB	330	3D_VD	-0.0431593	-0.0118163	-0.073297	31	0.335724
T	ASB	331	2D	-0.0411912	-0.0181804	-0.0702702	4	0.534993
T	ASB	331	3D_VD	-0.0403895	-0.0155273	-0.074746	4	0.507125
T	ASB	332	2D	-0.042963	-0.0155437	-0.0784904	3	0.546289
T	ASB	332	3D_VD	-0.0423768	-0.0152548	-0.0754439	3	0.500684
T	ASB	333	2D	-0.0433261	-0.0151759	-0.075228	2	0.554413
T	ASB	333	3D_VD	-0.0417844	-0.0157822	-0.0750973	2	0.510775
T	ASB	334	2D	-0.0472605	-0.0220962	-0.0828417	1	0.571533
T	ASB	334	3D_VD	-0.0467515	-0.0176027	-0.0809417	1	0.509885
T	ASB	335	2D	-0.0426412	-0.0129715	-0.0738358	12	0.461396
T	ASB	335	3D_VD	-0.0426668	-0.0169083	-0.0717145	12	0.424619
T	ASB	336	2D	-0.0442701	-0.0159877	-0.0848787	9	0.472421
T	ASB	336	3D_VD	-0.0436882	-0.0216027	-0.0780605	9	0.435174
T	ASB	337	2D	-0.0385927	-0.01665	-0.062243	18	0.434351
T	ASB	337	3D_VD	-0.0368903	-0.0101283	-0.0638455	18	0.387552
T	ASB	338	2D	-0.0408205	-0.0109902	-0.0740351	11	0.464477
T	ASB	338	3D_VD	-0.0390063	-0.0103569	-0.0709793	11	0.419684
T	ASB	339	2D	-0.0484768	-0.0189093	-0.085195	63	0.207982
T	ASB	339	3D_VD	-0.0476322	-0.0148956	-0.0895685	63	0.204534
T	ASB	340	2D	-0.0476712	-0.0175685	-0.0796609	52	0.251288
T	ASB	340	3D_VD	-0.0424204	-0.0106491	-0.0817777	52	0.228127
T	ASB	341	2D	-0.0532535	-0.0232988	-0.0887664	95	0.063913
T	ASB	341	3D_VD	-0.0484106	-0.0163316	-0.0990931	95	0.0752112
T	ASB	342	2D	-0.0503736	-0.0252054	-0.0817349	99	0.058524
T	ASB	342	3D_VD	-0.0499571	-0.0231697	-0.0937686	99	0.0547455
T	ASB	343	2D	-0.0393814	-0.0161466	-0.0693397	10	0.468158
T	ASB	343	3D_VD	-0.0414309	-0.0125525	-0.0718648	10	0.449192
T	ASB	345	2D	-0.0487859	-0.0187181	-0.0809988	85	0.112416
T	ASB	345	3D_VD	-0.0466266	-0.0129013	-0.0728495	85	0.107431
T	ASB	346	2D	-0.0478724	-0.0233719	-0.084238	48	0.27419
T	ASB	346	3D_VD	-0.0449675	-0.0150141	-0.0788177	48	0.277899
T	ASB	349	2D	-0.0464852	-0.0230512	-0.0803242	82	0.119511
T	ASB	349	3D_VD	-0.0432905	-0.0162221	-0.0896294	82	0.176137
T	ASB	352	2D	-0.0615038	-0.0235205	-0.102192	105	0.0319143
T	ASB	352	3D_VD	-0.0594557	-0.021298	-0.109911	105	0.014761
T	ASB	382	2D	-0.063734	-0.0257255	-0.103583	58	0.228495
T	ASB	382	3D_VD	-0.0642079	-0.0281031	-0.108932	58	0.274209
T	ASB	386	2D	-0.0445379	-0.0143514	-0.0761148	46	0.27831
T	ASB	386	3D_VD	-0.0441862	-0.0155276	-0.0775551	46	0.303049
T	ASB	388	2D	-0.0467802	-0.0137117	-0.0843894	78	0.156739
T	ASB	388	3D_VD	-0.0457499	-0.0192515	-0.078107	78	0.19553
T	ASB	391	2D	-0.0422156	-0.0217742	-0.0655496	88	0.0998292
T	ASB	391	3D_VD	-0.0394849	-0.014338	-0.0661516	88	0.108991
T	ASB	392	2D	-0.0428911	-0.0158919	-0.0751642	60	0.21726
T	ASB	392	3D_VD	-0.0411419	-0.0142309	-0.0835589	60	0.297179
T	ASB	394	2D	-0.0473151	-0.0213308	-0.0775074	56	0.231403
T	ASB	394	3D_VD	-0.0457156	-0.0165817	-0.0836315	56	0.370986
T	ASB	395	2D	-0.0429519	-0.0165253	-0.0780026	53	0.24302
T	ASB	395	3D_VD	-0.0437716	-0.0183698	-0.0927786	53	0.311424
T	ASB	396	2D	-0.0443637	-0.0189491	-0.0817038	64	0.20386
T	ASB	396	3D_VD	-0.0413971	-0.013166	-0.0724015	64	0.268795
T	ASB	397	2D	-0.0436186	-0.0176147	-0.0715747	67	0.194036
T	ASB	397	3D_VD	-0.0420852	-0.0176338	-0.0759113	67	0.358838
T	ASB	398	2D	-0.0404055	-0.0169844	-0.0694191	35	0.306548
T	ASB	398	3D_VD	-0.0388008	-0.0144118	-0.0714958	35	0.426156
T	ASB	399	2D	-0.0528424	-0.0165757	-0.0993533	39	0.295684
T	ASB	399	3D_VD	-0.0502686	-0.0134733	-0.0853938	39	0.32899
T	ASB	401	2D	-0.0468874	-0.0223724	-0.0851337	51	0.25789
T	ASB	401	3D_VD	-0.0461054	-0.0190843	-0.0766936	51	0.399971
T	ASB	402	2D	-0.0502874	-0.0235784	-0.0807668	74	0.168012
T	ASB	402	3D_VD	-0.0480215	-0.0132925	-0.086813	74	0.276759
T	ASB	405	2D	-0.0470221	-0.0133807	-0.0807145	66	0.200525
T	ASB	405	3D_VD	-0.046189	-0.015752	-0.0806491	66	0.398839
T	ASB	406	2D	-0.0561973	-0.0155277	-0.103239	38	0.297735
T	ASB	406	3D_VD	-0.052778	-0.0222551	-0.085774	38	0.475594
T	ASB	407	2D	-0.0371543	-0.0148023	-0.0596341	44	0.280498
T	ASB	407	3D_VD	-0.037243	-0.0178626	-0.0701154	44	0.382627
T	ASB	408	2D	-0.0496186	-0.018191	-0.0891805	90	0.0972974
T	ASB	408	3D_VD	-0.0499692	-0.0158905	-0.0784407	90	0.288248
T	ASB	420	2D	-0.0622388	-0.0325934	-0.108359	106	0.0305734
T	ASB	420	3D_VD	-0.0601273	-0.018462	-0.0964545	106	0.0456165
T	ASB	424	2D	-0.153156	-0.0558811	-0.358966	107	-0.590246
T	ASB	424	3D_VD	-inf	-0.0598141	-0.293365	107	-0.621135
T	ASB	425	2D	-0.055618	-0.0292841	-0.0901905	68	0.192076
T	ASB	425	3D_VD	-0.0582737	-0.0202059	-0.0859362	68	0.175387
T	ASB	427	2D	-0.0523718	-0.0200473	-0.0954666	36	0.303872
T	ASB	427	3D_VD	-0.0518002	-0.0151053	-0.0862904	36	0.426688
T	ASB	432	2D	-0.0499337	-0.0163205	-0.10627	29	0.355531
T	ASB	432	3D_VD	-0.0456763	-0.0177315	-0.0815912	29	0.353142
T	ASB	433	2D	-0.0458564	-0.0109772	-0.0858912	97	0.0610716
T	ASB	433	3D_VD	-0.0482167	-0.0225043	-0.0874317	97	0.11177
T	ASB	449	2D	-0.0581873	-0.0249363	-0.0893399	80	0.137357
T	ASB	449	3D_VD	-0.0541715	-0.0158335	-0.0822751	80	0.150271
T	ASB	453	2D	-0.0466	-0.0215786	-0.0816507	100	0.056567
T	ASB	453	3D_VD	-0.0418454	-0.0146103	-0.0845602	100	0.0745563
T	ASB	455	2D	-0.0404713	-0.00935137	-0.0677944	76	0.165787
T	ASB	455	3D_VD	-0.0394542	-0.010945	-0.0705507	76	0.206635
T	ASB	457	2D	-0.0438395	-0.0158438	-0.0776883	101	0.0492662
T	ASB	457	3D_VD	-0.0429201	-0.0161858	-0.0846456	101	0.0769042
T	ASB	460	2D	-0.0444314	-0.017354	-0.0745222	59	0.218416
T	ASB	460	3D_VD	-0.0458228	-0.0122673	-0.082562	59	0.272494
T	ASB	462	2D	-0.0462362	-0.0239048	-0.0705959	6	0.518269
T	ASB	462	3D_VD	-0.044197	-0.00702603	-0.0774578	6	0.601841
T	ASB	464	2D	-0.045117	-0.0177146	-0.0712074	0	0.720918
T	ASB	464	3D_VD	-0.0404995	-0.012083	-0.0700476	0	0.697789
T	ASB	478	2D	-0.0470266	-0.0206142	-0.0830971	30	0.350052
T	ASB	478	3D_VD	-0.0457885	-0.020922	-0.0745967	30	0.367095
T	ASB	482	2D	-0.0436764	-0.0201474	-0.0802152	69	0.177133
T	ASB	482	3D_VD	-0.041474	-0.0173964	-0.0756147	69	0.17406
T	ASB	486	2D	-0.0486131	-0.0225914	-0.0754276	32	0.328887
T	ASB	486	3D_VD	-0.0454548	-0.0182936	-0.072629	32	0.34931
T	ASB	498	2D	-0.0397622	-0.0127388	-0.0723138	73	0.172057
T	ASB	498	3D_VD	-0.040336	-0.0159294	-0.0646937	73	0.218572
T	ASB	499	2D	-0.0457073	-0.0163247	-0.0834623	103	0.040848
T	ASB	499	3D_VD	-0.0445727	-0.0179943	-0.0798287	103	0.0711827
T	ASB	500	2D	-0.0600688	-0.0324392	-0.101426	83	0.114293
T	ASB	500	3D_VD	-0.0557603	-0.0135125	-0.0912808	83	0.152473
T	ASB	503	2D	-0.0527445	-0.0221812	-0.100503	55	0.234489
T	ASB	503	3D_VD	-0.0516146	-0.0187409	-0.083139	55	0.356134
T	ASB	504	2D	-0.0465632	-0.019124	-0.0742847	93	0.0771654
T	ASB	504	3D_VD	-0.049073	-0.0164964	-0.0993786	93	0.326694
T	ASB	505	2D	-0.0470317	-0.019139	-0.0810199	79	0.151005
T	ASB	505	3D_VD	-0.0472197	-0.0197906	-0.0726571	79	0.280664
T	ASB	653	2D	-0.0542655	-0.0185268	-0.100778	33	0.319806
T	ASB	653	3D_VD	-0.0502146	-0.0100032	-0.0860874	33	0.306721
T	ASB	654	2D	-0.0447973	-0.0163312	-0.0751199	23	0.378417
T	ASB	654	3D_VD	-0.0451882	-0.0094311	-0.0795895	23	0.390327
T	ASB	655	2D	-0.0489384	-0.0192898	-0.0811214	47	0.276045
T	ASB	655	3D_VD	-0.04725	-0.0172993	-0.0758479	47	0.301918
T	ASB	656	2D	-0.0579821	-0.0147249	-0.0980255	45	0.278895
T	ASB	656	3D_VD	-0.0581225	-0.0176996	-0.0972327	45	0.268818
T	ASB	664	2D	-0.0439805	-0.0082811	-0.0787985	34	0.315569
T	ASB	664	3D_VD	-0.0456629	-0.0200177	-0.0786816	34	0.342382
T	ASB	665	2D	-0.046945	-0.0110696	-0.103851	62	0.208357
T	ASB	665	3D_VD	-0.0461596	-0.0200409	-0.109839	62	0.250976
T	ASB	666	2D	-0.04787	-0.0187255	-0.082949	40	0.294589
T	ASB	666	3D_VD	-0.0517047	-0.0248618	-0.095868	40	0.337572
T	ASB	668	2D	-0.0470792	-0.0123652	-0.0765042	77	0.157546
T	ASB	668	3D_VD	-0.0480345	-0.016047	-0.0860856	77	0.182975
T	ASB	669	2D	-0.0385231	-0.0115159	-0.0615001	13	0.453271
T	ASB	669	3D_VD	-0.0423321	-0.0215837	-0.0761994	13	0.491394
T	ASB	670	2D	-0.0415448	-0.0147117	-0.0714351	25	0.365468
T	ASB	670	3D_VD	-0.0473601	-0.0217448	-0.083317	25	0.375858
T	ASB	671	2D	-0.0510558	-0.0195262	-0.0832561	8	0.486689
T	ASB	671	3D_VD	-0.0536581	-0.0239382	-0.0854003	8	0.50458
T	ASB	672	2D	-0.0373701	-0.00957571	-0.0683267	26	0.365287
T	ASB	672	3D_VD	-0.0396265	-0.0131271	-0.0654166	26	0.387548
T	ASB	673	2D	-0.0411924	-0.0220969	-0.0784218	5	0.534634
T	ASB	673	3D_VD	-0.0417646	-0.0207575	-0.0699417	5	0.545372
T	ASB	674	2D	-0.0458256	-0.0222398	-0.0775199	41	0.293909
T	ASB	674	3D_VD	-0.0463	-0.0156096	-0.0808146	41	0.295244
T	ASB	675	2D	-0.0463875	-0.0145822	-0.0792227	20	0.429714
T	ASB	675	3D_VD	-0.0477305	-0.019881	-0.0754943	20	0.475616
T	ASB	676	2D	-0.0436921	-0.0137591	-0.0710902	28	0.362816
T	ASB	676	3D_VD	-0.0475991	-0.0197047	-0.0851967	28	0.384546
T	ASB	677	2D	-0.0578755	-0.0148943	-0.0986317	37	0.298908
T	ASB	677	3D_VD	-0.0557065	-0.027586	-0.0862001	37	0.299405
T	ASB	678	2D	-0.0456808	-0.0177067	-0.0725601	16	0.446837
T	ASB	678	3D_VD	-0.0478739	-0.016193	-0.0836512	16	0.427031
T	ASB	685	2D	-0.0444857	-0.0193034	-0.0814207	43	0.281519
T	ASB	685	3D_VD	-0.0456225	-0.0154888	-0.0769667	43	0.293617
T	ASB	698	2D	-0.0397649	-0.0151383	-0.0718578	54	0.237328
T	ASB	698	3D_VD	-0.0359931	-0.0087988	-0.0636544	54	0.309611
T	MSB	162	2D	-0.0782412	-0.0273212	-0.201905	133	0.0647496
T	MSB	162	3D_VD	-0.0775627	-0.0293392	-0.17597	133	0.0533512
T	MSB	169	2D	-0.0357473	-0.0118732	-0.0644196	109	0.291828
T	MSB	169	3D_VD	-0.0381073	-0.0186612	-0.0691019	109	0.318912
T	MSB	179	2D	-0.0484048	-0.020804	-0.087089	134	-0.0225522
T	MSB	179	3D_VD	-0.0503513	-0.0219875	-0.0844258	134	0.315635
T	MSB	182	2D	-0.0388129	-0.0191064	-0.0659606	29	0.543713
T	MSB	182	3D_VD	-0.0376865	-0.0155035	-0.0677988	29	0.478203
T	MSB	258	2D	-0.0445372	-0.022299	-0.0717115	0	0.778729
T	MSB	258	3D_VD	-0.0437918	-0.0162154	-0.0771896	0	0.763251
T	MSB	263	2D	-0.0459759	-0.0161334	-0.0751153	35	0.530514
T	MSB	263	3D_VD	-0.0440211	-0.0118953	-0.076724	35	0.542326
T	MSB	265	2D	-0.0432621	-0.0226951	-0.0682652	52	0.48808
T	MSB	265	3D_VD	-0.0448774	-0.0163435	-0.0757262	52	0.443913
T	MSB	268	2D	-0.0411249	-0.0165261	-0.0665801	36	0.530193
T	MSB	268	3D_VD	-0.038364	-0.0158906	-0.0637511	36	0.458264
T	MSB	407	2D	-0.0534892	-0.0152443	-0.0903001	103	0.318718
T	MSB	407	3D_VD	-0.0516206	-0.0224715	-0.0957824	103	0.316947
T	MSB	429	2D	-0.0548282	-0.019129	-0.104427	120	0.19305
T	MSB	429	3D_VD	-0.0566098	-0.0228532	-0.110711	120	0.190355
T	MSB	430	2D	-0.0477834	-0.0168579	-0.0810175	91	0.367723
T	MSB	430	3D_VD	-0.0451952	-0.0190564	-0.0784562	91	0.406965
T	MSB	431	2D	-0.0404916	-0.0181079	-0.0776982	53	0.487832
T	MSB	431	3D_VD	-0.0423201	-0.0196212	-0.0684205	53	0.538023
T	MSB	435	2D	-0.060982	-0.0223428	-0.108891	97	0.343469
T	MSB	435	3D_VD	-0.0627349	-0.0246266	-0.102105	97	0.355356
T	MSB	436	2D	-0.0686934	-0.0275838	-0.116792	135	-0.0438717
T	MSB	436	3D_VD	-0.0758585	-0.0240623	-0.129438	135	0.121047
T	MSB	437	2D	-0.0552397	-0.0236063	-0.0915877	104	0.318155
T	MSB	437	3D_VD	-0.0524477	-0.02274	-0.0870236	104	0.317821
T	MSB	438	2D	-0.0536471	-0.0221854	-0.0860926	92	0.366831
T	MSB	438	3D_VD	-0.0531822	-0.0197302	-0.0861251	92	0.359008
T	MSB	442	2D	-0.0493398	-0.0216026	-0.0815337	102	0.323972
T	MSB	442	3D_VD	-0.048413	-0.011962	-0.0882387	102	0.332067
T	MSB	443	2D	-0.0391638	-0.0179713	-0.0646952	3	0.686838
T	MSB	443	3D_VD	-0.0386012	-0.0157356	-0.0645933	3	0.677592
T	MSB	444	2D	-0.0521414	-0.0251149	-0.0872515	37	0.529306
T	MSB	444	3D_VD	-0.0469441	-0.013642	-0.0907841	37	0.507718
T	MSB	446	2D	-0.0559241	-0.018609	-0.0948318	13	0.608693
T	MSB	446	3D_VD	-0.0511785	-0.0142735	-0.0980239	13	0.633529
T	MSB	447	2D	-0.0610285	-0.0190401	-0.130957	125	0.157622
T	MSB	447	3D_VD	-0.0613594	-0.0228833	-0.129296	125	0.163084
T	MSB	448	2D	-0.107039	-0.0345849	-0.272734	137	-0.189899
T	MSB	448	3D_VD	-0.0976488	-0.0360523	-0.241628	137	-0.212369
T	MSB	449	2D	-0.0506848	-0.0203683	-0.0798108	2	0.698079
T	MSB	449	3D_VD	-0.0501192	-0.0208061	-0.0768046	2	0.663676
T	MSB	451	2D	-0.0530788	-0.0160786	-0.0873112	15	0.605714
T	MSB	451	3D_VD	-0.0512279	-0.022502	-0.0870354	15	0.609168
T	MSB	453	2D	-0.0619266	-0.0181984	-0.102454	22	0.580195
T	MSB	453	3D_VD	-0.0660674	-0.0275891	-0.097777	22	0.58597
T	MSB	455	2D	-0.0490654	-0.0184833	-0.0772841	30	0.543523
T	MSB	455	3D_VD	-0.048586	-0.0247963	-0.0791298	30	0.55998
T	MSB	456	2D	-0.0415358	-0.0152853	-0.0694426	25	0.574832
T	MSB	456	3D_VD	-0.0438837	-0.018389	-0.070919	25	0.56438
T	MSB	457	2D	-0.0466069	-0.0164725	-0.0720377	11	0.616819
T	MSB	457	3D_VD	-0.046056	-0.0198879	-0.0776424	11	0.60427
T	MSB	460	2D	-0.0530931	-0.0188394	-0.0921287	74	0.431436
T	MSB	460	3D_VD	-0.0523948	-0.0231073	-0.0953086	74	0.395751
T	MSB	462	2D	-0.0540558	-0.0217101	-0.113979	114	0.232247
T	MSB	462	3D_VD	-0.049798	-0.0180155	-0.0803703	114	0.287929
T	MSB	465	2D	-0.0555718	-0.0138161	-0.107723	56	0.480592
T	MSB	465	3D_VD	-0.054322	-0.0226921	-0.0882449	56	0.464389
T	MSB	467	2D	-0.0547047	-0.0238393	-0.102434	67	0.445172
T	MSB	467	3D_VD	-0.0530495	-0.0219085	-0.094805	67	0.452858
T	MSB	473	2D	-0.0476988	-0.0134976	-0.0793398	80	0.41027
T	MSB	473	3D_VD	-0.0514599	-0.0265663	-0.0862219	80	0.413861
T	MSB	551	2D	-0.0533883	-0.0278219	-0.0844189	55	0.481887
T	MSB	551	3D_VD	-0.0565871	-0.0163143	-0.0953023	55	0.463077
T	MSB	555	2D	-0.0554056	-0.0244327	-0.0917234	34	0.53133
T	MSB	555	3D_VD	-0.0549239	-0.0231295	-0.0972387	34	0.515054
T	MSB	557	2D	-0.0366499	-0.0152602	-0.0635937	93	0.362818
T	MSB	557	3D_VD	-0.036999	-0.0189819	-0.0657987	93	0.369115
T	MSB	558	2D	-0.0499072	-0.0280791	-0.082758	21	0.587687
T	MSB	558	3D_VD	-0.0467374	-0.0180855	-0.0768783	21	0.502789
T	MSB	560	2D	-0.0484621	-0.018834	-0.0878304	26	0.567445
T	MSB	560	3D_VD	-0.0472952	-0.0222801	-0.0727045	26	0.507714
T	MSB	562	2D	-0.0606171	-0.0288354	-0.093885	131	0.104254
T	MSB	562	3D_VD	-0.0586503	-0.0223427	-0.0952237	131	0.136371
T	MSB	564	2D	-0.0586922	-0.0232231	-0.0993321	32	0.537042
T	MSB	564	3D_VD	-0.0624658	-0.0322713	-0.10831	32	0.539177
T	MSB	566	2D	-0.0457728	-0.0171121	-0.0730329	1	0.742029
T	MSB	566	3D_VD	-0.0477429	-0.0147653	-0.0791748	1	0.720097
T	MSB	570	2D	-0.0559062	-0.0257366	-0.101857	79	0.411904
T	MSB	570	3D_VD	-0.0591548	-0.0257951	-0.104384	79	0.41188
T	MSB	573	2D	-0.0639714	-0.0308752	-0.112836	108	0.294913
T	MSB	573	3D_VD	-0.0608293	-0.0103279	-0.104019	108	0.292973
T	MSB	579	2D	-0.0606389	-0.0271548	-0.115612	105	0.314989
T	MSB	579	3D_VD	-0.0637069	-0.0191842	-0.117537	105	0.352402
T	MSB	586	2D	-0.0430614	-0.0190391	-0.0711445	12	0.612513
T	MSB	586	3D_VD	-0.0407879	-0.0151755	-0.0650339	12	0.565037
T	MSB	597	2D	-0.0578532	-0.0281187	-0.0949406	76	0.418448
T	MSB	597	3D_VD	-0.0553442	-0.0230918	-0.093156	76	0.38539
T	MSB	614	2D	-0.0473557	-0.0158446	-0.0783074	59	0.473701
T	MSB	614	3D_VD	-0.0478044	-0.0190752	-0.0723819	59	0.435732
T	MSB	625	2D	-0.0557937	-0.0206728	-0.0954413	85	0.393683
T	MSB	625	3D_VD	-0.0567371	-0.0179729	-0.104478	85	0.322239
T	MSB	633	2D	-0.058992	-0.0252233	-0.109511	130	0.109509
T	MSB	633	3D_VD	-0.0664548	-0.0278415	-0.129282	130	0.0789862
T	MSB	655	2D	-0.0484021	-0.0232836	-0.0817706	75	0.421733
T	MSB	655	3D_VD	-0.0451805	-0.0239864	-0.0743743	75	0.430084
T	MSB	661	2D	-0.0426056	-0.0153617	-0.069473	99	0.334395
T	MSB	661	3D_VD	-0.0456997	-0.0217368	-0.0787292	99	0.335965
T	MSB	663	2D	-0.0486314	-0.0215137	-0.0829958	50	0.495415
T	MSB	663	3D_VD	-0.0453786	-0.0189325	-0.0746554	50	0.526844
T	MSB	664	2D	-0.0453775	-0.0136571	-0.0704151	5	0.654717
T	MSB	664	3D_VD	-0.043954	-0.0216524	-0.0729915	5	0.655734
T	MSB	665	2D	-0.0532418	-0.0182784	-0.0959547	9	0.629935
T	MSB	665	3D_VD	-0.0502986	-0.0196874	-0.0871617	9	0.606601
T	MSB	666	2D	-0.063411	-0.0279908	-0.127938	101	0.327533
T	MSB	666	3D_VD	-0.0599099	-0.0287898	-0.109952	101	0.327402
T	MSB	667	2D	-0.0576333	-0.0282658	-0.0872873	39	0.524636
T	MSB	667	3D_VD	-0.0547864	-0.021588	-0.0994509	39	0.514962
T	MSB	668	2D	-0.0610761	-0.0218792	-0.102201	8	0.631797
T	MSB	668	3D_VD	-0.0605798	-0.0246516	-0.100274	8	0.590703
T	MSB	679	2D	-0.0508116	-0.0193308	-0.0867949	19	0.594932
T	MSB	679	3D_VD	-0.0534224	-0.0246294	-0.0869987	19	0.58577
T	MSB	681	2D	-0.0419367	-0.0159279	-0.0666705	40	0.524466
T	MSB	681	3D_VD	-0.0410148	-0.0162811	-0.0711427	40	0.529161
T	MSB	684	2D	-0.052949	-0.0224027	-0.0902125	98	0.336424
T	MSB	684	3D_VD	-0.0546358	-0.0266501	-0.0913371	98	0.320535
T	MSB	687	2D	-0.0475748	-0.0191867	-0.0795487	49	0.496967
T	MSB	687	3D_VD	-0.0452813	-0.0105656	-0.0764918	49	0.506851
T	MSB	688	2D	-0.0392825	-0.0130953	-0.0656085	77	0.417641
T	MSB	688	3D_VD	-0.0372228	-0.00832713	-0.0740659	77	0.414093
T	MSB	689	2D	-0.0456505	-0.0218561	-0.0812486	43	0.515179
T	MSB	689	3D_VD	-0.0441831	-0.0169962	-0.0768117	43	0.504933
T	MSB	690	2D	-0.0497719	-0.021465	-0.0790003	14	0.605817
T	MSB	690	3D_VD	-0.0479175	-0.0158778	-0.086354	14	0.568191
T	MSB	691	2D	-0.0530027	-0.0232391	-0.0944845	63	0.468102
T	MSB	691	3D_VD	-0.052126	-0.0199786	-0.0861174	63	0.453987
T	MSB	692	2D	-0.0431318	-0.0188498	-0.0731886	71	0.434648
T	MSB	692	3D_VD	-0.0407652	-0.0167411	-0.0690888	71	0.425515
T	MSB	693	2D	-0.0490784	-0.0212066	-0.0890541	87	0.382768
T	MSB	693	3D_VD	-0.0502536	-0.0191289	-0.0765858	87	0.361817
T	MSB	694	2D	-0.0429375	-0.0166911	-0.0715241	28	0.543726
T	MSB	694	3D_VD	-0.0443566	-0.0235474	-0.0717124	28	0.530788
T	MSB	695	2D	-0.0477469	-0.0234357	-0.0818022	72	0.433838
T	MSB	695	3D_VD	-0.048327	-0.0215681	-0.0739325	72	0.434985
T	MSB	696	2D	-0.0463409	-0.0251348	-0.0749034	7	0.641314
T	MSB	696	3D_VD	-0.0456218	-0.0169588	-0.0799487	7	0.630843
T	MSB	697	2D	-0.0525514	-0.0199928	-0.0966212	57	0.480402
T	MSB	697	3D_VD	-0.0535313	-0.0219239	-0.0931637	57	0.489516
T	MSB	698	2D	-0.0572915	-0.0194332	-0.0962927	42	0.517353
T	MSB	698	3D_VD	-0.0530164	-0.0270102	-0.0905574	42	0.488703
T	MSB	699	2D	-0.0641705	-0.0309475	-0.110327	84	0.395571
T	MSB	699	3D_VD	-0.0648622	-0.0321271	-0.117011	84	0.404773
T	MSB	701	2D	-0.0424842	-0.0115148	-0.0735836	16	0.604109
T	MSB	701	3D_VD	-0.0410414	-0.0145576	-0.0681636	16	0.579497
T	MSB	706	2D	-0.0443757	-0.0182108	-0.0746094	44	0.513005
T	MSB	706	3D_VD	-0.045791	-0.021841	-0.0774148	44	0.517309
T	MSB	711	2D	-0.0415845	-0.0139314	-0.0746367	45	0.511595
T	MSB	711	3D_VD	-0.0374192	-0.0144838	-0.0669446	45	0.503784
T	MSB	713	2D	-0.0389761	-0.0170407	-0.0691371	31	0.537763
T	MSB	713	3D_VD	-0.0382614	-0.0140333	-0.0703062	31	0.523201
T	MSB	715	2D	-0.0438147	-0.0221883	-0.0699099	23	0.576159
T	MSB	715	3D_VD	-0.0445251	-0.019653	-0.0776169	23	0.571197
T	MSB	716	2D	-0.042059	-0.0181425	-0.0753127	82	0.406176
T	MSB	716	3D_VD	-0.0401057	-0.0167946	-0.0809597	82	0.405763
T	MSB	717	2D	-0.0447566	-0.0143072	-0.0793136	94	0.356602
T	MSB	717	3D_VD	-0.0446155	-0.0136516	-0.0664991	94	0.382343
T	MSB	718	2D	-0.0400031	-0.0134846	-0.0688815	116	0.23075
T	MSB	718	3D_VD	-0.0398931	-0.0152061	-0.0817608	116	0.236527
T	MSB	719	2D	-0.0505024	-0.0199552	-0.093832	123	0.1772
T	MSB	719	3D_VD	-0.050345	-0.0237499	-0.0864309	123	0.198523
T	MSB	720	2D	-0.0472874	-0.0153315	-0.0804402	86	0.390052
T	MSB	720	3D_VD	-0.0482562	-0.0233646	-0.0759654	86	0.377363
T	MSB	721	2D	-0.0481556	-0.0252685	-0.0838048	95	0.349532
T	MSB	721	3D_VD	-0.0453373	-0.0196082	-0.0714241	95	0.382794
T	MSB	722	2D	-0.0480612	-0.0188198	-0.0889691	96	0.346546
T	MSB	722	3D_VD	-0.0476328	-0.0212826	-0.0767848	96	0.370051
T	MSB	725	2D	-0.0470303	-0.00922416	-0.0769965	33	0.532308
T	MSB	725	3D_VD	-0.0456532	-0.0184236	-0.0787118	33	0.568995
T	MSB	728	2D	-0.0591826	-0.02072	-0.103178	20	0.593391
T	MSB	728	3D_VD	-0.063595	-0.0234828	-0.105772	20	0.632186
T	MSB	735	2D	-0.0473101	-0.015892	-0.0843339	110	0.285668
T	MSB	735	3D_VD	-0.0463985	-0.0188907	-0.0780977	110	0.282505
T	MSB	737	2D	-0.0435905	-0.0144812	-0.0770071	122	0.181875
T	MSB	737	3D_VD	-0.0422355	-0.0118224	-0.0789709	122	0.174727
T	MSB	738	2D	-0.0424376	-0.0125404	-0.0681185	113	0.243577
T	MSB	738	3D_VD	-0.0399279	-0.0186117	-0.0648759	113	0.218101
T	MSB	739	2D	-0.0531331	-0.0180767	-0.0926188	124	0.165124
T	MSB	739	3D_VD	-0.0537474	-0.0156044	-0.0963424	124	0.137879
T	MSB	740	2D	-0.0425968	-0.0133973	-0.0754836	132	0.0691884
T	MSB	740	3D_VD	-0.040539	-0.0150029	-0.0658302	132	0.0441925
T	MSB	743	2D	-0.0377206	-0.0140035	-0.0623143	70	0.440042
T	MSB	743	3D_VD	-0.0360693	-0.0113508	-0.0623988	70	0.429763
T	MSB	744	2D	-0.0472455	-0.0164635	-0.084513	62	0.470092
T	MSB	744	3D_VD	-0.0447047	-0.0191484	-0.0816327	62	0.460811
T	MSB	745	2D	-0.0551186	-0.0221828	-0.106832	121	0.187583
T	MSB	745	3D_VD	-0.0551163	-0.0265545	-0.0902145	121	0.175553
T	MSB	746	2D	-0.0682063	-0.0301392	-0.149369	136	-0.0666069
T	MSB	746	3D_VD	-0.0698916	-0.0228334	-0.153547	136	-0.0501971
T	MSB	747	2D	-0.057023	-0.0205805	-0.109289	68	0.442708
T	MSB	747	3D_VD	-0.0551593	-0.0262774	-0.0901385	68	0.455226
T	MSB	748	2D	-0.0441175	-0.0156566	-0.0734985	46	0.509905
T	MSB	748	3D_VD	-0.0423914	-0.0199685	-0.068356	46	0.50973
T	MSB	749	2D	-0.0411955	-0.0137956	-0.0678758	48	0.501608
T	MSB	749	3D_VD	-0.0395311	-0.0194068	-0.0649453	48	0.509431
T	MSB	750	2D	-0.0432772	-0.0172293	-0.0732868	66	0.448726
T	MSB	750	3D_VD	-0.0436343	-0.0192068	-0.0743736	66	0.474655
T	MSB	751	2D	-0.0412827	-0.016181	-0.0740828	17	0.597847
T	MSB	751	3D_VD	-0.041447	-0.0207503	-0.0624854	17	0.601638
T	MSB	752	2D	-0.0596252	-0.0248653	-0.108152	10	0.619131
T	MSB	752	3D_VD	-0.0652634	-0.0268857	-0.106003	10	0.62789
T	MSB	753	2D	-0.0573309	-0.0199158	-0.0977794	115	0.231414
T	MSB	753	3D_VD	-0.061831	-0.0280373	-0.121978	115	0.232356
T	MSB	756	2D	-0.0456237	-0.0167464	-0.0824667	60	0.473068
T	MSB	756	3D_VD	-0.0462232	-0.0171436	-0.0777963	60	0.48291
T	MSB	757	2D	-0.052476	-0.0258478	-0.0924411	38	0.528518
T	MSB	757	3D_VD	-0.0551414	-0.0151085	-0.106311	38	0.558765
T	MSB	759	2D	-0.0566361	-0.0219816	-0.0932192	27	0.554728
T	MSB	759	3D_VD	-0.0608208	-0.0268808	-0.102675	27	0.563398
T	MSB	761	2D	-0.042471	-0.0136502	-0.074538	51	0.488919
T	MSB	761	3D_VD	-0.0418281	-0.0189829	-0.0630123	51	0.515728
T	MSB	762	2D	-0.0545464	-0.0149884	-0.0945313	112	0.255725
T	MSB	762	3D_VD	-0.0540398	-0.0207667	-0.0925332	112	0.273374
T	MSB	764	2D	-0.0515516	-0.0201537	-0.0886681	81	0.409057
T	MSB	764	3D_VD	-0.054908	-0.0269152	-0.0862479	81	0.424931
T	MSB	765	2D	-0.0524692	-0.024275	-0.0847255	111	0.280107
T	MSB	765	3D_VD	-0.0504509	-0.018558	-0.0886477	111	0.324577
T	MSB	834	2D	-0.0564002	-0.0208816	-0.105522	128	0.119486
T	MSB	834	3D_VD	-0.0540387	-0.0119059	-0.0879653	128	0.0700222
T	MSB	835	2D	-0.0381184	-0.0124199	-0.0691942	127	0.141458
T	MSB	835	3D_VD	-0.0377895	-0.00907627	-0.0653678	127	0.118145
T	MSB	836	2D	-0.0487474	-0.0180237	-0.0950051	126	0.147093
T	MSB	836	3D_VD	-0.0460979	-0.0165347	-0.0778589	126	0.119416
T	MSB	838	2D	-0.0548566	-0.0144402	-0.0881133	117	0.223749
T	MSB	838	3D_VD	-0.0530063	-0.0176245	-0.0920289	117	0.208887
T	MSB	839	2D	-0.061815	-0.0226396	-0.109317	129	0.119289
T	MSB	839	3D_VD	-0.0579781	-0.0174159	-0.125489	129	0.115002
T	MSB	843	2D	-0.0403328	-0.0141497	-0.0727121	107	0.313714
T	MSB	843	3D_VD	-0.0432466	-0.0207404	-0.0768593	107	0.291747
T	MSB	844	2D	-0.0428927	-0.00565123	-0.073856	106	0.314102
T	MSB	844	3D_VD	-0.0456672	-0.0171701	-0.0846359	106	0.285938
T	MSB	845	2D	-0.0450193	-0.0124104	-0.0774776	47	0.504472
T	MSB	845	3D_VD	-0.0469223	-0.0201041	-0.0771061	47	0.50914
T	MSB	846	2D	-0.0405436	-0.015284	-0.0733113	69	0.441406
T	MSB	846	3D_VD	-0.0432822	-0.0173806	-0.071616	69	0.436807
T	MSB	848	2D	-0.0529736	-0.0210982	-0.0871617	64	0.45469
T	MSB	848	3D_VD	-0.055043	-0.0280012	-0.0890621	64	0.473262
T	MSB	849	2D	-0.0561521	-0.0243327	-0.104906	73	0.432818
T	MSB	849	3D_VD	-0.0560336	-0.0235307	-0.100823	73	0.452838
T	MSB	850	2D	-0.0486667	-0.0215918	-0.0890795	58	0.478723
T	MSB	850	3D_VD	-0.0482575	-0.0166294	-0.0849196	58	0.499372
T	MSB	851	2D	-0.0533975	-0.0173414	-0.0907292	100	0.327582
T	MSB	851	3D_VD	-0.0515851	-0.0219683	-0.0880249	100	0.326555
T	MSB	853	2D	-0.0462175	-0.0161188	-0.0747322	78	0.416706
T	MSB	853	3D_VD	-0.0466796	-0.0234695	-0.0810235	78	0.466942
T	MSB	854	2D	-0.0446929	-0.0160007	-0.0759592	61	0.470112
T	MSB	854	3D_VD	-0.0455334	-0.0178358	-0.0717164	61	0.512544
T	MSB	855	2D	-0.047382	-0.0143601	-0.0828783	41	0.5178
T	MSB	855	3D_VD	-0.046737	-0.0198849	-0.0762246	41	0.565868
T	MSB	858	2D	-0.0391014	-0.0156373	-0.0594298	6	0.643297
T	MSB	858	3D_VD	-0.0375345	-0.0151395	-0.0596017	6	0.631298
T	MSB	862	2D	-0.0458618	-0.0181913	-0.07661	65	0.453519
T	MSB	862	3D_VD	-0.045175	-0.0220514	-0.0757574	65	0.439398
T	MSB	864	2D	-0.0502553	-0.0214869	-0.0799661	54	0.487151
T	MSB	864	3D_VD	-0.0499914	-0.0197328	-0.0863014	54	0.456877
T	MSB	866	2D	-0.0445183	-0.0139802	-0.0758892	88	0.379763
T	MSB	866	3D_VD	-0.0449157	-0.0145227	-0.0838749	88	0.330687
T	MSB	867	2D	-0.0479231	-0.023236	-0.0855688	119	0.211278
T	MSB	867	3D_VD	-0.0483699	-0.0116756	-0.0766979	119	0.187941
T	MSB	868	2D	-0.0416856	-0.0176836	-0.066042	89	0.378476
T	MSB	868	3D_VD	-0.0394114	-0.0127242	-0.0600317	89	0.360081
T	MSB	869	2D	-0.0452981	-0.0168357	-0.0816112	118	0.223548
T	MSB	869	3D_VD	-0.0431197	-0.0118468	-0.0679637	118	0.231151
T	MSB	873	2D	-0.0569263	-0.0203478	-0.0881978	83	0.397975
T	MSB	873	3D_VD	-0.0566786	-0.0276813	-0.0981802	83	0.433535
T	MSB	874	2D	-0.0637268	-0.0130161	-0.107741	90	0.368913
T	MSB	874	3D_VD	-0.0636818	-0.0274945	-0.104775	90	0.374202
T	MSB	877	2D	-0.0661833	-0.0232257	-0.110792	18	0.597635
T	MSB	877	3D_VD	-0.0650241	-0.0314412	-0.11148	18	0.614384
T	MSB	882	2D	-0.0565976	-0.0195785	-0.0937818	24	0.575875
T	MSB	882	3D_VD	-0.0575156	-0.0187951	-0.0998287	24	0.517369
T	MSB	885	2D	-0.0527487	-0.0215836	-0.0838936	4	0.660833
T	MSB	885	3D_VD	-0.0565895	-0.0252081	-0.0931715	4	0.612821

## Sheet: Figure_2b
cell	monkey	region	network	layer	model	diff_cnn_kp_adj
1000	G	ASB	AlexNet	1	2D	-0.25053
1000	G	ASB	AlexNet	1	3D_VD	-0.312529
1001	G	ASB	AlexNet	1	2D	-0.194237
1001	G	ASB	AlexNet	1	3D_VD	-0.276078
1003	G	ASB	AlexNet	1	2D	-0.22859
1003	G	ASB	AlexNet	1	3D_VD	-0.332926
1005	G	ASB	AlexNet	1	2D	0.000703638
1005	G	ASB	AlexNet	1	3D_VD	0.0123803
1006	G	ASB	AlexNet	1	2D	0.0370224
1006	G	ASB	AlexNet	1	3D_VD	0.00706171
1007	G	ASB	AlexNet	1	2D	0.0546743
1007	G	ASB	AlexNet	1	3D_VD	-0.00308173
1008	G	ASB	AlexNet	1	2D	-0.0125254
1008	G	ASB	AlexNet	1	3D_VD	-0.0309251
1010	G	ASB	AlexNet	1	2D	-0.059653
1010	G	ASB	AlexNet	1	3D_VD	-0.0815061
1013	G	ASB	AlexNet	1	2D	0.000369343
1013	G	ASB	AlexNet	1	3D_VD	-0.112215
1016	G	ASB	AlexNet	1	2D	0.0222711
1016	G	ASB	AlexNet	1	3D_VD	-0.0231426
1017	G	ASB	AlexNet	1	2D	-0.0407369
1017	G	ASB	AlexNet	1	3D_VD	-0.0662303
1018	G	ASB	AlexNet	1	2D	-0.0726968
1018	G	ASB	AlexNet	1	3D_VD	-0.0596742
1023	G	ASB	AlexNet	1	2D	-0.0700149
1023	G	ASB	AlexNet	1	3D_VD	-0.0922885
1034	G	ASB	AlexNet	1	2D	-0.0158208
1034	G	ASB	AlexNet	1	3D_VD	0.0246779
1037	G	ASB	AlexNet	1	2D	-0.241186
1037	G	ASB	AlexNet	1	3D_VD	-0.247011
1038	G	ASB	AlexNet	1	2D	-0.0392877
1038	G	ASB	AlexNet	1	3D_VD	-0.071899
1040	G	ASB	AlexNet	1	2D	-0.0233166
1040	G	ASB	AlexNet	1	3D_VD	-0.0465934
1041	G	ASB	AlexNet	1	2D	-0.0148692
1041	G	ASB	AlexNet	1	3D_VD	-0.0285127
105	G	ASB	AlexNet	1	2D	-0.220489
105	G	ASB	AlexNet	1	3D_VD	-0.233624
1053	G	ASB	AlexNet	1	2D	-0.275089
1053	G	ASB	AlexNet	1	3D_VD	-0.343364
1054	G	ASB	AlexNet	1	2D	-0.255573
1054	G	ASB	AlexNet	1	3D_VD	-0.329829
1055	G	ASB	AlexNet	1	2D	-0.30408
1055	G	ASB	AlexNet	1	3D_VD	-0.361344
1058	G	ASB	AlexNet	1	2D	-0.119945
1058	G	ASB	AlexNet	1	3D_VD	-0.130897
1059	G	ASB	AlexNet	1	2D	0.0885291
1059	G	ASB	AlexNet	1	3D_VD	0.0409506
1061	G	ASB	AlexNet	1	2D	-0.061018
1061	G	ASB	AlexNet	1	3D_VD	-0.211424
1062	G	ASB	AlexNet	1	2D	0.047425
1062	G	ASB	AlexNet	1	3D_VD	-0.0142155
1063	G	ASB	AlexNet	1	2D	0.0080123
1063	G	ASB	AlexNet	1	3D_VD	-0.0593281
1065	G	ASB	AlexNet	1	2D	-0.127444
1065	G	ASB	AlexNet	1	3D_VD	-0.112138
1066	G	ASB	AlexNet	1	2D	-0.00669095
1066	G	ASB	AlexNet	1	3D_VD	-0.00397789
1068	G	ASB	AlexNet	1	2D	-0.012314
1068	G	ASB	AlexNet	1	3D_VD	-0.0117472
1069	G	ASB	AlexNet	1	2D	-0.418253
1069	G	ASB	AlexNet	1	3D_VD	-0.410625
1070	G	ASB	AlexNet	1	2D	-0.16354
1070	G	ASB	AlexNet	1	3D_VD	-0.211526
1072	G	ASB	AlexNet	1	2D	-0.162761
1072	G	ASB	AlexNet	1	3D_VD	-0.203746
108	G	ASB	AlexNet	1	2D	-0.504972
108	G	ASB	AlexNet	1	3D_VD	-0.697043
1086	G	ASB	AlexNet	1	2D	-0.154289
1086	G	ASB	AlexNet	1	3D_VD	-0.171386
1087	G	ASB	AlexNet	1	2D	-0.192317
1087	G	ASB	AlexNet	1	3D_VD	-0.165765
1093	G	ASB	AlexNet	1	2D	-0.0284216
1093	G	ASB	AlexNet	1	3D_VD	-0.0343966
1099	G	ASB	AlexNet	1	2D	-0.0964711
1099	G	ASB	AlexNet	1	3D_VD	-0.142836
1100	G	ASB	AlexNet	1	2D	-0.182966
1100	G	ASB	AlexNet	1	3D_VD	-0.207789
1101	G	ASB	AlexNet	1	2D	-0.129709
1101	G	ASB	AlexNet	1	3D_VD	-0.141889
1102	G	ASB	AlexNet	1	2D	-0.0920365
1102	G	ASB	AlexNet	1	3D_VD	-0.136768
1104	G	ASB	AlexNet	1	2D	-0.0618018
1104	G	ASB	AlexNet	1	3D_VD	-0.0643456
1105	G	ASB	AlexNet	1	2D	-0.112344
1105	G	ASB	AlexNet	1	3D_VD	-0.204388
1106	G	ASB	AlexNet	1	2D	-0.18541
1106	G	ASB	AlexNet	1	3D_VD	-0.23391
1107	G	ASB	AlexNet	1	2D	-0.143414
1107	G	ASB	AlexNet	1	3D_VD	-0.191621
1108	G	ASB	AlexNet	1	2D	-0.277133
1108	G	ASB	AlexNet	1	3D_VD	-0.285954
1109	G	ASB	AlexNet	1	2D	-0.198934
1109	G	ASB	AlexNet	1	3D_VD	-0.221157
1110	G	ASB	AlexNet	1	2D	-0.226116
1110	G	ASB	AlexNet	1	3D_VD	-0.286124
1111	G	ASB	AlexNet	1	2D	-0.2281
1111	G	ASB	AlexNet	1	3D_VD	-0.278932
1113	G	ASB	AlexNet	1	2D	-0.170242
1113	G	ASB	AlexNet	1	3D_VD	-0.180773
1114	G	ASB	AlexNet	1	2D	-0.29186
1114	G	ASB	AlexNet	1	3D_VD	-0.334998
1115	G	ASB	AlexNet	1	2D	-0.153448
1115	G	ASB	AlexNet	1	3D_VD	-0.148445
1116	G	ASB	AlexNet	1	2D	-0.142906
1116	G	ASB	AlexNet	1	3D_VD	-0.150257
1117	G	ASB	AlexNet	1	2D	-0.263079
1117	G	ASB	AlexNet	1	3D_VD	-0.262283
1118	G	ASB	AlexNet	1	2D	-0.0880189
1118	G	ASB	AlexNet	1	3D_VD	-0.148985
1119	G	ASB	AlexNet	1	2D	-0.138058
1119	G	ASB	AlexNet	1	3D_VD	-0.162377
1120	G	ASB	AlexNet	1	2D	-0.137433
1120	G	ASB	AlexNet	1	3D_VD	-0.19218
1121	G	ASB	AlexNet	1	2D	-0.0848067
1121	G	ASB	AlexNet	1	3D_VD	-0.118678
1122	G	ASB	AlexNet	1	2D	-0.179893
1122	G	ASB	AlexNet	1	3D_VD	-0.252372
1123	G	ASB	AlexNet	1	2D	-0.265609
1123	G	ASB	AlexNet	1	3D_VD	-0.326331
1124	G	ASB	AlexNet	1	2D	-0.103966
1124	G	ASB	AlexNet	1	3D_VD	-0.194606
1125	G	ASB	AlexNet	1	2D	-0.0557312
1125	G	ASB	AlexNet	1	3D_VD	-0.130561
1126	G	ASB	AlexNet	1	2D	-0.208964
1126	G	ASB	AlexNet	1	3D_VD	-0.252094
1127	G	ASB	AlexNet	1	2D	-0.233312
1127	G	ASB	AlexNet	1	3D_VD	-0.240921
186	G	ASB	AlexNet	1	2D	-0.167025
186	G	ASB	AlexNet	1	3D_VD	-0.225749
187	G	ASB	AlexNet	1	2D	-0.123067
187	G	ASB	AlexNet	1	3D_VD	-0.121004
189	G	ASB	AlexNet	1	2D	-0.0870784
189	G	ASB	AlexNet	1	3D_VD	-0.100378
190	G	ASB	AlexNet	1	2D	-0.256039
190	G	ASB	AlexNet	1	3D_VD	-0.385188
193	G	ASB	AlexNet	1	2D	-0.207324
193	G	ASB	AlexNet	1	3D_VD	-0.301197
194	G	ASB	AlexNet	1	2D	-0.181792
194	G	ASB	AlexNet	1	3D_VD	-0.25801
230	G	ASB	AlexNet	1	2D	-0.401144
230	G	ASB	AlexNet	1	3D_VD	-0.478138
359	G	ASB	AlexNet	1	2D	-0.200256
359	G	ASB	AlexNet	1	3D_VD	-0.287885
361	G	ASB	AlexNet	1	2D	-0.143812
361	G	ASB	AlexNet	1	3D_VD	-0.311062
362	G	ASB	AlexNet	1	2D	-0.130649
362	G	ASB	AlexNet	1	3D_VD	-0.389068
4	G	ASB	AlexNet	1	2D	-0.271029
4	G	ASB	AlexNet	1	3D_VD	-0.318064
440	G	ASB	AlexNet	1	2D	-0.220687
440	G	ASB	AlexNet	1	3D_VD	-0.491111
442	G	ASB	AlexNet	1	2D	-0.236944
442	G	ASB	AlexNet	1	3D_VD	-0.523723
443	G	ASB	AlexNet	1	2D	-0.129745
443	G	ASB	AlexNet	1	3D_VD	-0.353235
471	G	ASB	AlexNet	1	2D	-0.293724
471	G	ASB	AlexNet	1	3D_VD	-0.519959
472	G	ASB	AlexNet	1	2D	-0.23131
472	G	ASB	AlexNet	1	3D_VD	-0.32941
485	G	ASB	AlexNet	1	2D	-0.241295
485	G	ASB	AlexNet	1	3D_VD	-0.414494
486	G	ASB	AlexNet	1	2D	-0.247178
486	G	ASB	AlexNet	1	3D_VD	-0.465419
487	G	ASB	AlexNet	1	2D	-0.24157
487	G	ASB	AlexNet	1	3D_VD	-0.53838
649	G	ASB	AlexNet	1	2D	-0.263145
649	G	ASB	AlexNet	1	3D_VD	-0.249258
67	G	ASB	AlexNet	1	2D	-0.207047
67	G	ASB	AlexNet	1	3D_VD	-0.209301
675	G	ASB	AlexNet	1	2D	-0.138715
675	G	ASB	AlexNet	1	3D_VD	-0.164501
678	G	ASB	AlexNet	1	2D	-0.0607221
678	G	ASB	AlexNet	1	3D_VD	-0.202961
692	G	ASB	AlexNet	1	2D	0.023215
692	G	ASB	AlexNet	1	3D_VD	0.00993619
72	G	ASB	AlexNet	1	2D	-0.347471
72	G	ASB	AlexNet	1	3D_VD	-0.374701
731	G	ASB	AlexNet	1	2D	-0.239324
731	G	ASB	AlexNet	1	3D_VD	-0.356599
742	G	ASB	AlexNet	1	2D	-0.410576
742	G	ASB	AlexNet	1	3D_VD	-0.614056
743	G	ASB	AlexNet	1	2D	-0.394913
743	G	ASB	AlexNet	1	3D_VD	-0.58321
744	G	ASB	AlexNet	1	2D	-0.496341
744	G	ASB	AlexNet	1	3D_VD	-0.60231
746	G	ASB	AlexNet	1	2D	-0.333521
746	G	ASB	AlexNet	1	3D_VD	-0.577496
764	G	ASB	AlexNet	1	2D	-0.283855
764	G	ASB	AlexNet	1	3D_VD	-0.489757
767	G	ASB	AlexNet	1	2D	-0.26142
767	G	ASB	AlexNet	1	3D_VD	-0.328911
768	G	ASB	AlexNet	1	2D	-0.220665
768	G	ASB	AlexNet	1	3D_VD	-0.315097
774	G	ASB	AlexNet	1	2D	-0.121303
774	G	ASB	AlexNet	1	3D_VD	-0.0990194
775	G	ASB	AlexNet	1	2D	-0.192698
775	G	ASB	AlexNet	1	3D_VD	-0.196366
777	G	ASB	AlexNet	1	2D	-0.137477
777	G	ASB	AlexNet	1	3D_VD	-0.188394
779	G	ASB	AlexNet	1	2D	-0.214913
779	G	ASB	AlexNet	1	3D_VD	-0.258686
789	G	ASB	AlexNet	1	2D	-0.206332
789	G	ASB	AlexNet	1	3D_VD	-0.166847
790	G	ASB	AlexNet	1	2D	-0.147984
790	G	ASB	AlexNet	1	3D_VD	-0.140451
797	G	ASB	AlexNet	1	2D	-0.0341831
797	G	ASB	AlexNet	1	3D_VD	-0.0765272
798	G	ASB	AlexNet	1	2D	-0.18607
798	G	ASB	AlexNet	1	3D_VD	-0.236154
799	G	ASB	AlexNet	1	2D	-0.33593
799	G	ASB	AlexNet	1	3D_VD	-0.390089
800	G	ASB	AlexNet	1	2D	-0.129535
800	G	ASB	AlexNet	1	3D_VD	-0.172138
801	G	ASB	AlexNet	1	2D	-0.124796
801	G	ASB	AlexNet	1	3D_VD	-0.153814
802	G	ASB	AlexNet	1	2D	-0.175069
802	G	ASB	AlexNet	1	3D_VD	-0.229502
849	G	ASB	AlexNet	1	2D	-0.440437
849	G	ASB	AlexNet	1	3D_VD	-0.440981
850	G	ASB	AlexNet	1	2D	-0.332743
850	G	ASB	AlexNet	1	3D_VD	-0.330575
852	G	ASB	AlexNet	1	2D	-0.29779
852	G	ASB	AlexNet	1	3D_VD	-0.336287
853	G	ASB	AlexNet	1	2D	-0.0812909
853	G	ASB	AlexNet	1	3D_VD	-0.0849362
854	G	ASB	AlexNet	1	2D	-0.259359
854	G	ASB	AlexNet	1	3D_VD	-0.316247
855	G	ASB	AlexNet	1	2D	-0.105017
855	G	ASB	AlexNet	1	3D_VD	-0.0898199
856	G	ASB	AlexNet	1	2D	-0.109306
856	G	ASB	AlexNet	1	3D_VD	-0.116066
857	G	ASB	AlexNet	1	2D	0.0202485
857	G	ASB	AlexNet	1	3D_VD	0.0331717
858	G	ASB	AlexNet	1	2D	-0.323488
858	G	ASB	AlexNet	1	3D_VD	-0.279737
860	G	ASB	AlexNet	1	2D	-0.00606114
860	G	ASB	AlexNet	1	3D_VD	-0.0236981
862	G	ASB	AlexNet	1	2D	-0.197891
862	G	ASB	AlexNet	1	3D_VD	-0.162231
866	G	ASB	AlexNet	1	2D	-0.343341
866	G	ASB	AlexNet	1	3D_VD	-0.359095
868	G	ASB	AlexNet	1	2D	-0.231927
868	G	ASB	AlexNet	1	3D_VD	-0.278734
870	G	ASB	AlexNet	1	2D	-0.163832
870	G	ASB	AlexNet	1	3D_VD	-0.222203
872	G	ASB	AlexNet	1	2D	-0.198495
872	G	ASB	AlexNet	1	3D_VD	-0.215693
873	G	ASB	AlexNet	1	2D	-0.149393
873	G	ASB	AlexNet	1	3D_VD	-0.187287
878	G	ASB	AlexNet	1	2D	-0.23957
878	G	ASB	AlexNet	1	3D_VD	-0.306994
879	G	ASB	AlexNet	1	2D	-0.301119
879	G	ASB	AlexNet	1	3D_VD	-0.362993
880	G	ASB	AlexNet	1	2D	-0.176474
880	G	ASB	AlexNet	1	3D_VD	-0.21802
881	G	ASB	AlexNet	1	2D	-0.0913447
881	G	ASB	AlexNet	1	3D_VD	-0.101653
882	G	ASB	AlexNet	1	2D	-0.0254898
882	G	ASB	AlexNet	1	3D_VD	-0.0521325
883	G	ASB	AlexNet	1	2D	-0.0644771
883	G	ASB	AlexNet	1	3D_VD	-0.092429
884	G	ASB	AlexNet	1	2D	-0.0812727
884	G	ASB	AlexNet	1	3D_VD	-0.0969524
885	G	ASB	AlexNet	1	2D	-0.201729
885	G	ASB	AlexNet	1	3D_VD	-0.179018
887	G	ASB	AlexNet	1	2D	0.083461
887	G	ASB	AlexNet	1	3D_VD	0.0550068
888	G	ASB	AlexNet	1	2D	-0.173332
888	G	ASB	AlexNet	1	3D_VD	-0.162673
889	G	ASB	AlexNet	1	2D	0.0660061
889	G	ASB	AlexNet	1	3D_VD	0.0386651
890	G	ASB	AlexNet	1	2D	-0.2792
890	G	ASB	AlexNet	1	3D_VD	-0.267274
891	G	ASB	AlexNet	1	2D	-0.217081
891	G	ASB	AlexNet	1	3D_VD	-0.200456
892	G	ASB	AlexNet	1	2D	-0.137601
892	G	ASB	AlexNet	1	3D_VD	-0.13568
893	G	ASB	AlexNet	1	2D	-0.0455364
893	G	ASB	AlexNet	1	3D_VD	-0.0305024
894	G	ASB	AlexNet	1	2D	-0.217779
894	G	ASB	AlexNet	1	3D_VD	-0.224769
895	G	ASB	AlexNet	1	2D	-0.28447
895	G	ASB	AlexNet	1	3D_VD	-0.283226
896	G	ASB	AlexNet	1	2D	-0.13904
896	G	ASB	AlexNet	1	3D_VD	-0.126264
897	G	ASB	AlexNet	1	2D	-0.169958
897	G	ASB	AlexNet	1	3D_VD	-0.169005
898	G	ASB	AlexNet	1	2D	-0.146966
898	G	ASB	AlexNet	1	3D_VD	-0.133692
899	G	ASB	AlexNet	1	2D	-0.149413
899	G	ASB	AlexNet	1	3D_VD	-0.141095
901	G	ASB	AlexNet	1	2D	-0.278242
901	G	ASB	AlexNet	1	3D_VD	-0.290648
902	G	ASB	AlexNet	1	2D	-0.197158
902	G	ASB	AlexNet	1	3D_VD	-0.181046
903	G	ASB	AlexNet	1	2D	-0.266375
903	G	ASB	AlexNet	1	3D_VD	-0.243461
904	G	ASB	AlexNet	1	2D	-0.193763
904	G	ASB	AlexNet	1	3D_VD	-0.181849
906	G	ASB	AlexNet	1	2D	-0.16137
906	G	ASB	AlexNet	1	3D_VD	-0.157276
908	G	ASB	AlexNet	1	2D	-0.191619
908	G	ASB	AlexNet	1	3D_VD	-0.166505
910	G	ASB	AlexNet	1	2D	-0.299578
910	G	ASB	AlexNet	1	3D_VD	-0.286632
923	G	ASB	AlexNet	1	2D	-0.243494
923	G	ASB	AlexNet	1	3D_VD	-0.22983
924	G	ASB	AlexNet	1	2D	-0.336139
924	G	ASB	AlexNet	1	3D_VD	-0.450617
925	G	ASB	AlexNet	1	2D	0.0384722
925	G	ASB	AlexNet	1	3D_VD	0.0125209
926	G	ASB	AlexNet	1	2D	0.216537
926	G	ASB	AlexNet	1	3D_VD	0.202541
927	G	ASB	AlexNet	1	2D	-0.131586
927	G	ASB	AlexNet	1	3D_VD	-0.132286
928	G	ASB	AlexNet	1	2D	-0.21681
928	G	ASB	AlexNet	1	3D_VD	-0.242546
929	G	ASB	AlexNet	1	2D	-0.149479
929	G	ASB	AlexNet	1	3D_VD	-0.144663
930	G	ASB	AlexNet	1	2D	-0.0996202
930	G	ASB	AlexNet	1	3D_VD	-0.0847215
931	G	ASB	AlexNet	1	2D	-0.262555
931	G	ASB	AlexNet	1	3D_VD	-0.264235
932	G	ASB	AlexNet	1	2D	-0.221162
932	G	ASB	AlexNet	1	3D_VD	-0.223977
933	G	ASB	AlexNet	1	2D	-0.083073
933	G	ASB	AlexNet	1	3D_VD	-0.100758
935	G	ASB	AlexNet	1	2D	-0.043687
935	G	ASB	AlexNet	1	3D_VD	-0.0306228
936	G	ASB	AlexNet	1	2D	-0.191273
936	G	ASB	AlexNet	1	3D_VD	-0.237853
937	G	ASB	AlexNet	1	2D	-0.14551
937	G	ASB	AlexNet	1	3D_VD	-0.204152
939	G	ASB	AlexNet	1	2D	-0.0838877
939	G	ASB	AlexNet	1	3D_VD	-0.0881705
940	G	ASB	AlexNet	1	2D	0.0447519
940	G	ASB	AlexNet	1	3D_VD	0.0183451
941	G	ASB	AlexNet	1	2D	-0.00888906
941	G	ASB	AlexNet	1	3D_VD	-0.0247059
942	G	ASB	AlexNet	1	2D	0.00514421
942	G	ASB	AlexNet	1	3D_VD	-0.0017235
951	G	ASB	AlexNet	1	2D	-0.23677
951	G	ASB	AlexNet	1	3D_VD	-0.306164
952	G	ASB	AlexNet	1	2D	-0.303527
952	G	ASB	AlexNet	1	3D_VD	-0.347732
953	G	ASB	AlexNet	1	2D	-0.203482
953	G	ASB	AlexNet	1	3D_VD	-0.234926
954	G	ASB	AlexNet	1	2D	-0.291979
954	G	ASB	AlexNet	1	3D_VD	-0.3553
955	G	ASB	AlexNet	1	2D	-0.404236
955	G	ASB	AlexNet	1	3D_VD	-0.48224
956	G	ASB	AlexNet	1	2D	-0.332623
956	G	ASB	AlexNet	1	3D_VD	-0.394883
957	G	ASB	AlexNet	1	2D	-0.267684
957	G	ASB	AlexNet	1	3D_VD	-0.335609
958	G	ASB	AlexNet	1	2D	-0.224169
958	G	ASB	AlexNet	1	3D_VD	-0.255199
959	G	ASB	AlexNet	1	2D	-0.265843
959	G	ASB	AlexNet	1	3D_VD	-0.326609
960	G	ASB	AlexNet	1	2D	-0.245431
960	G	ASB	AlexNet	1	3D_VD	-0.285001
961	G	ASB	AlexNet	1	2D	-0.0448372
961	G	ASB	AlexNet	1	3D_VD	-0.0814266
962	G	ASB	AlexNet	1	2D	-0.0398496
962	G	ASB	AlexNet	1	3D_VD	-0.0598017
964	G	ASB	AlexNet	1	2D	0.0697432
964	G	ASB	AlexNet	1	3D_VD	0.0403053
966	G	ASB	AlexNet	1	2D	0.127451
966	G	ASB	AlexNet	1	3D_VD	0.0856996
967	G	ASB	AlexNet	1	2D	0.035054
967	G	ASB	AlexNet	1	3D_VD	-0.0343828
968	G	ASB	AlexNet	1	2D	0.250101
968	G	ASB	AlexNet	1	3D_VD	0.219238
969	G	ASB	AlexNet	1	2D	0.144203
969	G	ASB	AlexNet	1	3D_VD	0.141557
970	G	ASB	AlexNet	1	2D	0.214418
970	G	ASB	AlexNet	1	3D_VD	0.195895
975	G	ASB	AlexNet	1	2D	-0.0369275
975	G	ASB	AlexNet	1	3D_VD	-0.0182283
976	G	ASB	AlexNet	1	2D	-0.362974
976	G	ASB	AlexNet	1	3D_VD	-0.388837
978	G	ASB	AlexNet	1	2D	-0.153504
978	G	ASB	AlexNet	1	3D_VD	-0.172797
979	G	ASB	AlexNet	1	2D	-0.200731
979	G	ASB	AlexNet	1	3D_VD	-0.206119
980	G	ASB	AlexNet	1	2D	-0.208539
980	G	ASB	AlexNet	1	3D_VD	-0.213249
982	G	ASB	AlexNet	1	2D	-0.0385189
982	G	ASB	AlexNet	1	3D_VD	-0.0117555
983	G	ASB	AlexNet	1	2D	-0.0976611
983	G	ASB	AlexNet	1	3D_VD	-0.0927629
984	G	ASB	AlexNet	1	2D	-0.18164
984	G	ASB	AlexNet	1	3D_VD	-0.175846
104	G	MSB	AlexNet	1	2D	-0.614444
104	G	MSB	AlexNet	1	3D_VD	-0.607878
106	G	MSB	AlexNet	1	2D	-0.211708
106	G	MSB	AlexNet	1	3D_VD	-0.173848
107	G	MSB	AlexNet	1	2D	-0.211
107	G	MSB	AlexNet	1	3D_VD	-0.158236
109	G	MSB	AlexNet	1	2D	-0.177013
109	G	MSB	AlexNet	1	3D_VD	-0.124581
111	G	MSB	AlexNet	1	2D	-0.297892
111	G	MSB	AlexNet	1	3D_VD	-0.253865
112	G	MSB	AlexNet	1	2D	-0.262958
112	G	MSB	AlexNet	1	3D_VD	-0.249332
116	G	MSB	AlexNet	1	2D	-0.588522
116	G	MSB	AlexNet	1	3D_VD	-0.601092
120	G	MSB	AlexNet	1	2D	-0.477323
120	G	MSB	AlexNet	1	3D_VD	-0.548834
122	G	MSB	AlexNet	1	2D	-0.69519
122	G	MSB	AlexNet	1	3D_VD	-0.692598
123	G	MSB	AlexNet	1	2D	-0.225421
123	G	MSB	AlexNet	1	3D_VD	-0.234212
126	G	MSB	AlexNet	1	2D	-0.593877
126	G	MSB	AlexNet	1	3D_VD	-0.690409
127	G	MSB	AlexNet	1	2D	-0.0592063
127	G	MSB	AlexNet	1	3D_VD	-0.064787
135	G	MSB	AlexNet	1	2D	-0.311728
135	G	MSB	AlexNet	1	3D_VD	-0.317918
16	G	MSB	AlexNet	1	2D	-0.367161
16	G	MSB	AlexNet	1	3D_VD	-0.403686
160	G	MSB	AlexNet	1	2D	-0.308159
160	G	MSB	AlexNet	1	3D_VD	-0.293977
161	G	MSB	AlexNet	1	2D	-0.310875
161	G	MSB	AlexNet	1	3D_VD	-0.301601
162	G	MSB	AlexNet	1	2D	-0.226543
162	G	MSB	AlexNet	1	3D_VD	-0.227187
164	G	MSB	AlexNet	1	2D	-0.275176
164	G	MSB	AlexNet	1	3D_VD	-0.271555
165	G	MSB	AlexNet	1	2D	-0.30115
165	G	MSB	AlexNet	1	3D_VD	-0.285318
166	G	MSB	AlexNet	1	2D	-0.198496
166	G	MSB	AlexNet	1	3D_VD	-0.176496
167	G	MSB	AlexNet	1	2D	-0.295777
167	G	MSB	AlexNet	1	3D_VD	-0.296105
168	G	MSB	AlexNet	1	2D	-0.243781
168	G	MSB	AlexNet	1	3D_VD	-0.220434
169	G	MSB	AlexNet	1	2D	-0.185536
169	G	MSB	AlexNet	1	3D_VD	-0.14303
170	G	MSB	AlexNet	1	2D	-0.296716
170	G	MSB	AlexNet	1	3D_VD	-0.277695
171	G	MSB	AlexNet	1	2D	-0.419517
171	G	MSB	AlexNet	1	3D_VD	-0.375293
172	G	MSB	AlexNet	1	2D	-0.137502
172	G	MSB	AlexNet	1	3D_VD	-0.0989294
173	G	MSB	AlexNet	1	2D	-0.576194
173	G	MSB	AlexNet	1	3D_VD	-0.54951
174	G	MSB	AlexNet	1	2D	-0.14716
174	G	MSB	AlexNet	1	3D_VD	-0.102884
177	G	MSB	AlexNet	1	2D	-0.451005
177	G	MSB	AlexNet	1	3D_VD	-0.471694
181	G	MSB	AlexNet	1	2D	-0.41788
181	G	MSB	AlexNet	1	3D_VD	-0.437214
209	G	MSB	AlexNet	1	2D	-0.334519
209	G	MSB	AlexNet	1	3D_VD	-0.336383
211	G	MSB	AlexNet	1	2D	-0.377221
211	G	MSB	AlexNet	1	3D_VD	-0.339045
219	G	MSB	AlexNet	1	2D	-0.396755
219	G	MSB	AlexNet	1	3D_VD	-0.38043
220	G	MSB	AlexNet	1	2D	-0.302849
220	G	MSB	AlexNet	1	3D_VD	-0.328006
233	G	MSB	AlexNet	1	2D	-0.417754
233	G	MSB	AlexNet	1	3D_VD	-0.382415
234	G	MSB	AlexNet	1	2D	-0.358685
234	G	MSB	AlexNet	1	3D_VD	-0.328048
235	G	MSB	AlexNet	1	2D	-0.306357
235	G	MSB	AlexNet	1	3D_VD	-0.265356
236	G	MSB	AlexNet	1	2D	-0.427179
236	G	MSB	AlexNet	1	3D_VD	-0.412283
237	G	MSB	AlexNet	1	2D	-0.273192
237	G	MSB	AlexNet	1	3D_VD	-0.245248
238	G	MSB	AlexNet	1	2D	-0.246982
238	G	MSB	AlexNet	1	3D_VD	-0.227968
239	G	MSB	AlexNet	1	2D	-0.256185
239	G	MSB	AlexNet	1	3D_VD	-0.270188
240	G	MSB	AlexNet	1	2D	-0.226686
240	G	MSB	AlexNet	1	3D_VD	-0.200265
241	G	MSB	AlexNet	1	2D	0.00259925
241	G	MSB	AlexNet	1	3D_VD	0.0431625
242	G	MSB	AlexNet	1	2D	-0.240589
242	G	MSB	AlexNet	1	3D_VD	-0.257518
243	G	MSB	AlexNet	1	2D	-0.507624
243	G	MSB	AlexNet	1	3D_VD	-0.519217
247	G	MSB	AlexNet	1	2D	-0.439893
247	G	MSB	AlexNet	1	3D_VD	-0.454328
248	G	MSB	AlexNet	1	2D	-0.451887
248	G	MSB	AlexNet	1	3D_VD	-0.478418
257	G	MSB	AlexNet	1	2D	-0.165928
257	G	MSB	AlexNet	1	3D_VD	-0.178494
259	G	MSB	AlexNet	1	2D	-0.0589105
259	G	MSB	AlexNet	1	3D_VD	-0.0420741
274	G	MSB	AlexNet	1	2D	-0.220736
274	G	MSB	AlexNet	1	3D_VD	-0.23079
32	G	MSB	AlexNet	1	2D	0.0627777
32	G	MSB	AlexNet	1	3D_VD	0.00320064
35	G	MSB	AlexNet	1	2D	-0.22631
35	G	MSB	AlexNet	1	3D_VD	-0.210986
36	G	MSB	AlexNet	1	2D	-0.198307
36	G	MSB	AlexNet	1	3D_VD	-0.166477
37	G	MSB	AlexNet	1	2D	-0.202353
37	G	MSB	AlexNet	1	3D_VD	-0.164892
38	G	MSB	AlexNet	1	2D	-0.172369
38	G	MSB	AlexNet	1	3D_VD	-0.110658
39	G	MSB	AlexNet	1	2D	-0.289407
39	G	MSB	AlexNet	1	3D_VD	-0.254334
4	G	MSB	AlexNet	1	2D	-0.585366
4	G	MSB	AlexNet	1	3D_VD	-0.594992
43	G	MSB	AlexNet	1	2D	-0.594671
43	G	MSB	AlexNet	1	3D_VD	-0.599783
44	G	MSB	AlexNet	1	2D	-0.477602
44	G	MSB	AlexNet	1	3D_VD	-0.508156
474	G	MSB	AlexNet	1	2D	-0.394268
474	G	MSB	AlexNet	1	3D_VD	-0.611833
52	G	MSB	AlexNet	1	2D	0.0419104
52	G	MSB	AlexNet	1	3D_VD	-0.0178857
551	G	MSB	AlexNet	1	2D	-0.463399
551	G	MSB	AlexNet	1	3D_VD	-0.444763
556	G	MSB	AlexNet	1	2D	-0.157456
556	G	MSB	AlexNet	1	3D_VD	-0.181108
558	G	MSB	AlexNet	1	2D	-0.260339
558	G	MSB	AlexNet	1	3D_VD	-0.198888
560	G	MSB	AlexNet	1	2D	-0.26061
560	G	MSB	AlexNet	1	3D_VD	-0.197506
57	G	MSB	AlexNet	1	2D	-0.19513
57	G	MSB	AlexNet	1	3D_VD	-0.165833
572	G	MSB	AlexNet	1	2D	-0.393853
572	G	MSB	AlexNet	1	3D_VD	-0.330572
573	G	MSB	AlexNet	1	2D	-0.616305
573	G	MSB	AlexNet	1	3D_VD	-0.617665
581	G	MSB	AlexNet	1	2D	-0.426841
581	G	MSB	AlexNet	1	3D_VD	-0.462917
582	G	MSB	AlexNet	1	2D	-0.518549
582	G	MSB	AlexNet	1	3D_VD	-0.546642
585	G	MSB	AlexNet	1	2D	-0.407304
585	G	MSB	AlexNet	1	3D_VD	-0.439943
586	G	MSB	AlexNet	1	2D	-0.522155
586	G	MSB	AlexNet	1	3D_VD	-0.542535
587	G	MSB	AlexNet	1	2D	0.0615047
587	G	MSB	AlexNet	1	3D_VD	-0.00491435
588	G	MSB	AlexNet	1	2D	-0.422817
588	G	MSB	AlexNet	1	3D_VD	-0.402709
589	G	MSB	AlexNet	1	2D	-0.34139
589	G	MSB	AlexNet	1	3D_VD	-0.388945
59	G	MSB	AlexNet	1	2D	-0.161028
59	G	MSB	AlexNet	1	3D_VD	-0.158036
592	G	MSB	AlexNet	1	2D	-0.597707
592	G	MSB	AlexNet	1	3D_VD	-0.567879
594	G	MSB	AlexNet	1	2D	-0.742243
594	G	MSB	AlexNet	1	3D_VD	-0.697689
599	G	MSB	AlexNet	1	2D	-0.315618
599	G	MSB	AlexNet	1	3D_VD	-0.330546
6	G	MSB	AlexNet	1	2D	-0.276613
6	G	MSB	AlexNet	1	3D_VD	-0.266446
625	G	MSB	AlexNet	1	2D	-0.309816
625	G	MSB	AlexNet	1	3D_VD	-0.309438
627	G	MSB	AlexNet	1	2D	-0.30361
627	G	MSB	AlexNet	1	3D_VD	-0.301005
635	G	MSB	AlexNet	1	2D	-0.271777
635	G	MSB	AlexNet	1	3D_VD	-0.210735
636	G	MSB	AlexNet	1	2D	-0.412093
636	G	MSB	AlexNet	1	3D_VD	-0.395087
637	G	MSB	AlexNet	1	2D	-0.26225
637	G	MSB	AlexNet	1	3D_VD	-0.221845
638	G	MSB	AlexNet	1	2D	-0.31915
638	G	MSB	AlexNet	1	3D_VD	-0.245367
639	G	MSB	AlexNet	1	2D	-0.205018
639	G	MSB	AlexNet	1	3D_VD	-0.158129
64	G	MSB	AlexNet	1	2D	-0.194043
64	G	MSB	AlexNet	1	3D_VD	-0.153371
640	G	MSB	AlexNet	1	2D	-0.371639
640	G	MSB	AlexNet	1	3D_VD	-0.321708
641	G	MSB	AlexNet	1	2D	-0.255853
641	G	MSB	AlexNet	1	3D_VD	-0.178344
642	G	MSB	AlexNet	1	2D	-0.251241
642	G	MSB	AlexNet	1	3D_VD	-0.206783
643	G	MSB	AlexNet	1	2D	-0.283286
643	G	MSB	AlexNet	1	3D_VD	-0.201577
644	G	MSB	AlexNet	1	2D	-0.246266
644	G	MSB	AlexNet	1	3D_VD	-0.199138
645	G	MSB	AlexNet	1	2D	-0.488992
645	G	MSB	AlexNet	1	3D_VD	-0.448227
649	G	MSB	AlexNet	1	2D	-0.587561
649	G	MSB	AlexNet	1	3D_VD	-0.630986
658	G	MSB	AlexNet	1	2D	-0.416614
658	G	MSB	AlexNet	1	3D_VD	-0.455188
659	G	MSB	AlexNet	1	2D	-0.19445
659	G	MSB	AlexNet	1	3D_VD	-0.235697
66	G	MSB	AlexNet	1	2D	-0.251207
66	G	MSB	AlexNet	1	3D_VD	-0.20965
661	G	MSB	AlexNet	1	2D	-0.117345
661	G	MSB	AlexNet	1	3D_VD	-0.129694
662	G	MSB	AlexNet	1	2D	-0.421197
662	G	MSB	AlexNet	1	3D_VD	-0.422261
664	G	MSB	AlexNet	1	2D	-0.398544
664	G	MSB	AlexNet	1	3D_VD	-0.375106
665	G	MSB	AlexNet	1	2D	-0.274749
665	G	MSB	AlexNet	1	3D_VD	-0.302447
67	G	MSB	AlexNet	1	2D	-0.148101
67	G	MSB	AlexNet	1	3D_VD	-0.082729
682	G	MSB	AlexNet	1	2D	-0.343456
682	G	MSB	AlexNet	1	3D_VD	-0.307842
684	G	MSB	AlexNet	1	2D	-0.736651
684	G	MSB	AlexNet	1	3D_VD	-0.752745
688	G	MSB	AlexNet	1	2D	-0.811577
688	G	MSB	AlexNet	1	3D_VD	-0.770441
689	G	MSB	AlexNet	1	2D	-0.730056
689	G	MSB	AlexNet	1	3D_VD	-0.717965
691	G	MSB	AlexNet	1	2D	-0.575863
691	G	MSB	AlexNet	1	3D_VD	-0.558251
692	G	MSB	AlexNet	1	2D	-0.694244
692	G	MSB	AlexNet	1	3D_VD	-0.707396
693	G	MSB	AlexNet	1	2D	-0.276949
693	G	MSB	AlexNet	1	3D_VD	-0.265692
694	G	MSB	AlexNet	1	2D	-0.294241
694	G	MSB	AlexNet	1	3D_VD	-0.219388
695	G	MSB	AlexNet	1	2D	-0.227928
695	G	MSB	AlexNet	1	3D_VD	-0.166567
697	G	MSB	AlexNet	1	2D	-0.300479
697	G	MSB	AlexNet	1	3D_VD	-0.188276
698	G	MSB	AlexNet	1	2D	-0.35726
698	G	MSB	AlexNet	1	3D_VD	-0.362417
7	G	MSB	AlexNet	1	2D	-0.271729
7	G	MSB	AlexNet	1	3D_VD	-0.244249
717	G	MSB	AlexNet	1	2D	-0.492101
717	G	MSB	AlexNet	1	3D_VD	-0.492035
719	G	MSB	AlexNet	1	2D	-0.245559
719	G	MSB	AlexNet	1	3D_VD	-0.243653
720	G	MSB	AlexNet	1	2D	-0.342283
720	G	MSB	AlexNet	1	3D_VD	-0.353214
721	G	MSB	AlexNet	1	2D	-0.289377
721	G	MSB	AlexNet	1	3D_VD	-0.298801
722	G	MSB	AlexNet	1	2D	-0.245614
722	G	MSB	AlexNet	1	3D_VD	-0.252196
723	G	MSB	AlexNet	1	2D	-0.495693
723	G	MSB	AlexNet	1	3D_VD	-0.493212
725	G	MSB	AlexNet	1	2D	-0.564455
725	G	MSB	AlexNet	1	3D_VD	-0.573766
727	G	MSB	AlexNet	1	2D	-0.302113
727	G	MSB	AlexNet	1	3D_VD	-0.308141
728	G	MSB	AlexNet	1	2D	-0.409114
728	G	MSB	AlexNet	1	3D_VD	-0.381388
729	G	MSB	AlexNet	1	2D	-0.655759
729	G	MSB	AlexNet	1	3D_VD	-0.611571
730	G	MSB	AlexNet	1	2D	-0.652675
730	G	MSB	AlexNet	1	3D_VD	-0.625953
731	G	MSB	AlexNet	1	2D	-0.21033
731	G	MSB	AlexNet	1	3D_VD	-0.247482
733	G	MSB	AlexNet	1	2D	-0.334502
733	G	MSB	AlexNet	1	3D_VD	-0.348103
734	G	MSB	AlexNet	1	2D	-0.104978
734	G	MSB	AlexNet	1	3D_VD	-0.0870734
736	G	MSB	AlexNet	1	2D	0.0075871
736	G	MSB	AlexNet	1	3D_VD	0.0123588
738	G	MSB	AlexNet	1	2D	-0.181685
738	G	MSB	AlexNet	1	3D_VD	-0.170409
75	G	MSB	AlexNet	1	2D	-0.284149
75	G	MSB	AlexNet	1	3D_VD	-0.27289
760	G	MSB	AlexNet	1	2D	-0.471467
760	G	MSB	AlexNet	1	3D_VD	-0.436266
761	G	MSB	AlexNet	1	2D	-0.242502
761	G	MSB	AlexNet	1	3D_VD	-0.290756
763	G	MSB	AlexNet	1	2D	-0.552368
763	G	MSB	AlexNet	1	3D_VD	-0.508788
764	G	MSB	AlexNet	1	2D	-0.192617
764	G	MSB	AlexNet	1	3D_VD	-0.172728
77	G	MSB	AlexNet	1	2D	-0.394709
77	G	MSB	AlexNet	1	3D_VD	-0.409538
79	G	MSB	AlexNet	1	2D	-0.598961
79	G	MSB	AlexNet	1	3D_VD	-0.616065
81	G	MSB	AlexNet	1	2D	-0.558979
81	G	MSB	AlexNet	1	3D_VD	-0.54596
82	G	MSB	AlexNet	1	2D	-0.602125
82	G	MSB	AlexNet	1	3D_VD	-0.605267
83	G	MSB	AlexNet	1	2D	-0.659252
83	G	MSB	AlexNet	1	3D_VD	-0.631622
84	G	MSB	AlexNet	1	2D	-0.72357
84	G	MSB	AlexNet	1	3D_VD	-0.737065
85	G	MSB	AlexNet	1	2D	-0.186935
85	G	MSB	AlexNet	1	3D_VD	-0.133011
87	G	MSB	AlexNet	1	2D	-0.120463
87	G	MSB	AlexNet	1	3D_VD	-0.0908858
88	G	MSB	AlexNet	1	2D	-0.227553
88	G	MSB	AlexNet	1	3D_VD	-0.195885
94	G	MSB	AlexNet	1	2D	-0.139325
94	G	MSB	AlexNet	1	3D_VD	-0.127697
97	G	MSB	AlexNet	1	2D	-0.650627
97	G	MSB	AlexNet	1	3D_VD	-0.652596
20	T	ASB	AlexNet	1	2D	-0.473315
20	T	ASB	AlexNet	1	3D_VD	-0.507342
22	T	ASB	AlexNet	1	2D	-0.481434
22	T	ASB	AlexNet	1	3D_VD	-0.512245
297	T	ASB	AlexNet	1	2D	-0.115847
297	T	ASB	AlexNet	1	3D_VD	-0.159559
298	T	ASB	AlexNet	1	2D	-0.185635
298	T	ASB	AlexNet	1	3D_VD	-0.292724
299	T	ASB	AlexNet	1	2D	0.0443687
299	T	ASB	AlexNet	1	3D_VD	-0.0459562
304	T	ASB	AlexNet	1	2D	-0.011873
304	T	ASB	AlexNet	1	3D_VD	-0.0804513
306	T	ASB	AlexNet	1	2D	-0.034817
306	T	ASB	AlexNet	1	3D_VD	-0.0939578
307	T	ASB	AlexNet	1	2D	-0.110169
307	T	ASB	AlexNet	1	3D_VD	-0.1945
310	T	ASB	AlexNet	1	2D	-0.409832
310	T	ASB	AlexNet	1	3D_VD	-0.451666
311	T	ASB	AlexNet	1	2D	-0.367207
311	T	ASB	AlexNet	1	3D_VD	-0.393869
312	T	ASB	AlexNet	1	2D	-0.450899
312	T	ASB	AlexNet	1	3D_VD	-0.552888
314	T	ASB	AlexNet	1	2D	-0.347534
314	T	ASB	AlexNet	1	3D_VD	-0.442315
316	T	ASB	AlexNet	1	2D	-0.287999
316	T	ASB	AlexNet	1	3D_VD	-0.318457
318	T	ASB	AlexNet	1	2D	-0.530233
318	T	ASB	AlexNet	1	3D_VD	-0.571115
319	T	ASB	AlexNet	1	2D	-0.383496
319	T	ASB	AlexNet	1	3D_VD	-0.416868
321	T	ASB	AlexNet	1	2D	-0.367788
321	T	ASB	AlexNet	1	3D_VD	-0.408927
322	T	ASB	AlexNet	1	2D	-0.279006
322	T	ASB	AlexNet	1	3D_VD	-0.378353
323	T	ASB	AlexNet	1	2D	-0.295763
323	T	ASB	AlexNet	1	3D_VD	-0.311526
324	T	ASB	AlexNet	1	2D	-0.220533
324	T	ASB	AlexNet	1	3D_VD	-0.213822
325	T	ASB	AlexNet	1	2D	-0.271102
325	T	ASB	AlexNet	1	3D_VD	-0.278504
326	T	ASB	AlexNet	1	2D	-0.177194
326	T	ASB	AlexNet	1	3D_VD	-0.165984
329	T	ASB	AlexNet	1	2D	-0.30309
329	T	ASB	AlexNet	1	3D_VD	-0.305398
330	T	ASB	AlexNet	1	2D	-0.27388
330	T	ASB	AlexNet	1	3D_VD	-0.270796
331	T	ASB	AlexNet	1	2D	-0.238905
331	T	ASB	AlexNet	1	3D_VD	-0.210644
332	T	ASB	AlexNet	1	2D	-0.254785
332	T	ASB	AlexNet	1	3D_VD	-0.208537
333	T	ASB	AlexNet	1	2D	-0.332507
333	T	ASB	AlexNet	1	3D_VD	-0.288254
334	T	ASB	AlexNet	1	2D	-0.237653
334	T	ASB	AlexNet	1	3D_VD	-0.175136
335	T	ASB	AlexNet	1	2D	-0.128286
335	T	ASB	AlexNet	1	3D_VD	-0.0909894
336	T	ASB	AlexNet	1	2D	-0.0735597
336	T	ASB	AlexNet	1	3D_VD	-0.0357879
337	T	ASB	AlexNet	1	2D	-0.142054
337	T	ASB	AlexNet	1	3D_VD	-0.0945952
338	T	ASB	AlexNet	1	2D	-0.10213
338	T	ASB	AlexNet	1	3D_VD	-0.0567051
339	T	ASB	AlexNet	1	2D	0.0210917
339	T	ASB	AlexNet	1	3D_VD	0.0245882
340	T	ASB	AlexNet	1	2D	-0.0260582
340	T	ASB	AlexNet	1	3D_VD	-0.00257116
341	T	ASB	AlexNet	1	2D	0.28157
341	T	ASB	AlexNet	1	3D_VD	0.270113
342	T	ASB	AlexNet	1	2D	0.225625
342	T	ASB	AlexNet	1	3D_VD	0.229457
343	T	ASB	AlexNet	1	2D	-0.228186
343	T	ASB	AlexNet	1	3D_VD	-0.208952
345	T	ASB	AlexNet	1	2D	0.114039
345	T	ASB	AlexNet	1	3D_VD	0.119094
346	T	ASB	AlexNet	1	2D	0.298242
346	T	ASB	AlexNet	1	3D_VD	0.294482
349	T	ASB	AlexNet	1	2D	-0.175619
349	T	ASB	AlexNet	1	3D_VD	-0.233044
352	T	ASB	AlexNet	1	2D	-0.104128
352	T	ASB	AlexNet	1	3D_VD	-0.0867329
382	T	ASB	AlexNet	1	2D	-0.302529
382	T	ASB	AlexNet	1	3D_VD	-0.348888
386	T	ASB	AlexNet	1	2D	-0.273473
386	T	ASB	AlexNet	1	3D_VD	-0.298562
388	T	ASB	AlexNet	1	2D	-0.169917
388	T	ASB	AlexNet	1	3D_VD	-0.209256
391	T	ASB	AlexNet	1	2D	-0.119667
391	T	ASB	AlexNet	1	3D_VD	-0.128958
392	T	ASB	AlexNet	1	2D	-0.303005
392	T	ASB	AlexNet	1	3D_VD	-0.38405
394	T	ASB	AlexNet	1	2D	-0.298388
394	T	ASB	AlexNet	1	3D_VD	-0.439941
395	T	ASB	AlexNet	1	2D	-0.283289
395	T	ASB	AlexNet	1	3D_VD	-0.352658
396	T	ASB	AlexNet	1	2D	-0.292435
396	T	ASB	AlexNet	1	3D_VD	-0.358287
397	T	ASB	AlexNet	1	2D	-0.203759
397	T	ASB	AlexNet	1	3D_VD	-0.370885
398	T	ASB	AlexNet	1	2D	-0.281433
398	T	ASB	AlexNet	1	3D_VD	-0.402729
399	T	ASB	AlexNet	1	2D	-0.422653
399	T	ASB	AlexNet	1	3D_VD	-0.456429
401	T	ASB	AlexNet	1	2D	-0.388042
401	T	ASB	AlexNet	1	3D_VD	-0.532127
402	T	ASB	AlexNet	1	2D	-0.338179
402	T	ASB	AlexNet	1	3D_VD	-0.44846
405	T	ASB	AlexNet	1	2D	-0.306077
405	T	ASB	AlexNet	1	3D_VD	-0.507188
406	T	ASB	AlexNet	1	2D	-0.354754
406	T	ASB	AlexNet	1	3D_VD	-0.535122
407	T	ASB	AlexNet	1	2D	-0.181493
407	T	ASB	AlexNet	1	3D_VD	-0.285063
408	T	ASB	AlexNet	1	2D	-0.227936
408	T	ASB	AlexNet	1	3D_VD	-0.42158
420	T	ASB	AlexNet	1	2D	-0.181398
420	T	ASB	AlexNet	1	3D_VD	-0.196653
424	T	ASB	AlexNet	1	2D	-0.710536
424	T	ASB	AlexNet	1	3D_VD	-0.679211
425	T	ASB	AlexNet	1	2D	-0.278847
425	T	ASB	AlexNet	1	3D_VD	-0.261922
427	T	ASB	AlexNet	1	2D	-0.293487
427	T	ASB	AlexNet	1	3D_VD	-0.418036
432	T	ASB	AlexNet	1	2D	-0.223434
432	T	ASB	AlexNet	1	3D_VD	-0.221011
433	T	ASB	AlexNet	1	2D	-0.253093
433	T	ASB	AlexNet	1	3D_VD	-0.304506
449	T	ASB	AlexNet	1	2D	-0.178291
449	T	ASB	AlexNet	1	3D_VD	-0.191387
453	T	ASB	AlexNet	1	2D	0.219182
453	T	ASB	AlexNet	1	3D_VD	0.200939
455	T	ASB	AlexNet	1	2D	0.0180717
455	T	ASB	AlexNet	1	3D_VD	-0.0233525
457	T	ASB	AlexNet	1	2D	0.092413
457	T	ASB	AlexNet	1	3D_VD	0.0643851
460	T	ASB	AlexNet	1	2D	-0.227799
460	T	ASB	AlexNet	1	3D_VD	-0.28264
462	T	ASB	AlexNet	1	2D	-0.559141
462	T	ASB	AlexNet	1	3D_VD	-0.643891
464	T	ASB	AlexNet	1	2D	-0.645723
464	T	ASB	AlexNet	1	3D_VD	-0.622268
478	T	ASB	AlexNet	1	2D	-0.122118
478	T	ASB	AlexNet	1	3D_VD	-0.139401
482	T	ASB	AlexNet	1	2D	0.0153598
482	T	ASB	AlexNet	1	3D_VD	0.0184757
486	T	ASB	AlexNet	1	2D	0.0752916
486	T	ASB	AlexNet	1	3D_VD	0.0545807
498	T	ASB	AlexNet	1	2D	-0.136534
498	T	ASB	AlexNet	1	3D_VD	-0.183706
499	T	ASB	AlexNet	1	2D	-0.073985
499	T	ASB	AlexNet	1	3D_VD	-0.104748
500	T	ASB	AlexNet	1	2D	-0.218906
500	T	ASB	AlexNet	1	3D_VD	-0.257624
503	T	ASB	AlexNet	1	2D	-0.404114
503	T	ASB	AlexNet	1	3D_VD	-0.527474
504	T	ASB	AlexNet	1	2D	-0.159506
504	T	ASB	AlexNet	1	3D_VD	-0.412554
505	T	ASB	AlexNet	1	2D	-0.303171
505	T	ASB	AlexNet	1	3D_VD	-0.434659
63	T	ASB	AlexNet	1	2D	-0.223131
63	T	ASB	AlexNet	1	3D_VD	-0.253695
64	T	ASB	AlexNet	1	2D	-0.228326
64	T	ASB	AlexNet	1	3D_VD	-0.244636
65	T	ASB	AlexNet	1	2D	-0.180472
65	T	ASB	AlexNet	1	3D_VD	-0.277948
653	T	ASB	AlexNet	1	2D	-0.205069
653	T	ASB	AlexNet	1	3D_VD	-0.1918
654	T	ASB	AlexNet	1	2D	-0.161874
654	T	ASB	AlexNet	1	3D_VD	-0.173952
655	T	ASB	AlexNet	1	2D	-0.0539958
655	T	ASB	AlexNet	1	3D_VD	-0.0802335
656	T	ASB	AlexNet	1	2D	-0.135169
656	T	ASB	AlexNet	1	3D_VD	-0.12495
66	T	ASB	AlexNet	1	2D	-0.186389
66	T	ASB	AlexNet	1	3D_VD	-0.301926
664	T	ASB	AlexNet	1	2D	-0.200214
664	T	ASB	AlexNet	1	3D_VD	-0.227405
665	T	ASB	AlexNet	1	2D	-0.194565
665	T	ASB	AlexNet	1	3D_VD	-0.237785
666	T	ASB	AlexNet	1	2D	-0.277127
666	T	ASB	AlexNet	1	3D_VD	-0.320716
668	T	ASB	AlexNet	1	2D	-0.116117
668	T	ASB	AlexNet	1	3D_VD	-0.141904
669	T	ASB	AlexNet	1	2D	-0.155444
669	T	ASB	AlexNet	1	3D_VD	-0.194105
67	T	ASB	AlexNet	1	2D	-0.155738
67	T	ASB	AlexNet	1	3D_VD	-0.312715
670	T	ASB	AlexNet	1	2D	-0.229944
670	T	ASB	AlexNet	1	3D_VD	-0.240481
671	T	ASB	AlexNet	1	2D	-0.165298
671	T	ASB	AlexNet	1	3D_VD	-0.18344
672	T	ASB	AlexNet	1	2D	-0.0888825
672	T	ASB	AlexNet	1	3D_VD	-0.111457
673	T	ASB	AlexNet	1	2D	-0.264699
673	T	ASB	AlexNet	1	3D_VD	-0.275589
674	T	ASB	AlexNet	1	2D	-0.0914125
674	T	ASB	AlexNet	1	3D_VD	-0.0927657
675	T	ASB	AlexNet	1	2D	-0.19877
675	T	ASB	AlexNet	1	3D_VD	-0.245319
676	T	ASB	AlexNet	1	2D	-0.124966
676	T	ASB	AlexNet	1	3D_VD	-0.147003
677	T	ASB	AlexNet	1	2D	-0.0534193
677	T	ASB	AlexNet	1	3D_VD	-0.0539231
678	T	ASB	AlexNet	1	2D	-0.206469
678	T	ASB	AlexNet	1	3D_VD	-0.186383
685	T	ASB	AlexNet	1	2D	-0.203813
685	T	ASB	AlexNet	1	3D_VD	-0.216082
69	T	ASB	AlexNet	1	2D	-0.222508
69	T	ASB	AlexNet	1	3D_VD	-0.249022
698	T	ASB	AlexNet	1	2D	-0.346738
698	T	ASB	AlexNet	1	3D_VD	-0.42004
71	T	ASB	AlexNet	1	2D	-0.197924
71	T	ASB	AlexNet	1	3D_VD	-0.248846
74	T	ASB	AlexNet	1	2D	-0.285583
74	T	ASB	AlexNet	1	3D_VD	-0.286129
76	T	ASB	AlexNet	1	2D	-0.198669
76	T	ASB	AlexNet	1	3D_VD	-0.235233
162	T	MSB	AlexNet	1	2D	-0.285449
162	T	MSB	AlexNet	1	3D_VD	-0.273889
169	T	MSB	AlexNet	1	2D	-0.18367
169	T	MSB	AlexNet	1	3D_VD	-0.211137
179	T	MSB	AlexNet	1	2D	-0.122705
179	T	MSB	AlexNet	1	3D_VD	-0.465661
182	T	MSB	AlexNet	1	2D	-0.212005
182	T	MSB	AlexNet	1	3D_VD	-0.145571
258	T	MSB	AlexNet	1	2D	-0.338162
258	T	MSB	AlexNet	1	3D_VD	-0.322465
263	T	MSB	AlexNet	1	2D	-0.175096
263	T	MSB	AlexNet	1	3D_VD	-0.187075
265	T	MSB	AlexNet	1	2D	-0.208679
265	T	MSB	AlexNet	1	3D_VD	-0.163889
268	T	MSB	AlexNet	1	2D	-0.0820929
268	T	MSB	AlexNet	1	3D_VD	-0.0091499
407	T	MSB	AlexNet	1	2D	-0.157652
407	T	MSB	AlexNet	1	3D_VD	-0.155856
429	T	MSB	AlexNet	1	2D	-0.268678
429	T	MSB	AlexNet	1	3D_VD	-0.265945
430	T	MSB	AlexNet	1	2D	-0.265407
430	T	MSB	AlexNet	1	3D_VD	-0.305203
431	T	MSB	AlexNet	1	2D	-0.316789
431	T	MSB	AlexNet	1	3D_VD	-0.367688
435	T	MSB	AlexNet	1	2D	-0.245185
435	T	MSB	AlexNet	1	3D_VD	-0.257239
436	T	MSB	AlexNet	1	2D	-0.33496
436	T	MSB	AlexNet	1	3D_VD	-0.502204
437	T	MSB	AlexNet	1	2D	-0.162831
437	T	MSB	AlexNet	1	3D_VD	-0.162491
438	T	MSB	AlexNet	1	2D	-0.27932
438	T	MSB	AlexNet	1	3D_VD	-0.271386
442	T	MSB	AlexNet	1	2D	-0.142712
442	T	MSB	AlexNet	1	3D_VD	-0.150922
443	T	MSB	AlexNet	1	2D	-0.222097
443	T	MSB	AlexNet	1	3D_VD	-0.21272
444	T	MSB	AlexNet	1	2D	-0.111726
444	T	MSB	AlexNet	1	3D_VD	-0.0898333
446	T	MSB	AlexNet	1	2D	-0.335243
446	T	MSB	AlexNet	1	3D_VD	-0.360429
447	T	MSB	AlexNet	1	2D	-0.140936
447	T	MSB	AlexNet	1	3D_VD	-0.146475
448	T	MSB	AlexNet	1	2D	-0.176587
448	T	MSB	AlexNet	1	3D_VD	-0.1538
449	T	MSB	AlexNet	1	2D	-0.291276
449	T	MSB	AlexNet	1	3D_VD	-0.256387
451	T	MSB	AlexNet	1	2D	-0.33028
451	T	MSB	AlexNet	1	3D_VD	-0.333782
453	T	MSB	AlexNet	1	2D	-0.353044
453	T	MSB	AlexNet	1	3D_VD	-0.358901
455	T	MSB	AlexNet	1	2D	-0.35446
455	T	MSB	AlexNet	1	3D_VD	-0.371148
456	T	MSB	AlexNet	1	2D	-0.308836
456	T	MSB	AlexNet	1	3D_VD	-0.298237
457	T	MSB	AlexNet	1	2D	-0.344663
457	T	MSB	AlexNet	1	3D_VD	-0.331937
460	T	MSB	AlexNet	1	2D	-0.326355
460	T	MSB	AlexNet	1	3D_VD	-0.290167
462	T	MSB	AlexNet	1	2D	-0.162708
462	T	MSB	AlexNet	1	3D_VD	-0.219175
465	T	MSB	AlexNet	1	2D	-0.34967
465	T	MSB	AlexNet	1	3D_VD	-0.333239
467	T	MSB	AlexNet	1	2D	-0.505377
467	T	MSB	AlexNet	1	3D_VD	-0.513171
473	T	MSB	AlexNet	1	2D	-0.2591
473	T	MSB	AlexNet	1	3D_VD	-0.262742
551	T	MSB	AlexNet	1	2D	-0.259393
551	T	MSB	AlexNet	1	3D_VD	-0.240318
555	T	MSB	AlexNet	1	2D	-0.507605
555	T	MSB	AlexNet	1	3D_VD	-0.491099
557	T	MSB	AlexNet	1	2D	-0.345808
557	T	MSB	AlexNet	1	3D_VD	-0.352194
558	T	MSB	AlexNet	1	2D	-0.139746
558	T	MSB	AlexNet	1	3D_VD	-0.0536497
560	T	MSB	AlexNet	1	2D	-0.0570094
560	T	MSB	AlexNet	1	3D_VD	0.00356388
562	T	MSB	AlexNet	1	2D	-0.00490406
562	T	MSB	AlexNet	1	3D_VD	-0.0374749
564	T	MSB	AlexNet	1	2D	-0.0497147
564	T	MSB	AlexNet	1	3D_VD	-0.0518802
566	T	MSB	AlexNet	1	2D	-0.298853
566	T	MSB	AlexNet	1	3D_VD	-0.276612
570	T	MSB	AlexNet	1	2D	-0.179253
570	T	MSB	AlexNet	1	3D_VD	-0.179229
573	T	MSB	AlexNet	1	2D	-0.0815674
573	T	MSB	AlexNet	1	3D_VD	-0.0796001
579	T	MSB	AlexNet	1	2D	-0.145219
579	T	MSB	AlexNet	1	3D_VD	-0.183159
586	T	MSB	AlexNet	1	2D	-0.481943
586	T	MSB	AlexNet	1	3D_VD	-0.433798
597	T	MSB	AlexNet	1	2D	-0.391124
597	T	MSB	AlexNet	1	3D_VD	-0.3576
614	T	MSB	AlexNet	1	2D	-0.366621
614	T	MSB	AlexNet	1	3D_VD	-0.328116
625	T	MSB	AlexNet	1	2D	-0.376988
625	T	MSB	AlexNet	1	3D_VD	-0.304537
633	T	MSB	AlexNet	1	2D	-0.316137
633	T	MSB	AlexNet	1	3D_VD	-0.285183
655	T	MSB	AlexNet	1	2D	-0.25339
655	T	MSB	AlexNet	1	3D_VD	-0.261859
661	T	MSB	AlexNet	1	2D	-0.212618
661	T	MSB	AlexNet	1	3D_VD	-0.21421
663	T	MSB	AlexNet	1	2D	-0.336573
663	T	MSB	AlexNet	1	3D_VD	-0.368445
664	T	MSB	AlexNet	1	2D	-0.329386
664	T	MSB	AlexNet	1	3D_VD	-0.330418
665	T	MSB	AlexNet	1	2D	-0.422285
665	T	MSB	AlexNet	1	3D_VD	-0.398622
666	T	MSB	AlexNet	1	2D	-0.403891
666	T	MSB	AlexNet	1	3D_VD	-0.403759
667	T	MSB	AlexNet	1	2D	-0.412341
667	T	MSB	AlexNet	1	3D_VD	-0.40253
668	T	MSB	AlexNet	1	2D	-0.599052
668	T	MSB	AlexNet	1	3D_VD	-0.557379
679	T	MSB	AlexNet	1	2D	-0.383741
679	T	MSB	AlexNet	1	3D_VD	-0.374449
681	T	MSB	AlexNet	1	2D	-0.260445
681	T	MSB	AlexNet	1	3D_VD	-0.265207
684	T	MSB	AlexNet	1	2D	-0.315093
684	T	MSB	AlexNet	1	3D_VD	-0.29898
687	T	MSB	AlexNet	1	2D	-0.287301
687	T	MSB	AlexNet	1	3D_VD	-0.297324
688	T	MSB	AlexNet	1	2D	-0.168141
688	T	MSB	AlexNet	1	3D_VD	-0.164543
689	T	MSB	AlexNet	1	2D	-0.280338
689	T	MSB	AlexNet	1	3D_VD	-0.269948
690	T	MSB	AlexNet	1	2D	-0.184787
690	T	MSB	AlexNet	1	3D_VD	-0.146631
691	T	MSB	AlexNet	1	2D	-0.157563
691	T	MSB	AlexNet	1	3D_VD	-0.14325
692	T	MSB	AlexNet	1	2D	-0.0305439
692	T	MSB	AlexNet	1	3D_VD	-0.0212822
693	T	MSB	AlexNet	1	2D	-0.0999835
693	T	MSB	AlexNet	1	3D_VD	-0.0787373
694	T	MSB	AlexNet	1	2D	-0.109894
694	T	MSB	AlexNet	1	3D_VD	-0.0967732
695	T	MSB	AlexNet	1	2D	-0.193824
695	T	MSB	AlexNet	1	3D_VD	-0.194986
696	T	MSB	AlexNet	1	2D	-0.441689
696	T	MSB	AlexNet	1	3D_VD	-0.431071
697	T	MSB	AlexNet	1	2D	-0.469184
697	T	MSB	AlexNet	1	3D_VD	-0.478427
698	T	MSB	AlexNet	1	2D	-0.47476
698	T	MSB	AlexNet	1	3D_VD	-0.445707
699	T	MSB	AlexNet	1	2D	-0.555536
699	T	MSB	AlexNet	1	3D_VD	-0.564868
701	T	MSB	AlexNet	1	2D	-0.443089
701	T	MSB	AlexNet	1	3D_VD	-0.418129
706	T	MSB	AlexNet	1	2D	-0.215603
706	T	MSB	AlexNet	1	3D_VD	-0.219968
711	T	MSB	AlexNet	1	2D	-0.21134
711	T	MSB	AlexNet	1	3D_VD	-0.20342
713	T	MSB	AlexNet	1	2D	-0.110248
713	T	MSB	AlexNet	1	3D_VD	-0.0954809
715	T	MSB	AlexNet	1	2D	-0.123942
715	T	MSB	AlexNet	1	3D_VD	-0.118911
716	T	MSB	AlexNet	1	2D	-0.177313
716	T	MSB	AlexNet	1	3D_VD	-0.176895
717	T	MSB	AlexNet	1	2D	-0.0844734
717	T	MSB	AlexNet	1	3D_VD	-0.110578
718	T	MSB	AlexNet	1	2D	-0.0455157
718	T	MSB	AlexNet	1	3D_VD	-0.0513739
719	T	MSB	AlexNet	1	2D	-0.222674
719	T	MSB	AlexNet	1	3D_VD	-0.244297
720	T	MSB	AlexNet	1	2D	-0.101573
720	T	MSB	AlexNet	1	3D_VD	-0.0887042
721	T	MSB	AlexNet	1	2D	-0.106291
721	T	MSB	AlexNet	1	3D_VD	-0.140021
722	T	MSB	AlexNet	1	2D	-0.16437
722	T	MSB	AlexNet	1	3D_VD	-0.188206
725	T	MSB	AlexNet	1	2D	-0.556256
725	T	MSB	AlexNet	1	3D_VD	-0.59346
728	T	MSB	AlexNet	1	2D	-0.610548
728	T	MSB	AlexNet	1	3D_VD	-0.64989
735	T	MSB	AlexNet	1	2D	-0.206509
735	T	MSB	AlexNet	1	3D_VD	-0.2033
737	T	MSB	AlexNet	1	2D	-0.191301
737	T	MSB	AlexNet	1	3D_VD	-0.184052
738	T	MSB	AlexNet	1	2D	-0.17428
738	T	MSB	AlexNet	1	3D_VD	-0.148445
739	T	MSB	AlexNet	1	2D	-0.249158
739	T	MSB	AlexNet	1	3D_VD	-0.221528
740	T	MSB	AlexNet	1	2D	-0.146764
740	T	MSB	AlexNet	1	3D_VD	-0.121416
743	T	MSB	AlexNet	1	2D	-0.305199
743	T	MSB	AlexNet	1	3D_VD	-0.294775
744	T	MSB	AlexNet	1	2D	-0.373977
744	T	MSB	AlexNet	1	3D_VD	-0.364565
745	T	MSB	AlexNet	1	2D	-0.346704
745	T	MSB	AlexNet	1	3D_VD	-0.334504
746	T	MSB	AlexNet	1	2D	-0.166123
746	T	MSB	AlexNet	1	3D_VD	-0.182765
747	T	MSB	AlexNet	1	2D	-0.401859
747	T	MSB	AlexNet	1	3D_VD	-0.414553
748	T	MSB	AlexNet	1	2D	-0.39182
748	T	MSB	AlexNet	1	3D_VD	-0.391643
749	T	MSB	AlexNet	1	2D	-0.342255
749	T	MSB	AlexNet	1	3D_VD	-0.350189
750	T	MSB	AlexNet	1	2D	-0.474803
750	T	MSB	AlexNet	1	3D_VD	-0.501098
751	T	MSB	AlexNet	1	2D	-0.473702
751	T	MSB	AlexNet	1	3D_VD	-0.477546
752	T	MSB	AlexNet	1	2D	-0.558361
752	T	MSB	AlexNet	1	3D_VD	-0.567243
753	T	MSB	AlexNet	1	2D	-0.221735
753	T	MSB	AlexNet	1	3D_VD	-0.222691
756	T	MSB	AlexNet	1	2D	-0.459481
756	T	MSB	AlexNet	1	3D_VD	-0.469462
757	T	MSB	AlexNet	1	2D	-0.290979
757	T	MSB	AlexNet	1	3D_VD	-0.321653
759	T	MSB	AlexNet	1	2D	-0.214817
759	T	MSB	AlexNet	1	3D_VD	-0.223609
761	T	MSB	AlexNet	1	2D	-0.338055
761	T	MSB	AlexNet	1	3D_VD	-0.365242
762	T	MSB	AlexNet	1	2D	-0.335489
762	T	MSB	AlexNet	1	3D_VD	-0.353386
764	T	MSB	AlexNet	1	2D	-0.442995
764	T	MSB	AlexNet	1	3D_VD	-0.459092
765	T	MSB	AlexNet	1	2D	-0.259214
765	T	MSB	AlexNet	1	3D_VD	-0.304312
834	T	MSB	AlexNet	1	2D	-0.247431
834	T	MSB	AlexNet	1	3D_VD	-0.19727
835	T	MSB	AlexNet	1	2D	-0.229478
835	T	MSB	AlexNet	1	3D_VD	-0.205836
836	T	MSB	AlexNet	1	2D	-0.245169
836	T	MSB	AlexNet	1	3D_VD	-0.217101
838	T	MSB	AlexNet	1	2D	-0.325083
838	T	MSB	AlexNet	1	3D_VD	-0.310012
839	T	MSB	AlexNet	1	2D	-0.330953
839	T	MSB	AlexNet	1	3D_VD	-0.326605
843	T	MSB	AlexNet	1	2D	-0.2977
843	T	MSB	AlexNet	1	3D_VD	-0.275424
844	T	MSB	AlexNet	1	2D	-0.366995
844	T	MSB	AlexNet	1	3D_VD	-0.338434
845	T	MSB	AlexNet	1	2D	-0.392454
845	T	MSB	AlexNet	1	3D_VD	-0.397188
846	T	MSB	AlexNet	1	2D	-0.334423
846	T	MSB	AlexNet	1	3D_VD	-0.32976
848	T	MSB	AlexNet	1	2D	-0.454343
848	T	MSB	AlexNet	1	3D_VD	-0.473177
849	T	MSB	AlexNet	1	2D	-0.3199
849	T	MSB	AlexNet	1	3D_VD	-0.340202
850	T	MSB	AlexNet	1	2D	-0.419867
850	T	MSB	AlexNet	1	3D_VD	-0.440807
851	T	MSB	AlexNet	1	2D	-0.124504
851	T	MSB	AlexNet	1	3D_VD	-0.123462
853	T	MSB	AlexNet	1	2D	-0.469499
853	T	MSB	AlexNet	1	3D_VD	-0.520443
854	T	MSB	AlexNet	1	2D	-0.441882
854	T	MSB	AlexNet	1	3D_VD	-0.484912
855	T	MSB	AlexNet	1	2D	-0.528049
855	T	MSB	AlexNet	1	3D_VD	-0.576795
858	T	MSB	AlexNet	1	2D	-0.265009
858	T	MSB	AlexNet	1	3D_VD	-0.252841
862	T	MSB	AlexNet	1	2D	-0.338679
862	T	MSB	AlexNet	1	3D_VD	-0.324359
864	T	MSB	AlexNet	1	2D	-0.413535
864	T	MSB	AlexNet	1	3D_VD	-0.382834
866	T	MSB	AlexNet	1	2D	-0.296256
866	T	MSB	AlexNet	1	3D_VD	-0.246488
867	T	MSB	AlexNet	1	2D	-0.106664
867	T	MSB	AlexNet	1	3D_VD	-0.0829974
868	T	MSB	AlexNet	1	2D	-0.159051
868	T	MSB	AlexNet	1	3D_VD	-0.140396
869	T	MSB	AlexNet	1	2D	-0.14332
869	T	MSB	AlexNet	1	3D_VD	-0.15103
873	T	MSB	AlexNet	1	2D	-0.309123
873	T	MSB	AlexNet	1	3D_VD	-0.345184
874	T	MSB	AlexNet	1	2D	-0.384056
874	T	MSB	AlexNet	1	3D_VD	-0.38942
877	T	MSB	AlexNet	1	2D	-0.438437
877	T	MSB	AlexNet	1	3D_VD	-0.455423
882	T	MSB	AlexNet	1	2D	-0.272947
882	T	MSB	AlexNet	1	3D_VD	-0.213615
885	T	MSB	AlexNet	1	2D	-0.446531
885	T	MSB	AlexNet	1	3D_VD	-0.397842
1000	G	ASB	AlexNet	2	2D	0.0575062
1000	G	ASB	AlexNet	2	3D_VD	-0.00449257
1001	G	ASB	AlexNet	2	2D	0.0963583
1001	G	ASB	AlexNet	2	3D_VD	0.0145179
1003	G	ASB	AlexNet	2	2D	0.0403378
1003	G	ASB	AlexNet	2	3D_VD	-0.0639974
1005	G	ASB	AlexNet	2	2D	0.121393
1005	G	ASB	AlexNet	2	3D_VD	0.13307
1006	G	ASB	AlexNet	2	2D	0.0947075
1006	G	ASB	AlexNet	2	3D_VD	0.0647469
1007	G	ASB	AlexNet	2	2D	0.172982
1007	G	ASB	AlexNet	2	3D_VD	0.115226
1008	G	ASB	AlexNet	2	2D	0.186533
1008	G	ASB	AlexNet	2	3D_VD	0.168133
1010	G	ASB	AlexNet	2	2D	0.0864757
1010	G	ASB	AlexNet	2	3D_VD	0.0646225
1013	G	ASB	AlexNet	2	2D	-0.0510014
1013	G	ASB	AlexNet	2	3D_VD	-0.163586
1016	G	ASB	AlexNet	2	2D	0.0512817
1016	G	ASB	AlexNet	2	3D_VD	0.00586796
1017	G	ASB	AlexNet	2	2D	0.014006
1017	G	ASB	AlexNet	2	3D_VD	-0.0114874
1018	G	ASB	AlexNet	2	2D	-0.028682
1018	G	ASB	AlexNet	2	3D_VD	-0.0156594
1023	G	ASB	AlexNet	2	2D	0.0245051
1023	G	ASB	AlexNet	2	3D_VD	0.0022315
1034	G	ASB	AlexNet	2	2D	0.106539
1034	G	ASB	AlexNet	2	3D_VD	0.147038
1037	G	ASB	AlexNet	2	2D	-0.100273
1037	G	ASB	AlexNet	2	3D_VD	-0.106098
1038	G	ASB	AlexNet	2	2D	0.0130871
1038	G	ASB	AlexNet	2	3D_VD	-0.0195242
1040	G	ASB	AlexNet	2	2D	0.0984209
1040	G	ASB	AlexNet	2	3D_VD	0.0751441
1041	G	ASB	AlexNet	2	2D	0.0365515
1041	G	ASB	AlexNet	2	3D_VD	0.022908
105	G	ASB	AlexNet	2	2D	-0.213955
105	G	ASB	AlexNet	2	3D_VD	-0.22709
1053	G	ASB	AlexNet	2	2D	0.100611
1053	G	ASB	AlexNet	2	3D_VD	0.0323359
1054	G	ASB	AlexNet	2	2D	0.108685
1054	G	ASB	AlexNet	2	3D_VD	0.0344301
1055	G	ASB	AlexNet	2	2D	0.0470802
1055	G	ASB	AlexNet	2	3D_VD	-0.0101835
1058	G	ASB	AlexNet	2	2D	-0.0178772
1058	G	ASB	AlexNet	2	3D_VD	-0.0288287
1059	G	ASB	AlexNet	2	2D	0.180013
1059	G	ASB	AlexNet	2	3D_VD	0.132434
1061	G	ASB	AlexNet	2	2D	0.0133101
1061	G	ASB	AlexNet	2	3D_VD	-0.137096
1062	G	ASB	AlexNet	2	2D	0.12522
1062	G	ASB	AlexNet	2	3D_VD	0.0635796
1063	G	ASB	AlexNet	2	2D	0.0580296
1063	G	ASB	AlexNet	2	3D_VD	-0.00931083
1065	G	ASB	AlexNet	2	2D	-0.0374298
1065	G	ASB	AlexNet	2	3D_VD	-0.0221238
1066	G	ASB	AlexNet	2	2D	0.0194275
1066	G	ASB	AlexNet	2	3D_VD	0.0221405
1068	G	ASB	AlexNet	2	2D	0.00816165
1068	G	ASB	AlexNet	2	3D_VD	0.00872843
1069	G	ASB	AlexNet	2	2D	-0.360404
1069	G	ASB	AlexNet	2	3D_VD	-0.352776
1070	G	ASB	AlexNet	2	2D	0.0330178
1070	G	ASB	AlexNet	2	3D_VD	-0.014968
1072	G	ASB	AlexNet	2	2D	0.0295307
1072	G	ASB	AlexNet	2	3D_VD	-0.0114538
108	G	ASB	AlexNet	2	2D	-0.158303
108	G	ASB	AlexNet	2	3D_VD	-0.350374
1086	G	ASB	AlexNet	2	2D	0.0627727
1086	G	ASB	AlexNet	2	3D_VD	0.0456756
1087	G	ASB	AlexNet	2	2D	-0.0241863
1087	G	ASB	AlexNet	2	3D_VD	0.00236567
1093	G	ASB	AlexNet	2	2D	-0.144052
1093	G	ASB	AlexNet	2	3D_VD	-0.150027
1099	G	ASB	AlexNet	2	2D	0.161281
1099	G	ASB	AlexNet	2	3D_VD	0.114916
1100	G	ASB	AlexNet	2	2D	-0.0295124
1100	G	ASB	AlexNet	2	3D_VD	-0.0543363
1101	G	ASB	AlexNet	2	2D	-0.00951199
1101	G	ASB	AlexNet	2	3D_VD	-0.0216922
1102	G	ASB	AlexNet	2	2D	0.134116
1102	G	ASB	AlexNet	2	3D_VD	0.0893846
1104	G	ASB	AlexNet	2	2D	0.0268971
1104	G	ASB	AlexNet	2	3D_VD	0.0243533
1105	G	ASB	AlexNet	2	2D	0.0992001
1105	G	ASB	AlexNet	2	3D_VD	0.00715681
1106	G	ASB	AlexNet	2	2D	0.0822547
1106	G	ASB	AlexNet	2	3D_VD	0.0337553
1107	G	ASB	AlexNet	2	2D	0.0855795
1107	G	ASB	AlexNet	2	3D_VD	0.0373728
1108	G	ASB	AlexNet	2	2D	-0.136592
1108	G	ASB	AlexNet	2	3D_VD	-0.145413
1109	G	ASB	AlexNet	2	2D	-0.0795886
1109	G	ASB	AlexNet	2	3D_VD	-0.101812
1110	G	ASB	AlexNet	2	2D	0.119352
1110	G	ASB	AlexNet	2	3D_VD	0.0593443
1111	G	ASB	AlexNet	2	2D	0.00467601
1111	G	ASB	AlexNet	2	3D_VD	-0.0461562
1113	G	ASB	AlexNet	2	2D	0.0352124
1113	G	ASB	AlexNet	2	3D_VD	0.0246811
1114	G	ASB	AlexNet	2	2D	0.000697719
1114	G	ASB	AlexNet	2	3D_VD	-0.0424404
1115	G	ASB	AlexNet	2	2D	-0.0371594
1115	G	ASB	AlexNet	2	3D_VD	-0.0321562
1116	G	ASB	AlexNet	2	2D	0.00986107
1116	G	ASB	AlexNet	2	3D_VD	0.00251
1117	G	ASB	AlexNet	2	2D	-0.0744257
1117	G	ASB	AlexNet	2	3D_VD	-0.0736301
1118	G	ASB	AlexNet	2	2D	0.11807
1118	G	ASB	AlexNet	2	3D_VD	0.0571032
1119	G	ASB	AlexNet	2	2D	0.0744672
1119	G	ASB	AlexNet	2	3D_VD	0.0501477
1120	G	ASB	AlexNet	2	2D	0.0726875
1120	G	ASB	AlexNet	2	3D_VD	0.0179405
1121	G	ASB	AlexNet	2	2D	0.0474677
1121	G	ASB	AlexNet	2	3D_VD	0.0135969
1122	G	ASB	AlexNet	2	2D	-0.0216129
1122	G	ASB	AlexNet	2	3D_VD	-0.0940919
1123	G	ASB	AlexNet	2	2D	-0.170741
1123	G	ASB	AlexNet	2	3D_VD	-0.231463
1124	G	ASB	AlexNet	2	2D	0.0209729
1124	G	ASB	AlexNet	2	3D_VD	-0.0696677
1125	G	ASB	AlexNet	2	2D	0.0705866
1125	G	ASB	AlexNet	2	3D_VD	-0.00424302
1126	G	ASB	AlexNet	2	2D	-0.0605447
1126	G	ASB	AlexNet	2	3D_VD	-0.103675
1127	G	ASB	AlexNet	2	2D	-0.198616
1127	G	ASB	AlexNet	2	3D_VD	-0.206224
186	G	ASB	AlexNet	2	2D	-0.162304
186	G	ASB	AlexNet	2	3D_VD	-0.221027
187	G	ASB	AlexNet	2	2D	-0.112171
187	G	ASB	AlexNet	2	3D_VD	-0.110108
189	G	ASB	AlexNet	2	2D	-0.00372104
189	G	ASB	AlexNet	2	3D_VD	-0.0170209
190	G	ASB	AlexNet	2	2D	-0.172927
190	G	ASB	AlexNet	2	3D_VD	-0.302076
193	G	ASB	AlexNet	2	2D	-0.0578227
193	G	ASB	AlexNet	2	3D_VD	-0.151695
194	G	ASB	AlexNet	2	2D	-0.115857
194	G	ASB	AlexNet	2	3D_VD	-0.192075
230	G	ASB	AlexNet	2	2D	-0.244697
230	G	ASB	AlexNet	2	3D_VD	-0.321692
359	G	ASB	AlexNet	2	2D	-0.0821495
359	G	ASB	AlexNet	2	3D_VD	-0.169779
361	G	ASB	AlexNet	2	2D	-6.49138e-05
361	G	ASB	AlexNet	2	3D_VD	-0.167315
362	G	ASB	AlexNet	2	2D	-0.0329805
362	G	ASB	AlexNet	2	3D_VD	-0.2914
4	G	ASB	AlexNet	2	2D	-0.0407067
4	G	ASB	AlexNet	2	3D_VD	-0.0877422
440	G	ASB	AlexNet	2	2D	0.0719846
440	G	ASB	AlexNet	2	3D_VD	-0.19844
442	G	ASB	AlexNet	2	2D	-0.0247638
442	G	ASB	AlexNet	2	3D_VD	-0.311543
443	G	ASB	AlexNet	2	2D	0.132632
443	G	ASB	AlexNet	2	3D_VD	-0.0908584
471	G	ASB	AlexNet	2	2D	-0.0560416
471	G	ASB	AlexNet	2	3D_VD	-0.282276
472	G	ASB	AlexNet	2	2D	-0.178273
472	G	ASB	AlexNet	2	3D_VD	-0.276374
485	G	ASB	AlexNet	2	2D	0.0609754
485	G	ASB	AlexNet	2	3D_VD	-0.112223
486	G	ASB	AlexNet	2	2D	0.0751736
486	G	ASB	AlexNet	2	3D_VD	-0.143068
487	G	ASB	AlexNet	2	2D	-0.00948493
487	G	ASB	AlexNet	2	3D_VD	-0.306294
649	G	ASB	AlexNet	2	2D	-0.0760006
649	G	ASB	AlexNet	2	3D_VD	-0.0621138
67	G	ASB	AlexNet	2	2D	-0.210056
67	G	ASB	AlexNet	2	3D_VD	-0.21231
675	G	ASB	AlexNet	2	2D	-0.0382659
675	G	ASB	AlexNet	2	3D_VD	-0.0640515
678	G	ASB	AlexNet	2	2D	0.182402
678	G	ASB	AlexNet	2	3D_VD	0.0401636
692	G	ASB	AlexNet	2	2D	0.331479
692	G	ASB	AlexNet	2	3D_VD	0.3182
72	G	ASB	AlexNet	2	2D	-0.0283113
72	G	ASB	AlexNet	2	3D_VD	-0.055541
731	G	ASB	AlexNet	2	2D	-0.0463558
731	G	ASB	AlexNet	2	3D_VD	-0.16363
742	G	ASB	AlexNet	2	2D	-0.095879
742	G	ASB	AlexNet	2	3D_VD	-0.299359
743	G	ASB	AlexNet	2	2D	-0.145004
743	G	ASB	AlexNet	2	3D_VD	-0.333301
744	G	ASB	AlexNet	2	2D	-0.141356
744	G	ASB	AlexNet	2	3D_VD	-0.247325
746	G	ASB	AlexNet	2	2D	0.109305
746	G	ASB	AlexNet	2	3D_VD	-0.134671
764	G	ASB	AlexNet	2	2D	0.000394942
764	G	ASB	AlexNet	2	3D_VD	-0.205507
767	G	ASB	AlexNet	2	2D	-0.0962131
767	G	ASB	AlexNet	2	3D_VD	-0.163704
768	G	ASB	AlexNet	2	2D	0.0455229
768	G	ASB	AlexNet	2	3D_VD	-0.048909
774	G	ASB	AlexNet	2	2D	0.00573627
774	G	ASB	AlexNet	2	3D_VD	0.0280198
775	G	ASB	AlexNet	2	2D	-0.0516483
775	G	ASB	AlexNet	2	3D_VD	-0.0553171
777	G	ASB	AlexNet	2	2D	0.0519744
777	G	ASB	AlexNet	2	3D_VD	0.0010578
779	G	ASB	AlexNet	2	2D	-0.1004
779	G	ASB	AlexNet	2	3D_VD	-0.144173
789	G	ASB	AlexNet	2	2D	-0.161037
789	G	ASB	AlexNet	2	3D_VD	-0.121552
790	G	ASB	AlexNet	2	2D	-0.0834528
790	G	ASB	AlexNet	2	3D_VD	-0.0759196
797	G	ASB	AlexNet	2	2D	0.201471
797	G	ASB	AlexNet	2	3D_VD	0.159127
798	G	ASB	AlexNet	2	2D	-0.11163
798	G	ASB	AlexNet	2	3D_VD	-0.161715
799	G	ASB	AlexNet	2	2D	0.0157097
799	G	ASB	AlexNet	2	3D_VD	-0.0384493
800	G	ASB	AlexNet	2	2D	0.0582127
800	G	ASB	AlexNet	2	3D_VD	0.0156095
801	G	ASB	AlexNet	2	2D	0.0782599
801	G	ASB	AlexNet	2	3D_VD	0.049242
802	G	ASB	AlexNet	2	2D	0.0956133
802	G	ASB	AlexNet	2	3D_VD	0.0411795
849	G	ASB	AlexNet	2	2D	-0.236571
849	G	ASB	AlexNet	2	3D_VD	-0.237115
850	G	ASB	AlexNet	2	2D	-0.0791676
850	G	ASB	AlexNet	2	3D_VD	-0.0770001
852	G	ASB	AlexNet	2	2D	-0.0684866
852	G	ASB	AlexNet	2	3D_VD	-0.106984
853	G	ASB	AlexNet	2	2D	0.00262374
853	G	ASB	AlexNet	2	3D_VD	-0.00102157
854	G	ASB	AlexNet	2	2D	0.0132956
854	G	ASB	AlexNet	2	3D_VD	-0.0435927
855	G	ASB	AlexNet	2	2D	-0.088293
855	G	ASB	AlexNet	2	3D_VD	-0.073096
856	G	ASB	AlexNet	2	2D	-0.0226998
856	G	ASB	AlexNet	2	3D_VD	-0.0294598
857	G	ASB	AlexNet	2	2D	0.0690122
857	G	ASB	AlexNet	2	3D_VD	0.0819354
858	G	ASB	AlexNet	2	2D	-0.185354
858	G	ASB	AlexNet	2	3D_VD	-0.141603
860	G	ASB	AlexNet	2	2D	0.0245982
860	G	ASB	AlexNet	2	3D_VD	0.00696126
862	G	ASB	AlexNet	2	2D	-0.123827
862	G	ASB	AlexNet	2	3D_VD	-0.0881679
866	G	ASB	AlexNet	2	2D	-0.254184
866	G	ASB	AlexNet	2	3D_VD	-0.269939
868	G	ASB	AlexNet	2	2D	-0.00536589
868	G	ASB	AlexNet	2	3D_VD	-0.0521727
870	G	ASB	AlexNet	2	2D	0.181583
870	G	ASB	AlexNet	2	3D_VD	0.123211
872	G	ASB	AlexNet	2	2D	0.0810239
872	G	ASB	AlexNet	2	3D_VD	0.0638258
873	G	ASB	AlexNet	2	2D	0.149454
873	G	ASB	AlexNet	2	3D_VD	0.111559
878	G	ASB	AlexNet	2	2D	0.118374
878	G	ASB	AlexNet	2	3D_VD	0.0509498
879	G	ASB	AlexNet	2	2D	0.0649294
879	G	ASB	AlexNet	2	3D_VD	0.00305451
880	G	ASB	AlexNet	2	2D	0.0944902
880	G	ASB	AlexNet	2	3D_VD	0.0529445
881	G	ASB	AlexNet	2	2D	-0.0439553
881	G	ASB	AlexNet	2	3D_VD	-0.0542633
882	G	ASB	AlexNet	2	2D	0.150847
882	G	ASB	AlexNet	2	3D_VD	0.124205
883	G	ASB	AlexNet	2	2D	0.15956
883	G	ASB	AlexNet	2	3D_VD	0.131608
884	G	ASB	AlexNet	2	2D	0.0289567
884	G	ASB	AlexNet	2	3D_VD	0.013277
885	G	ASB	AlexNet	2	2D	-0.0390722
885	G	ASB	AlexNet	2	3D_VD	-0.0163616
887	G	ASB	AlexNet	2	2D	0.182535
887	G	ASB	AlexNet	2	3D_VD	0.154081
888	G	ASB	AlexNet	2	2D	-0.0737105
888	G	ASB	AlexNet	2	3D_VD	-0.0630513
889	G	ASB	AlexNet	2	2D	0.126469
889	G	ASB	AlexNet	2	3D_VD	0.0991276
890	G	ASB	AlexNet	2	2D	-0.129653
890	G	ASB	AlexNet	2	3D_VD	-0.117727
891	G	ASB	AlexNet	2	2D	-0.0738978
891	G	ASB	AlexNet	2	3D_VD	-0.0572725
892	G	ASB	AlexNet	2	2D	0.0191149
892	G	ASB	AlexNet	2	3D_VD	0.0210362
893	G	ASB	AlexNet	2	2D	0.0653845
893	G	ASB	AlexNet	2	3D_VD	0.0804186
894	G	ASB	AlexNet	2	2D	-0.00327334
894	G	ASB	AlexNet	2	3D_VD	-0.010263
895	G	ASB	AlexNet	2	2D	-0.140501
895	G	ASB	AlexNet	2	3D_VD	-0.139258
896	G	ASB	AlexNet	2	2D	-0.00242669
896	G	ASB	AlexNet	2	3D_VD	0.0103489
897	G	ASB	AlexNet	2	2D	-0.0476392
897	G	ASB	AlexNet	2	3D_VD	-0.0466862
898	G	ASB	AlexNet	2	2D	-0.0462303
898	G	ASB	AlexNet	2	3D_VD	-0.0329558
899	G	ASB	AlexNet	2	2D	-0.0107277
899	G	ASB	AlexNet	2	3D_VD	-0.00240943
901	G	ASB	AlexNet	2	2D	-0.288749
901	G	ASB	AlexNet	2	3D_VD	-0.301155
902	G	ASB	AlexNet	2	2D	-0.0516746
902	G	ASB	AlexNet	2	3D_VD	-0.0355626
903	G	ASB	AlexNet	2	2D	-0.204811
903	G	ASB	AlexNet	2	3D_VD	-0.181897
904	G	ASB	AlexNet	2	2D	-0.0603444
904	G	ASB	AlexNet	2	3D_VD	-0.0484301
906	G	ASB	AlexNet	2	2D	-0.0810855
906	G	ASB	AlexNet	2	3D_VD	-0.0769916
908	G	ASB	AlexNet	2	2D	-0.0686626
908	G	ASB	AlexNet	2	3D_VD	-0.0435486
910	G	ASB	AlexNet	2	2D	-0.080042
910	G	ASB	AlexNet	2	3D_VD	-0.0670961
923	G	ASB	AlexNet	2	2D	-0.0486398
923	G	ASB	AlexNet	2	3D_VD	-0.0349762
924	G	ASB	AlexNet	2	2D	-0.0687507
924	G	ASB	AlexNet	2	3D_VD	-0.183229
925	G	ASB	AlexNet	2	2D	0.0457585
925	G	ASB	AlexNet	2	3D_VD	0.0198072
926	G	ASB	AlexNet	2	2D	0.287762
926	G	ASB	AlexNet	2	3D_VD	0.273767
927	G	ASB	AlexNet	2	2D	0.0837317
927	G	ASB	AlexNet	2	3D_VD	0.0830315
928	G	ASB	AlexNet	2	2D	0.0434215
928	G	ASB	AlexNet	2	3D_VD	0.0176853
929	G	ASB	AlexNet	2	2D	0.0881167
929	G	ASB	AlexNet	2	3D_VD	0.0929335
930	G	ASB	AlexNet	2	2D	0.0286389
930	G	ASB	AlexNet	2	3D_VD	0.0435377
931	G	ASB	AlexNet	2	2D	-0.0478239
931	G	ASB	AlexNet	2	3D_VD	-0.0495044
932	G	ASB	AlexNet	2	2D	-0.016052
932	G	ASB	AlexNet	2	3D_VD	-0.0188671
933	G	ASB	AlexNet	2	2D	-0.0459595
933	G	ASB	AlexNet	2	3D_VD	-0.0636449
935	G	ASB	AlexNet	2	2D	-0.0157979
935	G	ASB	AlexNet	2	3D_VD	-0.00273383
936	G	ASB	AlexNet	2	2D	-0.162549
936	G	ASB	AlexNet	2	3D_VD	-0.209129
937	G	ASB	AlexNet	2	2D	-0.0287977
937	G	ASB	AlexNet	2	3D_VD	-0.0874402
939	G	ASB	AlexNet	2	2D	-0.00940668
939	G	ASB	AlexNet	2	3D_VD	-0.0136895
940	G	ASB	AlexNet	2	2D	0.0890004
940	G	ASB	AlexNet	2	3D_VD	0.0625937
941	G	ASB	AlexNet	2	2D	0.0841229
941	G	ASB	AlexNet	2	3D_VD	0.068306
942	G	ASB	AlexNet	2	2D	0.0763801
942	G	ASB	AlexNet	2	3D_VD	0.0695124
951	G	ASB	AlexNet	2	2D	0.0888039
951	G	ASB	AlexNet	2	3D_VD	0.0194099
952	G	ASB	AlexNet	2	2D	0.0736137
952	G	ASB	AlexNet	2	3D_VD	0.0294083
953	G	ASB	AlexNet	2	2D	-0.0289823
953	G	ASB	AlexNet	2	3D_VD	-0.0604263
954	G	ASB	AlexNet	2	2D	0.123039
954	G	ASB	AlexNet	2	3D_VD	0.0597183
955	G	ASB	AlexNet	2	2D	0.0398642
955	G	ASB	AlexNet	2	3D_VD	-0.0381394
956	G	ASB	AlexNet	2	2D	0.0729782
956	G	ASB	AlexNet	2	3D_VD	0.0107182
957	G	ASB	AlexNet	2	2D	0.118779
957	G	ASB	AlexNet	2	3D_VD	0.0508541
958	G	ASB	AlexNet	2	2D	-0.0225367
958	G	ASB	AlexNet	2	3D_VD	-0.053567
959	G	ASB	AlexNet	2	2D	0.0534128
959	G	ASB	AlexNet	2	3D_VD	-0.0073534
960	G	ASB	AlexNet	2	2D	-0.0231256
960	G	ASB	AlexNet	2	3D_VD	-0.0626954
961	G	ASB	AlexNet	2	2D	0.0410866
961	G	ASB	AlexNet	2	3D_VD	0.00449716
962	G	ASB	AlexNet	2	2D	0.102238
962	G	ASB	AlexNet	2	3D_VD	0.082286
964	G	ASB	AlexNet	2	2D	0.14961
964	G	ASB	AlexNet	2	3D_VD	0.120173
966	G	ASB	AlexNet	2	2D	0.184489
966	G	ASB	AlexNet	2	3D_VD	0.142738
967	G	ASB	AlexNet	2	2D	0.160478
967	G	ASB	AlexNet	2	3D_VD	0.0910408
968	G	ASB	AlexNet	2	2D	0.280413
968	G	ASB	AlexNet	2	3D_VD	0.249549
969	G	ASB	AlexNet	2	2D	0.156428
969	G	ASB	AlexNet	2	3D_VD	0.153782
970	G	ASB	AlexNet	2	2D	0.241234
970	G	ASB	AlexNet	2	3D_VD	0.222711
975	G	ASB	AlexNet	2	2D	0.0722388
975	G	ASB	AlexNet	2	3D_VD	0.0909379
976	G	ASB	AlexNet	2	2D	-0.189708
976	G	ASB	AlexNet	2	3D_VD	-0.215572
978	G	ASB	AlexNet	2	2D	0.00847013
978	G	ASB	AlexNet	2	3D_VD	-0.0108227
979	G	ASB	AlexNet	2	2D	-0.152266
979	G	ASB	AlexNet	2	3D_VD	-0.157654
980	G	ASB	AlexNet	2	2D	-0.0682813
980	G	ASB	AlexNet	2	3D_VD	-0.0729912
982	G	ASB	AlexNet	2	2D	-0.0930661
982	G	ASB	AlexNet	2	3D_VD	-0.0663027
983	G	ASB	AlexNet	2	2D	-0.07761
983	G	ASB	AlexNet	2	3D_VD	-0.0727118
984	G	ASB	AlexNet	2	2D	-0.0269056
984	G	ASB	AlexNet	2	3D_VD	-0.0211116
104	G	MSB	AlexNet	2	2D	-0.356988
104	G	MSB	AlexNet	2	3D_VD	-0.350422
106	G	MSB	AlexNet	2	2D	0.0853099
106	G	MSB	AlexNet	2	3D_VD	0.12317
107	G	MSB	AlexNet	2	2D	0.0682042
107	G	MSB	AlexNet	2	3D_VD	0.120968
109	G	MSB	AlexNet	2	2D	0.115801
109	G	MSB	AlexNet	2	3D_VD	0.168233
111	G	MSB	AlexNet	2	2D	0.0504422
111	G	MSB	AlexNet	2	3D_VD	0.0944686
112	G	MSB	AlexNet	2	2D	0.118943
112	G	MSB	AlexNet	2	3D_VD	0.132569
116	G	MSB	AlexNet	2	2D	-0.406183
116	G	MSB	AlexNet	2	3D_VD	-0.418753
120	G	MSB	AlexNet	2	2D	-0.257001
120	G	MSB	AlexNet	2	3D_VD	-0.328512
122	G	MSB	AlexNet	2	2D	-0.377994
122	G	MSB	AlexNet	2	3D_VD	-0.375402
123	G	MSB	AlexNet	2	2D	-0.0760182
123	G	MSB	AlexNet	2	3D_VD	-0.084809
126	G	MSB	AlexNet	2	2D	-0.38523
126	G	MSB	AlexNet	2	3D_VD	-0.481763
127	G	MSB	AlexNet	2	2D	0.0994017
127	G	MSB	AlexNet	2	3D_VD	0.0938209
135	G	MSB	AlexNet	2	2D	0.0651177
135	G	MSB	AlexNet	2	3D_VD	0.0589282
16	G	MSB	AlexNet	2	2D	-0.09108
16	G	MSB	AlexNet	2	3D_VD	-0.127604
160	G	MSB	AlexNet	2	2D	0.0870114
160	G	MSB	AlexNet	2	3D_VD	0.101193
161	G	MSB	AlexNet	2	2D	0.0851754
161	G	MSB	AlexNet	2	3D_VD	0.09445
162	G	MSB	AlexNet	2	2D	0.0806566
162	G	MSB	AlexNet	2	3D_VD	0.0800135
164	G	MSB	AlexNet	2	2D	0.1054
164	G	MSB	AlexNet	2	3D_VD	0.109022
165	G	MSB	AlexNet	2	2D	0.0411469
165	G	MSB	AlexNet	2	3D_VD	0.0569787
166	G	MSB	AlexNet	2	2D	0.0194357
166	G	MSB	AlexNet	2	3D_VD	0.0414351
167	G	MSB	AlexNet	2	2D	0.0982349
167	G	MSB	AlexNet	2	3D_VD	0.0979061
168	G	MSB	AlexNet	2	2D	0.03326
168	G	MSB	AlexNet	2	3D_VD	0.0566067
169	G	MSB	AlexNet	2	2D	-0.0498679
169	G	MSB	AlexNet	2	3D_VD	-0.00736175
170	G	MSB	AlexNet	2	2D	-0.124262
170	G	MSB	AlexNet	2	3D_VD	-0.10524
171	G	MSB	AlexNet	2	2D	-0.139783
171	G	MSB	AlexNet	2	3D_VD	-0.095559
172	G	MSB	AlexNet	2	2D	0.0400804
172	G	MSB	AlexNet	2	3D_VD	0.0786527
173	G	MSB	AlexNet	2	2D	-0.373443
173	G	MSB	AlexNet	2	3D_VD	-0.34676
174	G	MSB	AlexNet	2	2D	0.00420821
174	G	MSB	AlexNet	2	3D_VD	0.0484835
177	G	MSB	AlexNet	2	2D	-0.301831
177	G	MSB	AlexNet	2	3D_VD	-0.322521
181	G	MSB	AlexNet	2	2D	0.0374934
181	G	MSB	AlexNet	2	3D_VD	0.0181603
209	G	MSB	AlexNet	2	2D	-0.064745
209	G	MSB	AlexNet	2	3D_VD	-0.0666091
211	G	MSB	AlexNet	2	2D	-0.267503
211	G	MSB	AlexNet	2	3D_VD	-0.229326
219	G	MSB	AlexNet	2	2D	-0.14357
219	G	MSB	AlexNet	2	3D_VD	-0.127244
220	G	MSB	AlexNet	2	2D	-0.138286
220	G	MSB	AlexNet	2	3D_VD	-0.163443
233	G	MSB	AlexNet	2	2D	0.0200245
233	G	MSB	AlexNet	2	3D_VD	0.0553634
234	G	MSB	AlexNet	2	2D	0.00323959
234	G	MSB	AlexNet	2	3D_VD	0.0338763
235	G	MSB	AlexNet	2	2D	-0.0130646
235	G	MSB	AlexNet	2	3D_VD	0.0279359
236	G	MSB	AlexNet	2	2D	0.11732
236	G	MSB	AlexNet	2	3D_VD	0.132216
237	G	MSB	AlexNet	2	2D	0.0661514
237	G	MSB	AlexNet	2	3D_VD	0.0940945
238	G	MSB	AlexNet	2	2D	0.105751
238	G	MSB	AlexNet	2	3D_VD	0.124766
239	G	MSB	AlexNet	2	2D	0.175115
239	G	MSB	AlexNet	2	3D_VD	0.161112
240	G	MSB	AlexNet	2	2D	-0.00948614
240	G	MSB	AlexNet	2	3D_VD	0.0169355
241	G	MSB	AlexNet	2	2D	0.175082
241	G	MSB	AlexNet	2	3D_VD	0.215645
242	G	MSB	AlexNet	2	2D	0.131197
242	G	MSB	AlexNet	2	3D_VD	0.114267
243	G	MSB	AlexNet	2	2D	-0.320604
243	G	MSB	AlexNet	2	3D_VD	-0.332197
247	G	MSB	AlexNet	2	2D	-0.259389
247	G	MSB	AlexNet	2	3D_VD	-0.273823
248	G	MSB	AlexNet	2	2D	-0.215008
248	G	MSB	AlexNet	2	3D_VD	-0.241539
257	G	MSB	AlexNet	2	2D	0.139852
257	G	MSB	AlexNet	2	3D_VD	0.127286
259	G	MSB	AlexNet	2	2D	0.015023
259	G	MSB	AlexNet	2	3D_VD	0.0318593
274	G	MSB	AlexNet	2	2D	-0.129134
274	G	MSB	AlexNet	2	3D_VD	-0.139188
32	G	MSB	AlexNet	2	2D	0.276482
32	G	MSB	AlexNet	2	3D_VD	0.216905
35	G	MSB	AlexNet	2	2D	0.0475081
35	G	MSB	AlexNet	2	3D_VD	0.0628313
36	G	MSB	AlexNet	2	2D	0.0469884
36	G	MSB	AlexNet	2	3D_VD	0.0788181
37	G	MSB	AlexNet	2	2D	0.0805562
37	G	MSB	AlexNet	2	3D_VD	0.118017
38	G	MSB	AlexNet	2	2D	-0.117473
38	G	MSB	AlexNet	2	3D_VD	-0.055761
39	G	MSB	AlexNet	2	2D	-0.0870483
39	G	MSB	AlexNet	2	3D_VD	-0.0519757
4	G	MSB	AlexNet	2	2D	-0.351436
4	G	MSB	AlexNet	2	3D_VD	-0.361062
43	G	MSB	AlexNet	2	2D	-0.322741
43	G	MSB	AlexNet	2	3D_VD	-0.327853
44	G	MSB	AlexNet	2	2D	-0.255893
44	G	MSB	AlexNet	2	3D_VD	-0.286447
474	G	MSB	AlexNet	2	2D	0.066066
474	G	MSB	AlexNet	2	3D_VD	-0.1515
52	G	MSB	AlexNet	2	2D	0.239097
52	G	MSB	AlexNet	2	3D_VD	0.179301
551	G	MSB	AlexNet	2	2D	-0.103703
551	G	MSB	AlexNet	2	3D_VD	-0.0850667
556	G	MSB	AlexNet	2	2D	-0.10232
556	G	MSB	AlexNet	2	3D_VD	-0.125973
558	G	MSB	AlexNet	2	2D	-0.0361178
558	G	MSB	AlexNet	2	3D_VD	0.0253328
560	G	MSB	AlexNet	2	2D	-0.0238432
560	G	MSB	AlexNet	2	3D_VD	0.0392608
57	G	MSB	AlexNet	2	2D	-0.0239958
57	G	MSB	AlexNet	2	3D_VD	0.00530156
572	G	MSB	AlexNet	2	2D	-0.155521
572	G	MSB	AlexNet	2	3D_VD	-0.0922398
573	G	MSB	AlexNet	2	2D	-0.312055
573	G	MSB	AlexNet	2	3D_VD	-0.313416
581	G	MSB	AlexNet	2	2D	-0.12884
581	G	MSB	AlexNet	2	3D_VD	-0.164916
582	G	MSB	AlexNet	2	2D	-0.136582
582	G	MSB	AlexNet	2	3D_VD	-0.164676
585	G	MSB	AlexNet	2	2D	-0.0842765
585	G	MSB	AlexNet	2	3D_VD	-0.116916
586	G	MSB	AlexNet	2	2D	-0.177789
586	G	MSB	AlexNet	2	3D_VD	-0.198169
587	G	MSB	AlexNet	2	2D	0.183175
587	G	MSB	AlexNet	2	3D_VD	0.116756
588	G	MSB	AlexNet	2	2D	-0.178768
588	G	MSB	AlexNet	2	3D_VD	-0.15866
589	G	MSB	AlexNet	2	2D	0.00934247
589	G	MSB	AlexNet	2	3D_VD	-0.0382124
59	G	MSB	AlexNet	2	2D	0.0832979
59	G	MSB	AlexNet	2	3D_VD	0.0862904
592	G	MSB	AlexNet	2	2D	-0.209612
592	G	MSB	AlexNet	2	3D_VD	-0.179784
594	G	MSB	AlexNet	2	2D	-0.417336
594	G	MSB	AlexNet	2	3D_VD	-0.372782
599	G	MSB	AlexNet	2	2D	-0.100925
599	G	MSB	AlexNet	2	3D_VD	-0.115852
6	G	MSB	AlexNet	2	2D	0.0569395
6	G	MSB	AlexNet	2	3D_VD	0.0671068
625	G	MSB	AlexNet	2	2D	-0.0523244
625	G	MSB	AlexNet	2	3D_VD	-0.0519461
627	G	MSB	AlexNet	2	2D	-0.0434152
627	G	MSB	AlexNet	2	3D_VD	-0.0408102
635	G	MSB	AlexNet	2	2D	0.0460577
635	G	MSB	AlexNet	2	3D_VD	0.1071
636	G	MSB	AlexNet	2	2D	-0.310921
636	G	MSB	AlexNet	2	3D_VD	-0.293916
637	G	MSB	AlexNet	2	2D	0.031746
637	G	MSB	AlexNet	2	3D_VD	0.0721512
638	G	MSB	AlexNet	2	2D	0.045265
638	G	MSB	AlexNet	2	3D_VD	0.119047
639	G	MSB	AlexNet	2	2D	0.107367
639	G	MSB	AlexNet	2	3D_VD	0.154256
64	G	MSB	AlexNet	2	2D	0.0873497
64	G	MSB	AlexNet	2	3D_VD	0.128022
640	G	MSB	AlexNet	2	2D	-0.0795153
640	G	MSB	AlexNet	2	3D_VD	-0.0295843
641	G	MSB	AlexNet	2	2D	0.120105
641	G	MSB	AlexNet	2	3D_VD	0.197614
642	G	MSB	AlexNet	2	2D	-0.0478391
642	G	MSB	AlexNet	2	3D_VD	-0.00338147
643	G	MSB	AlexNet	2	2D	0.0368307
643	G	MSB	AlexNet	2	3D_VD	0.11854
644	G	MSB	AlexNet	2	2D	0.0887632
644	G	MSB	AlexNet	2	3D_VD	0.135891
645	G	MSB	AlexNet	2	2D	-0.319483
645	G	MSB	AlexNet	2	3D_VD	-0.278718
649	G	MSB	AlexNet	2	2D	-0.319407
649	G	MSB	AlexNet	2	3D_VD	-0.362831
658	G	MSB	AlexNet	2	2D	-0.162306
658	G	MSB	AlexNet	2	3D_VD	-0.200881
659	G	MSB	AlexNet	2	2D	-0.00945012
659	G	MSB	AlexNet	2	3D_VD	-0.0506971
66	G	MSB	AlexNet	2	2D	0.0393234
66	G	MSB	AlexNet	2	3D_VD	0.080881
661	G	MSB	AlexNet	2	2D	-0.00469232
661	G	MSB	AlexNet	2	3D_VD	-0.0170411
662	G	MSB	AlexNet	2	2D	-0.192936
662	G	MSB	AlexNet	2	3D_VD	-0.194001
664	G	MSB	AlexNet	2	2D	-0.134463
664	G	MSB	AlexNet	2	3D_VD	-0.111025
665	G	MSB	AlexNet	2	2D	-0.0124879
665	G	MSB	AlexNet	2	3D_VD	-0.0401859
67	G	MSB	AlexNet	2	2D	-0.0718167
67	G	MSB	AlexNet	2	3D_VD	-0.00644417
682	G	MSB	AlexNet	2	2D	-0.104659
682	G	MSB	AlexNet	2	3D_VD	-0.0690446
684	G	MSB	AlexNet	2	2D	-0.35019
684	G	MSB	AlexNet	2	3D_VD	-0.366284
688	G	MSB	AlexNet	2	2D	-0.471498
688	G	MSB	AlexNet	2	3D_VD	-0.430362
689	G	MSB	AlexNet	2	2D	-0.391147
689	G	MSB	AlexNet	2	3D_VD	-0.379056
691	G	MSB	AlexNet	2	2D	-0.258876
691	G	MSB	AlexNet	2	3D_VD	-0.241263
692	G	MSB	AlexNet	2	2D	-0.354802
692	G	MSB	AlexNet	2	3D_VD	-0.367954
693	G	MSB	AlexNet	2	2D	-0.0696729
693	G	MSB	AlexNet	2	3D_VD	-0.0584162
694	G	MSB	AlexNet	2	2D	-0.00439848
694	G	MSB	AlexNet	2	3D_VD	0.0704544
695	G	MSB	AlexNet	2	2D	0.0331861
695	G	MSB	AlexNet	2	3D_VD	0.0945471
697	G	MSB	AlexNet	2	2D	-0.0363764
697	G	MSB	AlexNet	2	3D_VD	0.0758267
698	G	MSB	AlexNet	2	2D	-0.117547
698	G	MSB	AlexNet	2	3D_VD	-0.122704
7	G	MSB	AlexNet	2	2D	-0.0727779
7	G	MSB	AlexNet	2	3D_VD	-0.0452977
717	G	MSB	AlexNet	2	2D	-0.269113
717	G	MSB	AlexNet	2	3D_VD	-0.269046
719	G	MSB	AlexNet	2	2D	8.84286e-05
719	G	MSB	AlexNet	2	3D_VD	0.00199376
720	G	MSB	AlexNet	2	2D	-0.0441403
720	G	MSB	AlexNet	2	3D_VD	-0.0550716
721	G	MSB	AlexNet	2	2D	-0.0849069
721	G	MSB	AlexNet	2	3D_VD	-0.0943306
722	G	MSB	AlexNet	2	2D	-0.0156266
722	G	MSB	AlexNet	2	3D_VD	-0.0222092
723	G	MSB	AlexNet	2	2D	-0.144352
723	G	MSB	AlexNet	2	3D_VD	-0.141871
725	G	MSB	AlexNet	2	2D	-0.219161
725	G	MSB	AlexNet	2	3D_VD	-0.228471
727	G	MSB	AlexNet	2	2D	-0.0625277
727	G	MSB	AlexNet	2	3D_VD	-0.0685555
728	G	MSB	AlexNet	2	2D	-0.132302
728	G	MSB	AlexNet	2	3D_VD	-0.104576
729	G	MSB	AlexNet	2	2D	-0.36777
729	G	MSB	AlexNet	2	3D_VD	-0.323583
730	G	MSB	AlexNet	2	2D	-0.363788
730	G	MSB	AlexNet	2	3D_VD	-0.337066
731	G	MSB	AlexNet	2	2D	0.129041
731	G	MSB	AlexNet	2	3D_VD	0.091888
733	G	MSB	AlexNet	2	2D	-0.123415
733	G	MSB	AlexNet	2	3D_VD	-0.137016
734	G	MSB	AlexNet	2	2D	0.0410905
734	G	MSB	AlexNet	2	3D_VD	0.0589951
736	G	MSB	AlexNet	2	2D	0.148261
736	G	MSB	AlexNet	2	3D_VD	0.153033
738	G	MSB	AlexNet	2	2D	-0.026399
738	G	MSB	AlexNet	2	3D_VD	-0.0151232
75	G	MSB	AlexNet	2	2D	0.00795119
75	G	MSB	AlexNet	2	3D_VD	0.0192099
760	G	MSB	AlexNet	2	2D	-0.259691
760	G	MSB	AlexNet	2	3D_VD	-0.22449
761	G	MSB	AlexNet	2	2D	0.0150937
761	G	MSB	AlexNet	2	3D_VD	-0.0331604
763	G	MSB	AlexNet	2	2D	-0.324591
763	G	MSB	AlexNet	2	3D_VD	-0.281011
764	G	MSB	AlexNet	2	2D	-0.121103
764	G	MSB	AlexNet	2	3D_VD	-0.101213
77	G	MSB	AlexNet	2	2D	-0.320598
77	G	MSB	AlexNet	2	3D_VD	-0.335427
79	G	MSB	AlexNet	2	2D	-0.302971
79	G	MSB	AlexNet	2	3D_VD	-0.320076
81	G	MSB	AlexNet	2	2D	-0.382652
81	G	MSB	AlexNet	2	3D_VD	-0.369632
82	G	MSB	AlexNet	2	2D	-0.310389
82	G	MSB	AlexNet	2	3D_VD	-0.313531
83	G	MSB	AlexNet	2	2D	-0.406755
83	G	MSB	AlexNet	2	3D_VD	-0.379125
84	G	MSB	AlexNet	2	2D	-0.491073
84	G	MSB	AlexNet	2	3D_VD	-0.504568
85	G	MSB	AlexNet	2	2D	0.0941608
85	G	MSB	AlexNet	2	3D_VD	0.148085
87	G	MSB	AlexNet	2	2D	-0.0674288
87	G	MSB	AlexNet	2	3D_VD	-0.0378517
88	G	MSB	AlexNet	2	2D	0.0362129
88	G	MSB	AlexNet	2	3D_VD	0.0678815
94	G	MSB	AlexNet	2	2D	0.0193396
94	G	MSB	AlexNet	2	3D_VD	0.0309676
97	G	MSB	AlexNet	2	2D	-0.411109
97	G	MSB	AlexNet	2	3D_VD	-0.413078
20	T	ASB	AlexNet	2	2D	-0.2608
20	T	ASB	AlexNet	2	3D_VD	-0.294827
22	T	ASB	AlexNet	2	2D	-0.126438
22	T	ASB	AlexNet	2	3D_VD	-0.157249
297	T	ASB	AlexNet	2	2D	0.135466
297	T	ASB	AlexNet	2	3D_VD	0.0917548
298	T	ASB	AlexNet	2	2D	0.0130782
298	T	ASB	AlexNet	2	3D_VD	-0.0940103
299	T	ASB	AlexNet	2	2D	0.29596
299	T	ASB	AlexNet	2	3D_VD	0.205635
304	T	ASB	AlexNet	2	2D	0.103872
304	T	ASB	AlexNet	2	3D_VD	0.0352939
306	T	ASB	AlexNet	2	2D	0.206973
306	T	ASB	AlexNet	2	3D_VD	0.147832
307	T	ASB	AlexNet	2	2D	0.149773
307	T	ASB	AlexNet	2	3D_VD	0.0654422
310	T	ASB	AlexNet	2	2D	-0.0848174
310	T	ASB	AlexNet	2	3D_VD	-0.126652
311	T	ASB	AlexNet	2	2D	-0.126282
311	T	ASB	AlexNet	2	3D_VD	-0.152944
312	T	ASB	AlexNet	2	2D	-0.0527047
312	T	ASB	AlexNet	2	3D_VD	-0.154694
314	T	ASB	AlexNet	2	2D	-0.0312478
314	T	ASB	AlexNet	2	3D_VD	-0.126029
316	T	ASB	AlexNet	2	2D	0.0870295
316	T	ASB	AlexNet	2	3D_VD	0.056572
318	T	ASB	AlexNet	2	2D	-0.181347
318	T	ASB	AlexNet	2	3D_VD	-0.222229
319	T	ASB	AlexNet	2	2D	0.0202779
319	T	ASB	AlexNet	2	3D_VD	-0.013094
321	T	ASB	AlexNet	2	2D	0.0613435
321	T	ASB	AlexNet	2	3D_VD	0.0202045
322	T	ASB	AlexNet	2	2D	0.109509
322	T	ASB	AlexNet	2	3D_VD	0.0101624
323	T	ASB	AlexNet	2	2D	-0.081326
323	T	ASB	AlexNet	2	3D_VD	-0.0970892
324	T	ASB	AlexNet	2	2D	0.113781
324	T	ASB	AlexNet	2	3D_VD	0.120493
325	T	ASB	AlexNet	2	2D	0.0637684
325	T	ASB	AlexNet	2	3D_VD	0.0563669
326	T	ASB	AlexNet	2	2D	0.0324876
326	T	ASB	AlexNet	2	3D_VD	0.0436985
329	T	ASB	AlexNet	2	2D	-0.0839785
329	T	ASB	AlexNet	2	3D_VD	-0.0862866
330	T	ASB	AlexNet	2	2D	-0.0732988
330	T	ASB	AlexNet	2	3D_VD	-0.0702151
331	T	ASB	AlexNet	2	2D	-0.0951999
331	T	ASB	AlexNet	2	3D_VD	-0.0669392
332	T	ASB	AlexNet	2	2D	-0.107355
332	T	ASB	AlexNet	2	3D_VD	-0.0611072
333	T	ASB	AlexNet	2	2D	-0.143457
333	T	ASB	AlexNet	2	3D_VD	-0.0992032
334	T	ASB	AlexNet	2	2D	-0.0995923
334	T	ASB	AlexNet	2	3D_VD	-0.0370748
335	T	ASB	AlexNet	2	2D	0.0635509
335	T	ASB	AlexNet	2	3D_VD	0.100847
336	T	ASB	AlexNet	2	2D	0.0566002
336	T	ASB	AlexNet	2	3D_VD	0.0943719
337	T	ASB	AlexNet	2	2D	-0.0218084
337	T	ASB	AlexNet	2	3D_VD	0.0256501
338	T	ASB	AlexNet	2	2D	0.0167598
338	T	ASB	AlexNet	2	3D_VD	0.0621848
339	T	ASB	AlexNet	2	2D	0.217591
339	T	ASB	AlexNet	2	3D_VD	0.221087
340	T	ASB	AlexNet	2	2D	0.138615
340	T	ASB	AlexNet	2	3D_VD	0.162102
341	T	ASB	AlexNet	2	2D	0.403183
341	T	ASB	AlexNet	2	3D_VD	0.391725
342	T	ASB	AlexNet	2	2D	0.388737
342	T	ASB	AlexNet	2	3D_VD	0.392569
343	T	ASB	AlexNet	2	2D	-0.0413144
343	T	ASB	AlexNet	2	3D_VD	-0.0220805
345	T	ASB	AlexNet	2	2D	0.325364
345	T	ASB	AlexNet	2	3D_VD	0.330419
346	T	ASB	AlexNet	2	2D	0.441884
346	T	ASB	AlexNet	2	3D_VD	0.438123
349	T	ASB	AlexNet	2	2D	0.157534
349	T	ASB	AlexNet	2	3D_VD	0.100109
352	T	ASB	AlexNet	2	2D	0.125575
352	T	ASB	AlexNet	2	3D_VD	0.14297
382	T	ASB	AlexNet	2	2D	-0.114788
382	T	ASB	AlexNet	2	3D_VD	-0.161147
386	T	ASB	AlexNet	2	2D	-0.0744649
386	T	ASB	AlexNet	2	3D_VD	-0.099553
388	T	ASB	AlexNet	2	2D	-0.0606409
388	T	ASB	AlexNet	2	3D_VD	-0.099979
391	T	ASB	AlexNet	2	2D	-0.0216015
391	T	ASB	AlexNet	2	3D_VD	-0.0308927
392	T	ASB	AlexNet	2	2D	0.0493932
392	T	ASB	AlexNet	2	3D_VD	-0.0316524
394	T	ASB	AlexNet	2	2D	-0.0154843
394	T	ASB	AlexNet	2	3D_VD	-0.157036
395	T	ASB	AlexNet	2	2D	0.0932923
395	T	ASB	AlexNet	2	3D_VD	0.0239231
396	T	ASB	AlexNet	2	2D	0.0900489
396	T	ASB	AlexNet	2	3D_VD	0.0241973
397	T	ASB	AlexNet	2	2D	0.0643253
397	T	ASB	AlexNet	2	3D_VD	-0.102801
398	T	ASB	AlexNet	2	2D	0.00374891
398	T	ASB	AlexNet	2	3D_VD	-0.117547
399	T	ASB	AlexNet	2	2D	-0.204498
399	T	ASB	AlexNet	2	3D_VD	-0.238274
401	T	ASB	AlexNet	2	2D	-0.0346753
401	T	ASB	AlexNet	2	3D_VD	-0.17876
402	T	ASB	AlexNet	2	2D	-0.147017
402	T	ASB	AlexNet	2	3D_VD	-0.257297
405	T	ASB	AlexNet	2	2D	-0.073742
405	T	ASB	AlexNet	2	3D_VD	-0.274852
406	T	ASB	AlexNet	2	2D	0.0562494
406	T	ASB	AlexNet	2	3D_VD	-0.124118
407	T	ASB	AlexNet	2	2D	0.082433
407	T	ASB	AlexNet	2	3D_VD	-0.0211363
408	T	ASB	AlexNet	2	2D	0.0231591
408	T	ASB	AlexNet	2	3D_VD	-0.170485
420	T	ASB	AlexNet	2	2D	0.0027083
420	T	ASB	AlexNet	2	3D_VD	-0.0125469
424	T	ASB	AlexNet	2	2D	-0.521435
424	T	ASB	AlexNet	2	3D_VD	-0.49011
425	T	ASB	AlexNet	2	2D	-0.129964
425	T	ASB	AlexNet	2	3D_VD	-0.113039
427	T	ASB	AlexNet	2	2D	-0.042579
427	T	ASB	AlexNet	2	3D_VD	-0.167127
432	T	ASB	AlexNet	2	2D	-0.0604088
432	T	ASB	AlexNet	2	3D_VD	-0.0579859
433	T	ASB	AlexNet	2	2D	-0.152675
433	T	ASB	AlexNet	2	3D_VD	-0.204089
449	T	ASB	AlexNet	2	2D	0.032605
449	T	ASB	AlexNet	2	3D_VD	0.0195091
453	T	ASB	AlexNet	2	2D	0.326435
453	T	ASB	AlexNet	2	3D_VD	0.308192
455	T	ASB	AlexNet	2	2D	0.267108
[truncated: 6,261 more rows]

## Sheet: Figure_4a
cell	monkey	region	model	VII
1053	G	ASB	2D	2.45491
1054	G	ASB	2D	1.55754
108	G	ASB	2D	1.76693
1106	G	ASB	2D	2.63927
1110	G	ASB	2D	2.71855
1114	G	ASB	2D	1.59296
230	G	ASB	2D	6.67648
802	G	ASB	2D	3.44029
852	G	ASB	2D	0.961105
857	G	ASB	2D	3.08347
858	G	ASB	2D	3.5992
879	G	ASB	2D	1.96118
923	G	ASB	2D	2.42956
924	G	ASB	2D	1.52743
928	G	ASB	2D	0.646807
952	G	ASB	2D	1.41235
954	G	ASB	2D	1.80825
1003	G	ASB	3D_VD	1.47656
1040	G	ASB	3D_VD	7.3337
1053	G	ASB	3D_VD	0.120535
1054	G	ASB	3D_VD	0.514859
1055	G	ASB	3D_VD	3.48068
108	G	ASB	3D_VD	-0.631204
1106	G	ASB	3D_VD	5.61854
1110	G	ASB	3D_VD	4.87549
1111	G	ASB	3D_VD	0.563838
1114	G	ASB	3D_VD	2.67127
1120	G	ASB	3D_VD	4.35538
1124	G	ASB	3D_VD	4.48453
230	G	ASB	3D_VD	7.01099
4	G	ASB	3D_VD	-0.682693
440	G	ASB	3D_VD	-0.852024
442	G	ASB	3D_VD	0.340284
443	G	ASB	3D_VD	0.00456318
471	G	ASB	3D_VD	-1.31415
486	G	ASB	3D_VD	-1.08203
487	G	ASB	3D_VD	0.0446999
678	G	ASB	3D_VD	3.46356
72	G	ASB	3D_VD	3.21517
743	G	ASB	3D_VD	-1.03654
744	G	ASB	3D_VD	-0.837492
746	G	ASB	3D_VD	2.46561
764	G	ASB	3D_VD	2.21658
802	G	ASB	3D_VD	1.15701
852	G	ASB	3D_VD	1.24607
857	G	ASB	3D_VD	3.04361
858	G	ASB	3D_VD	2.02385
870	G	ASB	3D_VD	0.559254
878	G	ASB	3D_VD	1.13992
879	G	ASB	3D_VD	2.63123
923	G	ASB	3D_VD	1.267
924	G	ASB	3D_VD	2.09838
928	G	ASB	3D_VD	1.79129
951	G	ASB	3D_VD	1.21227
952	G	ASB	3D_VD	2.06426
954	G	ASB	3D_VD	2.26285
956	G	ASB	3D_VD	3.24143
957	G	ASB	3D_VD	1.36561
959	G	ASB	3D_VD	2.99868
104	G	MSB	2D	-0.773467
109	G	MSB	2D	2.9126
111	G	MSB	2D	1.10117
116	G	MSB	2D	1.00647
122	G	MSB	2D	-0.370093
123	G	MSB	2D	-0.247949
126	G	MSB	2D	5.92327
127	G	MSB	2D	0.50087
135	G	MSB	2D	1.17355
16	G	MSB	2D	4.7138
160	G	MSB	2D	2.44911
165	G	MSB	2D	2.69752
166	G	MSB	2D	2.91857
168	G	MSB	2D	2.88339
169	G	MSB	2D	2.72994
170	G	MSB	2D	2.81775
171	G	MSB	2D	2.81844
172	G	MSB	2D	3.20295
173	G	MSB	2D	4.22321
174	G	MSB	2D	2.93622
181	G	MSB	2D	0.076594
209	G	MSB	2D	3.13587
211	G	MSB	2D	0.61852
219	G	MSB	2D	1.38571
233	G	MSB	2D	-1.32303
234	G	MSB	2D	-0.802403
235	G	MSB	2D	2.51601
236	G	MSB	2D	-1.98605
237	G	MSB	2D	2.9655
238	G	MSB	2D	3.04563
240	G	MSB	2D	-0.660544
243	G	MSB	2D	4.11818
257	G	MSB	2D	1.37874
274	G	MSB	2D	-0.955647
36	G	MSB	2D	1.47827
38	G	MSB	2D	3.04077
4	G	MSB	2D	2.71428
43	G	MSB	2D	-0.731519
44	G	MSB	2D	1.08731
551	G	MSB	2D	-0.207263
573	G	MSB	2D	-0.213304
581	G	MSB	2D	-0.11208
582	G	MSB	2D	-0.19194
585	G	MSB	2D	-0.928771
586	G	MSB	2D	-1.59032
587	G	MSB	2D	3.56052
588	G	MSB	2D	-2.11091
589	G	MSB	2D	-0.548138
592	G	MSB	2D	-1.11164
594	G	MSB	2D	-2.07853
599	G	MSB	2D	4.29009
625	G	MSB	2D	-0.452463
627	G	MSB	2D	0.0756035
640	G	MSB	2D	-0.348955
643	G	MSB	2D	-1.97816
649	G	MSB	2D	-2.10412
658	G	MSB	2D	0.249908
659	G	MSB	2D	3.35173
662	G	MSB	2D	0.118939
664	G	MSB	2D	-0.931302
665	G	MSB	2D	1.2593
67	G	MSB	2D	3.05643
682	G	MSB	2D	3.88217
684	G	MSB	2D	-2.78126
688	G	MSB	2D	-1.88219
689	G	MSB	2D	0.718454
691	G	MSB	2D	1.98138
692	G	MSB	2D	-0.520284
693	G	MSB	2D	2.11853
698	G	MSB	2D	6.40511
717	G	MSB	2D	3.96893
719	G	MSB	2D	-1.52728
720	G	MSB	2D	1.90359
721	G	MSB	2D	1.0001
722	G	MSB	2D	-1.52544
723	G	MSB	2D	0.922289
725	G	MSB	2D	-2.07142
727	G	MSB	2D	-1.90465
728	G	MSB	2D	2.94579
729	G	MSB	2D	-0.615977
730	G	MSB	2D	0.329872
760	G	MSB	2D	0.898696
763	G	MSB	2D	1.27327
77	G	MSB	2D	-0.580814
79	G	MSB	2D	-0.696309
81	G	MSB	2D	1.41872
82	G	MSB	2D	-0.672873
83	G	MSB	2D	-1.92776
84	G	MSB	2D	1.19589
85	G	MSB	2D	0.586908
87	G	MSB	2D	2.96061
88	G	MSB	2D	3.54024
97	G	MSB	2D	0.739716
104	G	MSB	3D_VD	0.752058
111	G	MSB	3D_VD	0.933893
116	G	MSB	3D_VD	-1.20618
120	G	MSB	3D_VD	0.335125
122	G	MSB	3D_VD	0.565404
123	G	MSB	3D_VD	1.92983
126	G	MSB	3D_VD	0.496646
127	G	MSB	3D_VD	1.46587
135	G	MSB	3D_VD	1.46721
16	G	MSB	3D_VD	4.50444
160	G	MSB	3D_VD	1.51977
165	G	MSB	3D_VD	1.46468
166	G	MSB	3D_VD	1.35996
168	G	MSB	3D_VD	1.36013
169	G	MSB	3D_VD	1.90821
170	G	MSB	3D_VD	1.60475
171	G	MSB	3D_VD	1.48676
172	G	MSB	3D_VD	2.21926
173	G	MSB	3D_VD	1.87785
174	G	MSB	3D_VD	2.014
181	G	MSB	3D_VD	0.260765
209	G	MSB	3D_VD	1.47395
211	G	MSB	3D_VD	0.565751
219	G	MSB	3D_VD	-1.84957
233	G	MSB	3D_VD	0.00215999
234	G	MSB	3D_VD	-0.478517
235	G	MSB	3D_VD	1.31315
236	G	MSB	3D_VD	-1.63954
237	G	MSB	3D_VD	1.49251
238	G	MSB	3D_VD	1.75278
240	G	MSB	3D_VD	1.49124
243	G	MSB	3D_VD	2.23909
257	G	MSB	3D_VD	-0.676115
274	G	MSB	3D_VD	-0.511832
36	G	MSB	3D_VD	1.24033
4	G	MSB	3D_VD	0.480893
43	G	MSB	3D_VD	0.528018
44	G	MSB	3D_VD	1.48282
551	G	MSB	3D_VD	-0.16899
573	G	MSB	3D_VD	0.202629
581	G	MSB	3D_VD	-0.13744
582	G	MSB	3D_VD	0.447068
585	G	MSB	3D_VD	-0.483768
586	G	MSB	3D_VD	-0.702572
587	G	MSB	3D_VD	4.29408
588	G	MSB	3D_VD	0.362917
589	G	MSB	3D_VD	1.51826
592	G	MSB	3D_VD	0.811744
594	G	MSB	3D_VD	0.442765
599	G	MSB	3D_VD	0.929249
625	G	MSB	3D_VD	0.367306
627	G	MSB	3D_VD	-0.267943
649	G	MSB	3D_VD	-1.13131
658	G	MSB	3D_VD	0.574512
659	G	MSB	3D_VD	4.09435
662	G	MSB	3D_VD	-0.47049
664	G	MSB	3D_VD	-0.405225
665	G	MSB	3D_VD	-1.13836
682	G	MSB	3D_VD	1.18375
684	G	MSB	3D_VD	0.0553653
688	G	MSB	3D_VD	-0.545736
689	G	MSB	3D_VD	0.944266
691	G	MSB	3D_VD	0.656958
692	G	MSB	3D_VD	-1.14838
693	G	MSB	3D_VD	1.48755
698	G	MSB	3D_VD	4.84271
717	G	MSB	3D_VD	4.12881
719	G	MSB	3D_VD	-0.291454
720	G	MSB	3D_VD	0.0352738
721	G	MSB	3D_VD	0.433103
722	G	MSB	3D_VD	0.0673767
723	G	MSB	3D_VD	-0.634141
725	G	MSB	3D_VD	-0.634283
727	G	MSB	3D_VD	-0.364038
728	G	MSB	3D_VD	0.992529
729	G	MSB	3D_VD	0.563483
730	G	MSB	3D_VD	1.20126
760	G	MSB	3D_VD	-1.23357
763	G	MSB	3D_VD	2.16245
77	G	MSB	3D_VD	-0.525839
79	G	MSB	3D_VD	0.486851
81	G	MSB	3D_VD	1.06805
82	G	MSB	3D_VD	0.406796
83	G	MSB	3D_VD	1.64198
84	G	MSB	3D_VD	-1.93624
88	G	MSB	3D_VD	2.91423
97	G	MSB	3D_VD	0.903131
310	T	ASB	2D	3.40581
311	T	ASB	2D	4.8419
312	T	ASB	2D	3.70811
316	T	ASB	2D	2.69802
318	T	ASB	2D	3.11104
319	T	ASB	2D	3.1898
321	T	ASB	2D	2.77361
329	T	ASB	2D	3.76226
330	T	ASB	2D	3.28793
331	T	ASB	2D	5.03851
332	T	ASB	2D	6.15333
333	T	ASB	2D	1.72703
334	T	ASB	2D	5.89052
335	T	ASB	2D	6.87805
336	T	ASB	2D	-0.0577172
337	T	ASB	2D	4.54596
338	T	ASB	2D	6.14121
343	T	ASB	2D	6.28221
398	T	ASB	2D	2.17368
407	T	ASB	2D	2.47059
432	T	ASB	2D	3.58088
462	T	ASB	2D	2.11873
464	T	ASB	2D	4.82097
478	T	ASB	2D	2.85177
654	T	ASB	2D	6.14798
669	T	ASB	2D	5.99356
670	T	ASB	2D	2.05233
671	T	ASB	2D	6.25567
672	T	ASB	2D	5.07037
673	T	ASB	2D	3.06595
675	T	ASB	2D	5.54313
676	T	ASB	2D	2.42081
678	T	ASB	2D	2.18705
22	T	ASB	3D_VD	2.64524
310	T	ASB	3D_VD	3.68934
311	T	ASB	3D_VD	3.9216
312	T	ASB	3D_VD	3.80176
316	T	ASB	3D_VD	2.82321
318	T	ASB	3D_VD	3.2485
319	T	ASB	3D_VD	2.55784
321	T	ASB	3D_VD	2.69008
322	T	ASB	3D_VD	2.16056
329	T	ASB	3D_VD	3.24101
330	T	ASB	3D_VD	0.971632
331	T	ASB	3D_VD	0.0689053
332	T	ASB	3D_VD	4.21211
333	T	ASB	3D_VD	2.18511
334	T	ASB	3D_VD	4.20501
335	T	ASB	3D_VD	5.19828
336	T	ASB	3D_VD	2.81985
337	T	ASB	3D_VD	3.43113
338	T	ASB	3D_VD	4.14905
343	T	ASB	3D_VD	5.6437
394	T	ASB	3D_VD	-1.61592
395	T	ASB	3D_VD	-0.345369
397	T	ASB	3D_VD	3.85177
398	T	ASB	3D_VD	-0.53793
401	T	ASB	3D_VD	3.19104
405	T	ASB	3D_VD	-0.545465
406	T	ASB	3D_VD	4.49121
407	T	ASB	3D_VD	-0.349569
427	T	ASB	3D_VD	4.82516
432	T	ASB	3D_VD	4.21244
462	T	ASB	3D_VD	0.534445
464	T	ASB	3D_VD	5.08589
478	T	ASB	3D_VD	2.4049
654	T	ASB	3D_VD	6.06073
664	T	ASB	3D_VD	3.52392
669	T	ASB	3D_VD	5.23984
670	T	ASB	3D_VD	5.61055
671	T	ASB	3D_VD	6.45246
672	T	ASB	3D_VD	4.08093
673	T	ASB	3D_VD	1.46855
675	T	ASB	3D_VD	4.94268
676	T	ASB	3D_VD	5.56816
678	T	ASB	3D_VD	6.02189
698	T	ASB	3D_VD	-0.273331
169	T	MSB	2D	0.318839
182	T	MSB	2D	6.21084
258	T	MSB	2D	6.30778
263	T	MSB	2D	3.57199
265	T	MSB	2D	2.17038
268	T	MSB	2D	2.05117
430	T	MSB	2D	3.35125
431	T	MSB	2D	3.36661
443	T	MSB	2D	4.8461
444	T	MSB	2D	4.80092
446	T	MSB	2D	4.28101
449	T	MSB	2D	3.5759
451	T	MSB	2D	4.63513
453	T	MSB	2D	1.18342
455	T	MSB	2D	0.895142
456	T	MSB	2D	2.10755
457	T	MSB	2D	2.44454
460	T	MSB	2D	3.45922
465	T	MSB	2D	0.109831
467	T	MSB	2D	3.49737
473	T	MSB	2D	-0.592823
551	T	MSB	2D	3.38429
555	T	MSB	2D	2.63887
557	T	MSB	2D	3.28216
558	T	MSB	2D	2.59332
560	T	MSB	2D	2.84578
564	T	MSB	2D	4.54098
566	T	MSB	2D	2.36637
586	T	MSB	2D	4.39688
597	T	MSB	2D	2.26246
614	T	MSB	2D	-1.616
655	T	MSB	2D	4.51083
661	T	MSB	2D	2.5814
663	T	MSB	2D	2.66422
664	T	MSB	2D	0.746113
665	T	MSB	2D	1.23921
667	T	MSB	2D	1.89801
668	T	MSB	2D	0.194931
679	T	MSB	2D	-1.43497
681	T	MSB	2D	-0.572401
687	T	MSB	2D	-0.441258
688	T	MSB	2D	2.63577
689	T	MSB	2D	2.55545
690	T	MSB	2D	1.74427
691	T	MSB	2D	3.75509
692	T	MSB	2D	2.14121
693	T	MSB	2D	2.70739
694	T	MSB	2D	3.73379
695	T	MSB	2D	2.84694
696	T	MSB	2D	-2.06605
697	T	MSB	2D	0.866263
698	T	MSB	2D	-2.17526
701	T	MSB	2D	3.37956
706	T	MSB	2D	2.83653
711	T	MSB	2D	2.95671
713	T	MSB	2D	4.45369
715	T	MSB	2D	4.62554
716	T	MSB	2D	2.79579
717	T	MSB	2D	2.28274
720	T	MSB	2D	2.32323
725	T	MSB	2D	-1.81797
728	T	MSB	2D	-1.28575
743	T	MSB	2D	-0.676328
744	T	MSB	2D	-0.645695
747	T	MSB	2D	1.98552
748	T	MSB	2D	2.00919
749	T	MSB	2D	2.17982
750	T	MSB	2D	1.40438
751	T	MSB	2D	1.95642
752	T	MSB	2D	1.96994
756	T	MSB	2D	-2.56345
757	T	MSB	2D	-3.13958
759	T	MSB	2D	-2.35032
761	T	MSB	2D	1.33486
764	T	MSB	2D	0.692706
845	T	MSB	2D	1.13078
846	T	MSB	2D	2.28485
848	T	MSB	2D	1.39278
849	T	MSB	2D	1.06392
850	T	MSB	2D	1.12768
851	T	MSB	2D	-1.0248
853	T	MSB	2D	1.83735
854	T	MSB	2D	1.89307
855	T	MSB	2D	1.84536
858	T	MSB	2D	2.83205
862	T	MSB	2D	-2.5121
864	T	MSB	2D	-0.822669
866	T	MSB	2D	-0.779655
868	T	MSB	2D	-1.29103
877	T	MSB	2D	2.65143
882	T	MSB	2D	-3.25751
885	T	MSB	2D	0.612758
169	T	MSB	3D_VD	0.3001
182	T	MSB	3D_VD	4.23479
258	T	MSB	3D_VD	4.96455
263	T	MSB	3D_VD	2.97521
265	T	MSB	3D_VD	2.09588
268	T	MSB	3D_VD	1.89858
430	T	MSB	3D_VD	3.87852
431	T	MSB	3D_VD	3.73825
443	T	MSB	3D_VD	4.5207
444	T	MSB	3D_VD	4.76819
446	T	MSB	3D_VD	4.03346
449	T	MSB	3D_VD	3.89412
451	T	MSB	3D_VD	4.35737
453	T	MSB	3D_VD	1.50421
455	T	MSB	3D_VD	1.11175
456	T	MSB	3D_VD	1.70503
457	T	MSB	3D_VD	1.32096
465	T	MSB	3D_VD	0.474353
467	T	MSB	3D_VD	1.02201
473	T	MSB	3D_VD	-1.16147
551	T	MSB	3D_VD	2.68411
555	T	MSB	3D_VD	2.98319
557	T	MSB	3D_VD	3.68439
558	T	MSB	3D_VD	3.13764
560	T	MSB	3D_VD	3.32936
564	T	MSB	3D_VD	4.68577
566	T	MSB	3D_VD	3.14459
586	T	MSB	3D_VD	1.11829
614	T	MSB	3D_VD	1.31928
655	T	MSB	3D_VD	3.97104
661	T	MSB	3D_VD	1.95994
663	T	MSB	3D_VD	2.57383
664	T	MSB	3D_VD	1.50247
665	T	MSB	3D_VD	1.22254
667	T	MSB	3D_VD	3.30922
668	T	MSB	3D_VD	0.579835
679	T	MSB	3D_VD	1.03668
681	T	MSB	3D_VD	1.4595
687	T	MSB	3D_VD	2.33239
688	T	MSB	3D_VD	3.66652
689	T	MSB	3D_VD	2.3082
690	T	MSB	3D_VD	2.6922
691	T	MSB	3D_VD	3.7426
692	T	MSB	3D_VD	1.76689
694	T	MSB	3D_VD	1.8133
695	T	MSB	3D_VD	1.31454
696	T	MSB	3D_VD	0.547567
697	T	MSB	3D_VD	0.303523
698	T	MSB	3D_VD	1.02322
701	T	MSB	3D_VD	1.19249
706	T	MSB	3D_VD	2.04094
711	T	MSB	3D_VD	2.90966
713	T	MSB	3D_VD	4.16048
715	T	MSB	3D_VD	4.83123
716	T	MSB	3D_VD	3.70203
717	T	MSB	3D_VD	2.3362
720	T	MSB	3D_VD	2.08237
721	T	MSB	3D_VD	2.77986
722	T	MSB	3D_VD	2.95061
725	T	MSB	3D_VD	-0.667438
728	T	MSB	3D_VD	0.486975
743	T	MSB	3D_VD	2.21628
744	T	MSB	3D_VD	1.80061
747	T	MSB	3D_VD	0.532836
748	T	MSB	3D_VD	1.60777
749	T	MSB	3D_VD	1.81244
750	T	MSB	3D_VD	-0.145029
751	T	MSB	3D_VD	1.63623
752	T	MSB	3D_VD	1.37039
756	T	MSB	3D_VD	-0.964149
757	T	MSB	3D_VD	-0.225404
759	T	MSB	3D_VD	0.0131325
761	T	MSB	3D_VD	0.819091
764	T	MSB	3D_VD	0.428697
845	T	MSB	3D_VD	0.462163
846	T	MSB	3D_VD	1.5649
848	T	MSB	3D_VD	0.952174
849	T	MSB	3D_VD	0.224117
850	T	MSB	3D_VD	0.705008
851	T	MSB	3D_VD	-0.915269
853	T	MSB	3D_VD	2.15529
854	T	MSB	3D_VD	2.36396
855	T	MSB	3D_VD	2.27332
858	T	MSB	3D_VD	2.93327
862	T	MSB	3D_VD	-0.476059
864	T	MSB	3D_VD	-1.53257
866	T	MSB	3D_VD	-2.19131
868	T	MSB	3D_VD	0.39815
873	T	MSB	3D_VD	2.65615
877	T	MSB	3D_VD	2.34838
882	T	MSB	3D_VD	-2.06863
885	T	MSB	3D_VD	1.20191

## Sheet: Figure_4b
monkey	region	Model	r2_3D_VD_nc	r2_3D_VI_nc	VII
G	MSB	4	0.520907	0.203175	0.480893
G	MSB	6	0.188557	0.114407	2.01096
G	MSB	7	0.226628	0.146144	1.84327
G	MSB	16	0.588483	0.525164	4.50444
G	MSB	32	0.0594946	-0.0446893	-0.51187
G	MSB	35	0.221865	0.145537	1.42106
G	MSB	36	0.379653	0.216286	1.24033
G	MSB	37	0.303925	0.185678	1.5582
G	MSB	38	0.275452	0.151448	2.57746
G	MSB	39	0.353649	0.152452	3.44703
G	MSB	43	0.54751	0.118537	0.528018
G	MSB	44	0.51073	0.0804999	1.48282
G	MSB	52	0.0564879	-0.0386482	-0.552084
G	MSB	57	0.178675	0.123162	1.33866
G	MSB	59	0.169187	0.0998598	2.61933
G	MSB	64	0.30149	0.168609	1.69726
G	MSB	66	0.345733	0.172527	1.08544
G	MSB	67	0.262659	0.165331	2.57724
G	MSB	75	0.0702757	0.039464	1.15567
G	MSB	77	0.484915	0.105342	-0.525839
G	MSB	79	0.568833	0.129506	0.486851
G	MSB	81	0.374314	0.034663	1.06805
G	MSB	82	0.564114	0.133539	0.406796
G	MSB	83	0.643655	0.177735	1.64198
G	MSB	84	0.573034	0.0372094	-1.93624
G	MSB	85	0.248112	0.126915	-0.354166
G	MSB	87	0.3135	0.19008	3.35481
G	MSB	88	0.376151	0.213791	2.91423
G	MSB	94	0.222942	0.135205	2.4304
G	MSB	97	0.564815	0.135107	0.903131
G	MSB	104	0.533543	0.137416	0.752058
G	MSB	106	0.199368	0.0895082	-0.447722
G	MSB	107	0.245929	0.12184	0.501349
G	MSB	109	0.290659	0.163733	3.22467
G	MSB	111	0.40322	0.228268	0.933893
G	MSB	112	0.296977	0.192212	2.22963
G	MSB	116	0.565764	0.156665	-1.20618
G	MSB	120	0.394795	0.0967611	0.335125
G	MSB	122	0.672893	0.196245	0.565404
G	MSB	123	0.36201	0.121643	1.92983
G	MSB	126	0.547611	0.283682	0.496646
G	MSB	127	0.392706	0.121277	1.46587
G	MSB	135	0.366672	0.17288	1.46721
G	MSB	160	0.317874	0.0986272	1.51977
G	MSB	161	0.316109	0.11464	-0.454685
G	MSB	162	0.219997	0.0972172	1.15304
G	MSB	164	0.159558	0.0233256	-0.753515
G	MSB	165	0.474805	0.236269	1.46468
G	MSB	166	0.429191	0.286316	1.35996
G	MSB	167	0.189942	0.0226939	0.652529
G	MSB	168	0.48252	0.246385	1.36013
G	MSB	169	0.456163	0.291805	1.90821
G	MSB	170	0.42248	0.273298	1.60475
G	MSB	171	0.518383	0.298365	1.48676
G	MSB	172	0.499579	0.303556	2.21926
G	MSB	173	0.43982	0.211344	1.87785
G	MSB	174	0.471426	0.288763	2.014
G	MSB	177	0.291488	0.0766604	2.57384
G	MSB	181	0.604791	0.0603356	0.260765
G	MSB	209	0.490681	0.235097	1.47395
G	MSB	211	0.551796	0.312895	0.565751
G	MSB	219	0.45226	0.112202	-1.84957
G	MSB	220	0.162005	0.0205722	-0.692178
G	MSB	233	0.373258	0.0954043	0.00215999
G	MSB	234	0.452595	0.168446	-0.478517
G	MSB	235	0.493717	0.260742	1.31315
G	MSB	236	0.312036	0.0107413	-1.63954
G	MSB	237	0.437801	0.216973	1.49251
G	MSB	238	0.436477	0.192598	1.75278
G	MSB	239	0.168327	0.0136428	0.588302
G	MSB	240	0.430646	0.209122	1.49124
G	MSB	241	0.113584	0.0866902	4.36909
G	MSB	242	0.155411	0.00249889	-1.15222
G	MSB	243	0.371824	0.105525	2.23909
G	MSB	247	0.171071	-0.0386577	1.49625
G	MSB	248	0.322757	0.0632704	1.89312
G	MSB	257	0.421154	0.135171	-0.676115
G	MSB	259	0.101171	0.0106972	2.80567
G	MSB	274	0.303443	0.025679	-0.511832
G	MSB	474	0.352332	-0.00464987	1.70543
G	MSB	551	0.52145	0.135712	-0.16899
G	MSB	556	-0.0277324	-0.0809981	-0.00348142
G	MSB	558	0.212514	-0.00279775	-2.77028
G	MSB	560	0.210981	0.0159086	-3.15552
G	MSB	572	0.168832	0.0161801	2.8507
G	MSB	573	0.518532	0.0198938	0.202629
G	MSB	581	0.695239	0.0830598	-0.13744
G	MSB	582	0.715519	0.173209	0.447068
G	MSB	585	0.500091	0.124683	-0.483768
G	MSB	586	0.697914	0.0508377	-0.702572
G	MSB	587	0.372762	0.152659	4.29408
G	MSB	588	0.696194	0.106393	0.362917
G	MSB	589	0.611937	0.15758	1.51826
G	MSB	592	0.526014	0.204183	0.811744
G	MSB	594	0.576211	0.204877	0.442765
G	MSB	599	0.498629	0.15473	0.929249
G	MSB	625	0.658676	0.165492	0.367306
G	MSB	627	0.607689	0.112955	-0.267943
G	MSB	635	0.188994	0.00569016	-1.90514
G	MSB	636	0.0253559	-0.0480608	-0.212559
G	MSB	637	0.167774	-0.0152286	-3.00267
G	MSB	638	0.223302	0.0139138	-2.26353
G	MSB	639	0.13055	-0.0272444	-3.04615
G	MSB	640	0.3446	0.129286	0.448301
G	MSB	641	0.18825	0.0326531	-1.94625
G	MSB	642	0.0939164	-0.0491987	-2.87953
G	MSB	643	0.266694	-0.00705222	-2.39387
G	MSB	644	0.141347	-0.036765	-3.0312
G	MSB	645	0.314181	-0.00411715	-0.703
G	MSB	649	0.633154	-0.00558233	-1.13131
G	MSB	658	0.597607	0.0944518	0.574512
G	MSB	659	0.507955	0.0871789	4.09435
G	MSB	661	0.354767	0.17408	6.01662
G	MSB	662	0.652808	0.0982535	-0.47049
G	MSB	664	0.655607	0.169084	-0.405225
G	MSB	665	0.528096	0.0886266	-1.13836
G	MSB	682	0.433976	0.0881731	1.18375
G	MSB	684	0.579714	-0.0213652	0.0553653
G	MSB	688	0.762208	0.22852	-0.545736
G	MSB	689	0.658504	0.195774	0.944266
G	MSB	691	0.615662	0.0816503	0.656958
G	MSB	692	0.805339	0.134906	-1.14838
G	MSB	693	0.371306	0.199579	1.48755
G	MSB	694	0.200789	0.0200657	-2.03236
G	MSB	695	0.119245	-0.0213535	-2.57561
G	MSB	697	0.213087	0.0431258	-1.91222
G	MSB	698	0.416672	0.140476	4.84271
G	MSB	717	0.396364	0.200269	4.12881
G	MSB	719	0.629208	-0.00867105	-0.291454
G	MSB	720	0.637269	0.0864146	0.0352738
G	MSB	721	0.606802	0.163233	0.433103
G	MSB	722	0.602181	0.00407939	0.0673767
G	MSB	723	0.568572	0.025355	-0.634141
G	MSB	725	0.583453	0.00511672	-0.634283
G	MSB	727	0.718132	-0.0136493	-0.364038
G	MSB	728	0.348694	0.0860737	0.992529
G	MSB	729	0.565788	0.261657	0.563483
G	MSB	730	0.652537	0.290712	1.20126
G	MSB	731	0.33145	0.116733	0.740939
G	MSB	733	0.343251	0.146755	0.349067
G	MSB	734	0.0509092	0.0233182	1.68392
G	MSB	736	0.144416	0.0994309	2.305
G	MSB	738	0.177536	0.0967355	2.42458
G	MSB	760	0.52884	0.0699835	-1.23357
G	MSB	761	0.258518	0.0288214	0.584407
G	MSB	763	0.614002	0.116825	2.16245
G	MSB	764	0.221356	0.116878	-0.442965
G	ASB	4	0.282911	0.00696414	-0.682693
G	ASB	67	0.00967619	0.00479222	2.96295
G	ASB	72	0.452719	0.258562	3.21517
G	ASB	105	0.0312646	0.00500867	3.33123
G	ASB	108	0.721128	0.244753	-0.631204
G	ASB	186	0.248063	0.201234	3.69814
G	ASB	187	0.126654	0.0861273	1.25464
G	ASB	189	0.193355	0.164716	4.24002
G	ASB	190	0.328791	0.192681	4.64607
G	ASB	193	0.308527	0.0909559	3.3023
G	ASB	194	0.230502	0.187616	3.73653
G	ASB	230	0.519697	0.449283	7.01099
G	ASB	359	0.203627	0.00511353	0.239257
G	ASB	361	0.246537	0.0510316	2.78827
G	ASB	362	0.262706	0.112233	3.3851
G	ASB	440	0.374623	0.117434	-0.852024
G	ASB	442	0.384602	0.107175	0.340284
G	ASB	443	0.293979	0.111657	0.00456318
G	ASB	471	0.389981	0.0232947	-1.31415
G	ASB	472	0.228984	0.0725292	-0.540683
G	ASB	485	0.282855	0.0770205	-0.690768
G	ASB	486	0.354673	0.120065	-1.08203
G	ASB	487	0.374868	0.132501	0.0446999
G	ASB	649	0.165129	0.0327739	0.847937
G	ASB	675	0.226638	0.21685	1.41086
G	ASB	678	0.356634	0.304127	3.46356
G	ASB	692	0.272341	0.191734	4.53984
G	ASB	731	0.144476	-0.0370521	2.38121
G	ASB	742	0.40724	0.0340071	2.07502
G	ASB	743	0.45067	0.0584125	-1.03654
G	ASB	744	0.463239	0.113334	-0.837492
G	ASB	746	0.459589	0.0764196	2.46561
G	ASB	764	0.407861	0.164065	2.21658
G	ASB	767	0.262917	0.136256	-0.212475
G	ASB	768	0.187353	0.100654	1.87905
G	ASB	774	0.176353	0.105407	3.38267
G	ASB	775	0.0482376	0.0174603	3.64725
G	ASB	777	0.284621	0.0625319	-1.69019
G	ASB	779	0.305715	0.15224	4.10084
G	ASB	789	0.0974966	0.017577	1.71817
G	ASB	790	0.181891	0.0408946	3.47738
G	ASB	797	0.166595	0.0275945	4.26814
G	ASB	798	0.148382	0.0463738	3.36514
G	ASB	799	0.303024	0.0658814	3.00385
G	ASB	800	0.162999	0.0522974	3.11756
G	ASB	801	0.138993	0.0601466	2.1791
G	ASB	802	0.34394	0.175052	1.15701
G	ASB	849	0.401756	0.26802	2.33786
G	ASB	850	0.209063	0.0384816	-2.18706
G	ASB	852	0.503372	0.218301	1.24607
G	ASB	853	0.135499	0.097264	2.11409
G	ASB	854	0.304698	0.214203	5.769
G	ASB	855	0.365306	0.30327	2.67498
G	ASB	856	0.168292	0.23838	2.10852
G	ASB	857	0.315963	0.208108	3.04361
G	ASB	858	0.499728	0.294626	2.02385
G	ASB	860	0.177555	0.110596	2.11916
G	ASB	862	0.298796	0.179009	1.76479
G	ASB	866	0.367279	0.132347	3.14188
G	ASB	868	0.272944	0.0485065	2.96143
G	ASB	870	0.305547	0.149817	0.559254
G	ASB	872	0.250837	0.167495	3.78893
G	ASB	873	0.306526	0.15737	4.35248
G	ASB	878	0.338553	0.0785387	1.13992
G	ASB	879	0.416536	0.150648	2.63123
G	ASB	880	0.185072	0.0439897	-0.469663
G	ASB	881	-0.0438879	-0.0248923	1.93782
G	ASB	882	0.174532	0.0404922	0.489707
G	ASB	883	0.178583	0.0422594	0.214037
G	ASB	884	0.0590702	0.0153166	1.44478
G	ASB	885	0.00826604	-0.0353425	0.0748423
G	ASB	887	0.0899894	0.0437933	1.89421
G	ASB	888	0.00623359	-0.0246721	0.467205
G	ASB	889	-0.0594641	-0.0922807	3.09439
G	ASB	890	0.254801	0.239313	5.14638
G	ASB	891	0.0902049	0.0740354	4.65879
G	ASB	892	0.102761	0.087007	5.05666
G	ASB	893	0.118842	0.0372187	4.26852
G	ASB	894	0.229414	0.118679	0.0593117
G	ASB	895	0.219024	0.197455	2.83781
G	ASB	896	0.179579	0.126945	2.74194
G	ASB	897	0.123602	0.0256259	2.52347
G	ASB	898	0.157952	0.121132	3.16158
G	ASB	899	0.218043	0.155124	3.25999
G	ASB	901	0.0105871	0.00770297	2.1711
G	ASB	902	0.238252	0.174204	3.5981
G	ASB	903	0.206262	0.063011	1.54719
G	ASB	904	0.258794	0.178364	3.30374
G	ASB	906	0.136201	0.0438009	2.18926
G	ASB	908	0.137207	0.109294	3.98862
G	ASB	910	0.195994	0.12624	4.40024
G	ASB	923	0.39133	0.105269	1.267
G	ASB	924	0.457569	0.19111	2.09838
G	ASB	925	0.139017	0.000922995	2.16332
G	ASB	926	0.138451	0.072656	2.36906
G	ASB	927	0.18948	0.0483567	-1.18566
G	ASB	928	0.313733	0.210332	1.79129
G	ASB	929	0.179703	0.161681	2.1056
G	ASB	930	0.234381	0.153223	3.61041
G	ASB	931	0.135181	0.0860035	4.14639
G	ASB	932	0.114431	0.0803662	3.87689
G	ASB	933	0.243539	0.146907	1.71245
G	ASB	935	0.171938	0.148364	2.46341
G	ASB	936	0.244476	0.166403	2.8729
G	ASB	937	0.27377	0.121027	1.32602
G	ASB	939	0.195612	0.15025	4.36524
G	ASB	940	0.143552	0.153757	6.01861
G	ASB	941	0.254693	0.176002	2.77697
G	ASB	942	0.250083	0.159309	2.79916
G	ASB	951	0.317824	0.10638	1.21227
G	ASB	952	0.359907	0.105253	2.06426
G	ASB	953	0.258066	0.139625	1.88678
G	ASB	954	0.364892	0.123545	2.26285
G	ASB	955	0.387595	0.0949705	3.43946
G	ASB	956	0.325206	0.0670503	3.24143
G	ASB	957	0.335121	0.101177	1.36561
G	ASB	958	0.146812	0.0190203	1.32063
G	ASB	959	0.295365	0.0746524	2.99868
G	ASB	960	0.165694	0.107475	2.57504
G	ASB	961	0.0328924	0.0288999	1.70476
G	ASB	962	0.106155	0.0535225	1.15965
G	ASB	964	0.127291	0.0883391	1.88226
G	ASB	966	0.257152	0.126215	2.49699
G	ASB	967	0.229867	0.100858	2.35768
G	ASB	968	0.125475	0.0453202	3.87273
G	ASB	969	0.0602913	0.023698	3.04116
G	ASB	970	0.130835	0.054606	3.0899
G	ASB	975	0.161472	0.0920013	4.61529
G	ASB	976	0.206428	0.17485	5.42339
G	ASB	978	0.322497	0.0712107	3.57479
G	ASB	979	0.301656	0.131469	4.63604
G	ASB	980	-0.00302317	-0.0116583	-0.453114
G	ASB	982	0.253267	0.196476	2.67693
G	ASB	983	0.179539	0.192854	3.04111
G	ASB	984	0.23162	0.244767	6.60405
G	ASB	1000	0.241309	0.0503998	2.5047
G	ASB	1001	0.259505	0.0712119	1.90384
G	ASB	1003	0.31248	0.0764426	1.47656
G	ASB	1005	0.0793407	0.112447	3.31965
G	ASB	1006	0.0690497	0.0559541	2.01865
G	ASB	1007	0.117956	0.0261781	0.591894
G	ASB	1008	0.0582569	0.000624013	1.15383
G	ASB	1010	0.0557052	0.00991217	0.902485
G	ASB	1013	0.194068	-0.0373642	0.7582
G	ASB	1016	0.193247	0.108632	2.28544
G	ASB	1017	0.163969	0.061786	2.15277
G	ASB	1018	0.0308815	0.015735	1.84013
G	ASB	1023	0.218506	0.136236	5.1611
G	ASB	1034	0.234942	0.121879	2.70356
G	ASB	1037	0.0757665	0.0246732	-0.345173
G	ASB	1038	0.220503	0.227177	7.15678
G	ASB	1040	0.294366	0.312116	7.3337
G	ASB	1041	0.223488	0.0889645	2.13161
G	ASB	1053	0.409468	0.14362	0.120535
G	ASB	1054	0.36718	0.120555	0.514859
G	ASB	1055	0.326033	0.0741602	3.48068
G	ASB	1058	0.0704478	-0.00594398	-0.471645
G	ASB	1059	0.194392	0.10428	3.21598
G	ASB	1061	0.19627	0.0293381	1.95004
G	ASB	1062	0.162625	0.0490288	2.59246
G	ASB	1063	0.177951	0.0587183	3.63884
G	ASB	1065	0.0178364	-0.0347639	2.22147
G	ASB	1066	0.0263634	-0.039855	-0.396854
G	ASB	1068	-0.0119195	-0.0228254	3.49229
G	ASB	1069	-0.058623	-0.0595145	3.50262
G	ASB	1070	0.259771	0.189874	3.24488
G	ASB	1072	0.350177	0.301822	4.71509
G	ASB	1086	0.322912	0.150503	3.41248
G	ASB	1087	0.284778	0.156292	2.62639
G	ASB	1093	0.110416	0.0594043	3.44755
G	ASB	1099	0.287535	0.172283	1.1894
G	ASB	1100	0.0197643	-0.0242213	4.96107
G	ASB	1101	0.0647672	0.00535639	5.86656
G	ASB	1102	0.147076	0.0650089	5.17628
G	ASB	1104	0.0617736	0.0336767	5.68469
G	ASB	1105	0.18631	0.0388354	2.91345
G	ASB	1106	0.385677	0.18925	5.61854
G	ASB	1107	0.271524	0.109983	2.09581
G	ASB	1108	0.171662	0.0204545	0.697062
G	ASB	1109	0.204647	0.00344066	0.872254
G	ASB	1110	0.410558	0.171306	4.87549
G	ASB	1111	0.348267	0.104669	0.563838
G	ASB	1113	0.192104	0.0152641	0.793513
G	ASB	1114	0.471662	0.173074	2.67127
G	ASB	1115	0.120102	-0.0201544	3.78251
G	ASB	1116	0.08844	0.00625723	3.30152
G	ASB	1117	0.293651	0.189559	2.8188
G	ASB	1118	0.229414	0.0622969	3.46852
G	ASB	1119	0.265663	0.126196	1.81349
G	ASB	1120	0.371195	0.150516	4.35538
G	ASB	1121	0.115541	-0.0071119	3.79752
G	ASB	1122	0.231828	0.0803901	0.112329
G	ASB	1123	0.223607	0.0611313	0.455278
G	ASB	1124	0.373657	0.194687	4.48453
G	ASB	1125	0.275088	0.14431	2.81583
G	ASB	1126	0.331026	0.171483	0.700868
G	ASB	1127	0.111502	0.0169993	0.55085
T	MSB	162	0.0533512	0.00633617	1.02141
T	MSB	169	0.318912	0.112309	0.3001
T	MSB	179	0.315635	0.027429	-0.076963
T	MSB	182	0.478203	0.412158	4.23479
T	MSB	258	0.763251	0.467656	4.96455
T	MSB	263	0.542326	0.262035	2.97521
T	MSB	265	0.443913	0.259202	2.09588
T	MSB	268	0.458264	0.28821	1.89858
T	MSB	407	0.316947	0.118808	1.21295
T	MSB	429	0.190355	0.095436	2.22868
T	MSB	430	0.406965	0.192288	3.87852
T	MSB	431	0.538023	0.223998	3.73825
T	MSB	435	0.355356	0.152705	2.25085
T	MSB	436	0.121047	0.069662	3.17051
T	MSB	437	0.317821	0.177377	1.98039
T	MSB	438	0.359008	0.241669	0.100216
T	MSB	442	0.332067	0.154258	2.02218
T	MSB	443	0.677592	0.53222	4.5207
T	MSB	444	0.507718	0.389175	4.76819
T	MSB	446	0.633529	0.450801	4.03346
T	MSB	447	0.163084	0.0694501	0.174066
T	MSB	448	-0.212369	-0.119088	2.92338
T	MSB	449	0.663676	0.470428	3.89412
T	MSB	451	0.609168	0.375259	4.35737
T	MSB	453	0.58597	0.279754	1.50421
T	MSB	455	0.55998	0.285067	1.11175
T	MSB	456	0.56438	0.321129	1.70503
T	MSB	457	0.60427	0.294384	1.32096
T	MSB	460	0.395751	0.226198	3.13867
T	MSB	462	0.287929	0.0949766	5.66411
T	MSB	465	0.464389	0.156015	0.474353
T	MSB	467	0.452858	0.119764	1.02201
T	MSB	473	0.413861	0.158755	-1.16147
T	MSB	551	0.463077	0.239434	2.68411
T	MSB	555	0.515054	0.318124	2.98319
T	MSB	557	0.369115	0.191032	3.68439
T	MSB	558	0.502789	0.343249	3.13764
T	MSB	560	0.507714	0.348202	3.32936
T	MSB	562	0.136371	-0.0457977	-0.523937
T	MSB	564	0.539177	0.492346	4.68577
T	MSB	566	0.720097	0.301198	3.14459
T	MSB	570	0.41188	0.170351	1.0672
T	MSB	573	0.292973	0.158662	2.50682
T	MSB	579	0.352402	0.0938847	-0.0835852
T	MSB	586	0.565037	0.255517	1.11829
T	MSB	597	0.38539	0.318011	3.18795
T	MSB	614	0.435732	0.113422	1.31928
T	MSB	625	0.322239	0.240079	1.33838
T	MSB	633	0.0789862	0.0163984	2.56464
T	MSB	655	0.430084	0.181048	3.97104
T	MSB	661	0.335965	0.117961	1.95994
T	MSB	663	0.526844	0.227606	2.57383
T	MSB	664	0.655734	0.237886	1.50247
T	MSB	665	0.606601	0.151553	1.22254
T	MSB	666	0.327402	0.0353811	-0.0822878
T	MSB	667	0.514962	0.261905	3.30922
T	MSB	668	0.590703	0.324254	0.579835
T	MSB	679	0.58577	0.14623	1.03668
T	MSB	681	0.529161	0.261922	1.4595
T	MSB	684	0.320535	0.124921	2.8896
T	MSB	687	0.506851	0.251754	2.33239
T	MSB	688	0.414093	0.327523	3.66652
T	MSB	689	0.504933	0.302227	2.3082
T	MSB	690	0.568191	0.35725	2.6922
T	MSB	691	0.453987	0.286831	3.7426
T	MSB	692	0.425515	0.266266	1.76689
T	MSB	693	0.361817	0.199217	2.10181
T	MSB	694	0.530788	0.319697	1.8133
T	MSB	695	0.434985	0.187749	1.31454
T	MSB	696	0.630843	0.102806	0.547567
T	MSB	697	0.489516	0.0563071	0.303523
T	MSB	698	0.488703	0.01339	1.02322
T	MSB	699	0.404773	-0.00595342	-0.148968
T	MSB	701	0.579497	0.264671	1.19249
T	MSB	706	0.517309	0.230624	2.04094
T	MSB	711	0.503784	0.318801	2.90966
T	MSB	713	0.523201	0.388357	4.16048
T	MSB	715	0.571197	0.407551	4.83123
T	MSB	716	0.405763	0.309057	3.70203
T	MSB	717	0.382343	0.224734	2.3362
T	MSB	718	0.236527	0.15161	-0.826762
T	MSB	719	0.198523	0.0808023	3.23816
T	MSB	720	0.377363	0.256222	2.08237
T	MSB	721	0.382794	0.259909	2.77986
T	MSB	722	0.370051	0.203625	2.95061
T	MSB	725	0.568995	0.0750841	-0.667438
T	MSB	728	0.632186	0.0737408	0.486975
T	MSB	735	0.282505	0.110002	0.729611
T	MSB	737	0.174727	0.0372635	2.82354
T	MSB	738	0.218101	0.060576	2.27532
T	MSB	739	0.137879	0.0397481	-0.0653586
T	MSB	740	0.0441925	-0.0365746	-0.322738
T	MSB	743	0.429763	0.132786	2.21628
T	MSB	744	0.460811	0.149922	1.80061
T	MSB	745	0.175553	-0.00755549	2.45935
T	MSB	746	-0.0501971	-0.0366992	1.58534
T	MSB	747	0.455226	0.225277	0.532836
T	MSB	748	0.50973	0.216863	1.60777
T	MSB	749	0.509431	0.21955	1.81244
T	MSB	750	0.474655	0.156549	-0.145029
T	MSB	751	0.601638	0.251662	1.63623
T	MSB	752	0.62789	0.268975	1.37039
T	MSB	753	0.232356	0.0995381	0.1892
T	MSB	756	0.48291	0.00863199	-0.964149
T	MSB	757	0.558765	0.0155001	-0.225404
T	MSB	759	0.563398	0.0270324	0.0131325
T	MSB	761	0.515728	0.150365	0.819091
T	MSB	762	0.273374	0.0206721	-0.396501
T	MSB	764	0.424931	0.0947291	0.428697
T	MSB	765	0.324577	0.129314	0.353082
T	MSB	834	0.0700222	0.0806735	-2.47598
T	MSB	835	0.118145	0.0665639	-3.11515
T	MSB	836	0.119416	0.0421068	-2.05376
T	MSB	838	0.208887	0.0973649	1.21946
T	MSB	839	0.115002	0.133715	3.51615
T	MSB	843	0.291747	0.0735915	1.87922
T	MSB	844	0.285938	0.0500866	1.87297
T	MSB	845	0.50914	0.162933	0.462163
T	MSB	846	0.436807	0.174802	1.5649
T	MSB	848	0.473262	0.195393	0.952174
T	MSB	849	0.452838	0.177899	0.224117
T	MSB	850	0.499372	0.185969	0.705008
T	MSB	851	0.326555	0.134415	-0.915269
T	MSB	853	0.466942	0.145873	2.15529
T	MSB	854	0.512544	0.173315	2.36396
T	MSB	855	0.565868	0.189687	2.27332
T	MSB	858	0.631298	0.497741	2.93327
T	MSB	862	0.439398	0.0793855	-0.476059
T	MSB	864	0.456877	0.0193663	-1.53257
T	MSB	866	0.330687	0.0348262	-2.19131
T	MSB	867	0.187941	0.00538926	1.49338
T	MSB	868	0.360081	0.0843947	0.39815
T	MSB	869	0.231151	0.0796072	0.707939
T	MSB	873	0.433535	0.261351	2.65615
T	MSB	874	0.374202	0.240783	2.52363
T	MSB	877	0.614384	0.265879	2.34838
T	MSB	882	0.517369	0.0302133	-2.06863
T	MSB	885	0.612821	0.175106	1.20191
T	ASB	20	0.307241	0.199188	3.49323
T	ASB	22	0.440499	0.22046	2.64524
T	ASB	63	0.12806	0.116766	2.57866
T	ASB	64	0.192861	0.06819	0.168443
T	ASB	65	0.208561	0.107777	2.32189
T	ASB	66	0.15141	0.0147098	-1.17517
T	ASB	67	0.216761	0.035946	-1.09016
T	ASB	69	0.129059	0.111893	2.69186
T	ASB	71	0.122948	0.0833651	2.33683
T	ASB	74	0.0436416	0.0315419	2.3097
T	ASB	76	0.0959904	0.0145347	0.434843
T	ASB	297	0.21979	0.131588	3.66217
T	ASB	298	0.242471	0.094463	2.68891
T	ASB	299	0.182337	0.113896	3.89564
T	ASB	304	0.170505	0.0960776	-0.434835
T	ASB	306	0.234582	0.149915	1.1019
T	ASB	307	0.284992	0.16473	0.993735
T	ASB	310	0.491731	0.305956	3.68934
T	ASB	311	0.529598	0.463945	3.9216
T	ASB	312	0.543556	0.340766	3.80176
T	ASB	314	0.184336	0.0784467	1.5788
T	ASB	316	0.393262	0.208928	2.82321
T	ASB	318	0.489235	0.249038	3.2485
T	ASB	319	0.465029	0.253502	2.55784
T	ASB	321	0.430232	0.2841	2.69008
T	ASB	322	0.381612	0.167308	2.16056
T	ASB	323	0.246753	0.174162	2.12731
T	ASB	324	0.201801	0.162462	2.83535
T	ASB	325	0.277269	0.212163	1.81542
T	ASB	326	0.155484	0.142121	3.21237
T	ASB	329	0.370362	0.276831	3.24101
T	ASB	330	0.335724	0.228707	0.971632
T	ASB	331	0.507125	0.346615	0.0689053
T	ASB	332	0.500684	0.368094	4.21211
T	ASB	333	0.510775	0.368877	2.18511
T	ASB	334	0.509885	0.407059	4.20501
T	ASB	335	0.424619	0.32323	5.19828
T	ASB	336	0.435174	0.333281	2.81985
T	ASB	337	0.387552	0.312839	3.43113
T	ASB	338	0.419684	0.349968	4.14905
T	ASB	339	0.204534	0.0547883	2.04805
T	ASB	340	0.228127	0.0415101	1.61182
T	ASB	341	0.0752112	0.0338577	3.4738
T	ASB	342	0.0547455	-0.018397	2.73402
T	ASB	343	0.449192	0.401501	5.6437
T	ASB	345	0.107431	0.105163	4.1114
T	ASB	346	0.277899	0.17217	3.97011
T	ASB	349	0.176137	0.0505246	-0.842279
T	ASB	352	0.014761	-0.0174751	0.709776
T	ASB	382	0.274209	0.0097691	1.6721
T	ASB	386	0.303049	0.1289	6.07663
T	ASB	388	0.19553	0.133856	0.306554
T	ASB	391	0.108991	0.114918	0.303507
T	ASB	392	0.297179	0.0282212	-0.893644
T	ASB	394	0.370986	0.0785944	-1.61592
T	ASB	395	0.311424	0.0683895	-0.345369
T	ASB	396	0.268795	0.0128308	-0.386832
T	ASB	397	0.358838	0.0718487	3.85177
T	ASB	398	0.426156	0.217746	-0.53793
T	ASB	399	0.32899	0.23049	1.10682
T	ASB	401	0.399971	0.136927	3.19104
T	ASB	402	0.276759	0.0894805	-0.853012
T	ASB	405	0.398839	0.224783	-0.545465
T	ASB	406	0.475594	0.28195	4.49121
T	ASB	407	0.382627	0.261801	-0.349569
T	ASB	408	0.288248	0.0891261	2.32851
T	ASB	420	0.0456165	0.0100433	1.31903
T	ASB	424	-0.621135	-0.300604	0.278747
T	ASB	425	0.175387	0.0349278	2.59169
T	ASB	427	0.426688	0.339134	4.82516
T	ASB	432	0.353142	0.322372	4.21244
T	ASB	433	0.11177	0.030048	2.46358
T	ASB	449	0.150271	0.11339	-1.90425
T	ASB	453	0.0745563	0.0665137	1.07565
T	ASB	455	0.206635	0.111167	2.01188
T	ASB	457	0.0769042	0.073598	1.49151
T	ASB	460	0.272494	0.153373	1.5073
T	ASB	462	0.601841	0.254721	0.534445
T	ASB	464	0.697789	0.585595	5.08589
T	ASB	478	0.367095	0.169773	2.4049
T	ASB	482	0.17406	0.0916417	3.36067
T	ASB	486	0.34931	0.298929	5.67258
T	ASB	498	0.218572	0.0320411	3.32847
T	ASB	499	0.0711827	0.000269244	2.76214
T	ASB	500	0.152473	0.0319531	3.40287
T	ASB	503	0.356134	0.0911932	0.901851
T	ASB	504	0.326694	0.11323	2.0363
T	ASB	505	0.280664	0.0783322	0.556055
T	ASB	653	0.306721	0.391116	4.95568
T	ASB	654	0.390327	0.496217	6.06073
T	ASB	655	0.301918	0.361148	5.91625
T	ASB	656	0.268818	0.309501	6.19601
T	ASB	664	0.342382	0.300138	3.52392
T	ASB	665	0.250976	0.188097	3.41411
T	ASB	666	0.337572	0.264011	4.51664
T	ASB	668	0.182975	0.175825	5.13723
T	ASB	669	0.491394	0.3639	5.23984
T	ASB	670	0.375858	0.259288	5.61055
T	ASB	671	0.50458	0.375853	6.45246
T	ASB	672	0.387548	0.408285	4.08093
T	ASB	673	0.545372	0.490527	1.46855
T	ASB	674	0.295244	0.366591	5.26709
T	ASB	675	0.475616	0.453976	4.94268
T	ASB	676	0.384546	0.34882	5.56816
T	ASB	677	0.299405	0.28641	5.12981
T	ASB	678	0.427031	0.309621	6.02189
T	ASB	685	0.293617	0.102427	1.95277
T	ASB	698	0.309611	0.109261	-0.273331

## Sheet: Figure_4c
monkey	region	dim	cell	r2_3D_VD_nc	r2_3D_VF_nc	VII
G	MSB	3D	4	0.520907	0.399066	0.480893
G	MSB	3D	6	0.188557	0.10654	2.01096
G	MSB	3D	7	0.226628	0.178132	1.84327
G	MSB	3D	16	0.588483	0.59356	4.50444
G	MSB	3D	32	0.0594946	0.292231	-0.51187
G	MSB	3D	35	0.221865	0.288201	1.42106
G	MSB	3D	36	0.379653	0.424986	1.24033
G	MSB	3D	37	0.303925	0.301485	1.5582
G	MSB	3D	38	0.275452	0.26821	2.57746
G	MSB	3D	39	0.353649	0.40423	3.44703
G	MSB	3D	43	0.54751	0.228061	0.528018
G	MSB	3D	44	0.51073	0.174884	1.48282
G	MSB	3D	52	0.0564879	0.278921	-0.552084
G	MSB	3D	57	0.178675	0.26271	1.33866
G	MSB	3D	59	0.169187	0.227068	2.61933
G	MSB	3D	64	0.30149	0.276852	1.69726
G	MSB	3D	66	0.345733	0.42557	1.08544
G	MSB	3D	67	0.262659	0.266933	2.57724
G	MSB	3D	75	0.0702757	0.00667082	1.15567
G	MSB	3D	77	0.484915	0.220397	-0.525839
G	MSB	3D	79	0.568833	0.242084	0.486851
G	MSB	3D	81	0.374314	0.134783	1.06805
G	MSB	3D	82	0.564114	0.235316	0.406796
G	MSB	3D	83	0.643655	0.298325	1.64198
G	MSB	3D	84	0.573034	0.21946	-1.93624
G	MSB	3D	85	0.248112	0.238221	-0.354166
G	MSB	3D	87	0.3135	0.31065	3.35481
G	MSB	3D	88	0.376151	0.37466	2.91423
G	MSB	3D	94	0.222942	0.273264	2.4304
G	MSB	3D	97	0.564815	0.271992	0.903131
G	MSB	3D	104	0.533543	0.241186	0.752058
G	MSB	3D	106	0.199368	0.174756	-0.447722
G	MSB	3D	107	0.245929	0.234311	0.501349
G	MSB	3D	109	0.290659	0.318575	3.22467
G	MSB	3D	111	0.40322	0.405509	0.933893
G	MSB	3D	112	0.296977	0.332162	2.22963
G	MSB	3D	116	0.565764	0.301969	-1.20618
G	MSB	3D	120	0.394795	0.247896	0.335125
G	MSB	3D	122	0.672893	0.302634	0.565404
G	MSB	3D	123	0.36201	0.201257	1.92983
G	MSB	3D	126	0.547611	0.541562	0.496646
G	MSB	3D	127	0.392706	0.217091	1.46587
G	MSB	3D	135	0.366672	0.2197	1.46721
G	MSB	3D	160	0.317874	0.224306	1.51977
G	MSB	3D	161	0.316109	0.249937	-0.454685
G	MSB	3D	162	0.219997	0.195334	1.15304
G	MSB	3D	164	0.159558	0.0771411	-0.753515
G	MSB	3D	165	0.474805	0.436338	1.46468
G	MSB	3D	166	0.429191	0.443537	1.35996
G	MSB	3D	167	0.189942	0.0808805	0.652529
G	MSB	3D	168	0.48252	0.470108	1.36013
G	MSB	3D	169	0.456163	0.510186	1.90821
G	MSB	3D	170	0.42248	0.427616	1.60475
G	MSB	3D	171	0.518383	0.523817	1.48676
G	MSB	3D	172	0.499579	0.581803	2.21926
G	MSB	3D	173	0.43982	0.442516	1.87785
G	MSB	3D	174	0.471426	0.558954	2.014
G	MSB	3D	177	0.291488	0.323144	2.57384
G	MSB	3D	181	0.604791	0.126751	0.260765
G	MSB	3D	209	0.490681	0.418648	1.47395
G	MSB	3D	211	0.551796	0.466681	0.565751
G	MSB	3D	219	0.45226	0.259432	-1.84957
G	MSB	3D	220	0.162005	0.169423	-0.692178
G	MSB	3D	233	0.373258	0.19845	0.00215999
G	MSB	3D	234	0.452595	0.339515	-0.478517
G	MSB	3D	235	0.493717	0.447956	1.31315
G	MSB	3D	236	0.312036	0.0430527	-1.63954
G	MSB	3D	237	0.437801	0.412875	1.49251
G	MSB	3D	238	0.436477	0.391757	1.75278
G	MSB	3D	239	0.168327	0.0655625	0.588302
G	MSB	3D	240	0.430646	0.442149	1.49124
G	MSB	3D	241	0.113584	0.129592	4.36909
G	MSB	3D	242	0.155411	0.0882662	-1.15222
G	MSB	3D	243	0.371824	0.377662	2.23909
G	MSB	3D	247	0.171071	0.228547	1.49625
G	MSB	3D	248	0.322757	0.368537	1.89312
G	MSB	3D	257	0.421154	0.311181	-0.676115
G	MSB	3D	259	0.101171	0.100521	2.80567
G	MSB	3D	274	0.303443	0.0986351	-0.511832
G	MSB	3D	474	0.352332	0.250409	1.70543
G	MSB	3D	551	0.52145	0.267408	-0.16899
G	MSB	3D	556	-0.0277324	-0.00414224	-0.00348142
G	MSB	3D	558	0.212514	0.0757027	-2.77028
G	MSB	3D	560	0.210981	0.096659	-3.15552
G	MSB	3D	572	0.168832	0.0222483	2.8507
G	MSB	3D	573	0.518532	0.0520454	0.202629
G	MSB	3D	581	0.695239	0.226951	-0.13744
G	MSB	3D	582	0.715519	0.289806	0.447068
G	MSB	3D	585	0.500091	0.221436	-0.483768
G	MSB	3D	586	0.697914	0.175761	-0.702572
G	MSB	3D	587	0.372762	0.495966	4.29408
G	MSB	3D	588	0.696194	0.204119	0.362917
G	MSB	3D	589	0.611937	0.250237	1.51826
G	MSB	3D	592	0.526014	0.401794	0.811744
G	MSB	3D	594	0.576211	0.398984	0.442765
G	MSB	3D	599	0.498629	0.219015	0.929249
G	MSB	3D	625	0.658676	0.355313	0.367306
G	MSB	3D	627	0.607689	0.291341	-0.267943
G	MSB	3D	635	0.188994	0.0449322	-1.90514
G	MSB	3D	636	0.0253559	-0.0181047	-0.212559
G	MSB	3D	637	0.167774	0.0819627	-3.00267
G	MSB	3D	638	0.223302	0.103152	-2.26353
G	MSB	3D	639	0.13055	0.0378664	-3.04615
G	MSB	3D	640	0.3446	0.198891	0.448301
G	MSB	3D	641	0.18825	0.100854	-1.94625
G	MSB	3D	642	0.0939164	0.050591	-2.87953
G	MSB	3D	643	0.266694	0.0890045	-2.39387
G	MSB	3D	644	0.141347	0.0349106	-3.0312
G	MSB	3D	645	0.314181	0.012826	-0.703
G	MSB	3D	649	0.633154	0.0569659	-1.13131
G	MSB	3D	658	0.597607	0.243431	0.574512
G	MSB	3D	659	0.507955	0.38565	4.09435
G	MSB	3D	661	0.354767	0.422235	6.01662
G	MSB	3D	662	0.652808	0.296409	-0.47049
G	MSB	3D	664	0.655607	0.332269	-0.405225
G	MSB	3D	665	0.528096	0.305277	-1.13836
G	MSB	3D	682	0.433976	0.136327	1.18375
G	MSB	3D	684	0.579714	0.0369162	0.0553653
G	MSB	3D	688	0.762208	0.36059	-0.545736
G	MSB	3D	689	0.658504	0.33749	0.944266
G	MSB	3D	691	0.615662	0.211318	0.656958
G	MSB	3D	692	0.805339	0.341144	-1.14838
G	MSB	3D	693	0.371306	0.240995	1.48755
G	MSB	3D	694	0.200789	0.0220254	-2.03236
G	MSB	3D	695	0.119245	-0.0352201	-2.57561
G	MSB	3D	697	0.213087	0.049119	-1.91222
G	MSB	3D	698	0.416672	0.139174	4.84271
G	MSB	3D	717	0.396364	0.428779	4.12881
G	MSB	3D	719	0.629208	0.0229141	-0.291454
G	MSB	3D	720	0.637269	0.207768	0.0352738
G	MSB	3D	721	0.606802	0.320578	0.433103
G	MSB	3D	722	0.602181	0.0429392	0.0673767
G	MSB	3D	723	0.568572	0.14203	-0.634141
G	MSB	3D	725	0.583453	0.0643631	-0.634283
G	MSB	3D	727	0.718132	0.0183228	-0.364038
G	MSB	3D	728	0.348694	0.197793	0.992529
G	MSB	3D	729	0.565788	0.495335	0.563483
G	MSB	3D	730	0.652537	0.49555	1.20126
G	MSB	3D	731	0.33145	0.579155	0.740939
G	MSB	3D	733	0.343251	0.519385	0.349067
G	MSB	3D	734	0.0509092	0.328408	1.68392
G	MSB	3D	736	0.144416	0.417984	2.305
G	MSB	3D	738	0.177536	0.372963	2.42458
G	MSB	3D	760	0.52884	0.174571	-1.23357
G	MSB	3D	761	0.258518	0.0523408	0.584407
G	MSB	3D	763	0.614002	0.238737	2.16245
G	MSB	3D	764	0.221356	0.167769	-0.442965
G	ASB	3D	4	0.282911	0.0355105	-0.682693
G	ASB	3D	67	0.00967619	0.00574082	2.96295
G	ASB	3D	72	0.452719	0.409603	3.21517
G	ASB	3D	105	0.0312646	0.0234924	3.33123
G	ASB	3D	108	0.721128	0.720383	-0.631204
G	ASB	3D	186	0.248063	0.255854	3.69814
G	ASB	3D	187	0.126654	0.152587	1.25464
G	ASB	3D	189	0.193355	0.205688	4.24002
G	ASB	3D	190	0.328791	0.321868	4.64607
G	ASB	3D	193	0.308527	0.30805	3.3023
G	ASB	3D	194	0.230502	0.218222	3.73653
G	ASB	3D	230	0.519697	0.539571	7.01099
G	ASB	3D	359	0.203627	0.154657	0.239257
G	ASB	3D	361	0.246537	0.210193	2.78827
G	ASB	3D	362	0.262706	0.250666	3.3851
G	ASB	3D	440	0.374623	0.40598	-0.852024
G	ASB	3D	442	0.384602	0.324696	0.340284
G	ASB	3D	443	0.293979	0.404884	0.00456318
G	ASB	3D	471	0.389981	0.391451	-1.31415
G	ASB	3D	472	0.228984	0.206653	-0.540683
G	ASB	3D	485	0.282855	0.396363	-0.690768
G	ASB	3D	486	0.354673	0.403122	-1.08203
G	ASB	3D	487	0.374868	0.367232	0.0446999
G	ASB	3D	649	0.165129	0.142195	0.847937
G	ASB	3D	675	0.226638	0.229748	1.41086
G	ASB	3D	678	0.356634	0.425236	3.46356
G	ASB	3D	692	0.272341	0.408155	4.53984
G	ASB	3D	731	0.144476	0.158068	2.38121
G	ASB	3D	742	0.40724	0.426318	2.07502
G	ASB	3D	743	0.45067	0.451407	-1.03654
G	ASB	3D	744	0.463239	0.417364	-0.837492
G	ASB	3D	746	0.459589	0.505906	2.46561
G	ASB	3D	764	0.407861	0.223965	2.21658
G	ASB	3D	767	0.262917	0.250246	-0.212475
G	ASB	3D	768	0.187353	0.200795	1.87905
G	ASB	3D	774	0.176353	0.294092	3.38267
G	ASB	3D	775	0.0482376	0.0769969	3.64725
G	ASB	3D	777	0.284621	0.300873	-1.69019
G	ASB	3D	779	0.305715	0.308421	4.10084
G	ASB	3D	789	0.0974966	0.170846	1.71817
G	ASB	3D	790	0.181891	0.212535	3.47738
G	ASB	3D	797	0.166595	0.241878	4.26814
G	ASB	3D	798	0.148382	0.155884	3.36514
G	ASB	3D	799	0.303024	0.290082	3.00385
G	ASB	3D	800	0.162999	0.192113	3.11756
G	ASB	3D	801	0.138993	0.104163	2.1791
G	ASB	3D	802	0.34394	0.334366	1.15701
G	ASB	3D	849	0.401756	0.413241	2.33786
G	ASB	3D	850	0.209063	0.39338	-2.18706
G	ASB	3D	852	0.503372	0.453531	1.24607
G	ASB	3D	853	0.135499	0.120009	2.11409
G	ASB	3D	854	0.304698	0.353132	5.769
G	ASB	3D	855	0.365306	0.430151	2.67498
G	ASB	3D	856	0.168292	0.194346	2.10852
G	ASB	3D	857	0.315963	0.427561	3.04361
G	ASB	3D	858	0.499728	0.443205	2.02385
G	ASB	3D	860	0.177555	0.295333	2.11916
G	ASB	3D	862	0.298796	0.422323	1.76479
G	ASB	3D	866	0.367279	0.411401	3.14188
G	ASB	3D	868	0.272944	0.397306	2.96143
G	ASB	3D	870	0.305547	0.414193	0.559254
G	ASB	3D	872	0.250837	0.295759	3.78893
G	ASB	3D	873	0.306526	0.435567	4.35248
G	ASB	3D	878	0.338553	0.324096	1.13992
G	ASB	3D	879	0.416536	0.465341	2.63123
G	ASB	3D	880	0.185072	0.165207	-0.469663
G	ASB	3D	881	-0.0438879	-0.00891263	1.93782
G	ASB	3D	882	0.174532	0.337243	0.489707
G	ASB	3D	883	0.178583	0.341369	0.214037
G	ASB	3D	884	0.0590702	0.156782	1.44478
G	ASB	3D	885	0.00826604	0.0347965	0.0748423
G	ASB	3D	887	0.0899894	0.299157	1.89421
G	ASB	3D	888	0.00623359	0.0748632	0.467205
G	ASB	3D	889	-0.0594641	0.0453645	3.09439
G	ASB	3D	890	0.254801	0.293264	5.14638
G	ASB	3D	891	0.0902049	0.188162	4.65879
G	ASB	3D	892	0.102761	0.214205	5.05666
G	ASB	3D	893	0.118842	0.227095	4.26852
G	ASB	3D	894	0.229414	0.234669	0.0593117
G	ASB	3D	895	0.219024	0.29898	2.83781
G	ASB	3D	896	0.179579	0.306711	2.74194
G	ASB	3D	897	0.123602	0.222833	2.52347
G	ASB	3D	898	0.157952	0.273343	3.16158
G	ASB	3D	899	0.218043	0.340146	3.25999
G	ASB	3D	901	0.0105871	-0.0284682	2.1711
G	ASB	3D	902	0.238252	0.352846	3.5981
G	ASB	3D	903	0.206262	0.275204	1.54719
G	ASB	3D	904	0.258794	0.381585	3.30374
G	ASB	3D	906	0.136201	0.154044	2.18926
G	ASB	3D	908	0.137207	0.102905	3.98862
G	ASB	3D	910	0.195994	0.329432	4.40024
G	ASB	3D	923	0.39133	0.251202	1.267
G	ASB	3D	924	0.457569	0.443025	2.09838
G	ASB	3D	925	0.139017	0.194531	2.16332
G	ASB	3D	926	0.138451	0.322609	2.36906
G	ASB	3D	927	0.18948	0.199274	-1.18566
G	ASB	3D	928	0.313733	0.327532	1.79129
G	ASB	3D	929	0.179703	0.195534	2.1056
G	ASB	3D	930	0.234381	0.294866	3.61041
G	ASB	3D	931	0.135181	0.189967	4.14639
G	ASB	3D	932	0.114431	0.19006	3.87689
G	ASB	3D	933	0.243539	0.327294	1.71245
G	ASB	3D	935	0.171938	0.262299	2.46341
G	ASB	3D	936	0.244476	0.310606	2.8729
G	ASB	3D	937	0.27377	0.370709	1.32602
G	ASB	3D	939	0.195612	0.286515	4.36524
G	ASB	3D	940	0.143552	0.267498	6.01861
G	ASB	3D	941	0.254693	0.347679	2.77697
G	ASB	3D	942	0.250083	0.371971	2.79916
G	ASB	3D	951	0.317824	0.363084	1.21227
G	ASB	3D	952	0.359907	0.436098	2.06426
G	ASB	3D	953	0.258066	0.266512	1.88678
G	ASB	3D	954	0.364892	0.444028	2.26285
G	ASB	3D	955	0.387595	0.512956	3.43946
G	ASB	3D	956	0.325206	0.41243	3.24143
G	ASB	3D	957	0.335121	0.474245	1.36561
G	ASB	3D	958	0.146812	0.184952	1.32063
G	ASB	3D	959	0.295365	0.379477	2.99868
G	ASB	3D	960	0.165694	0.304753	2.57504
G	ASB	3D	961	0.0328924	0.125902	1.70476
G	ASB	3D	962	0.106155	0.296502	1.15965
G	ASB	3D	964	0.127291	0.246299	1.88226
G	ASB	3D	966	0.257152	0.464292	2.49699
G	ASB	3D	967	0.229867	0.463772	2.35768
G	ASB	3D	968	0.125475	0.386098	3.87273
G	ASB	3D	969	0.0602913	0.292841	3.04116
G	ASB	3D	970	0.130835	0.36555	3.0899
G	ASB	3D	975	0.161472	0.306924	4.61529
G	ASB	3D	976	0.206428	0.202449	5.42339
G	ASB	3D	978	0.322497	0.331612	3.57479
G	ASB	3D	979	0.301656	0.30243	4.63604
G	ASB	3D	980	-0.00302317	0.0678524	-0.453114
G	ASB	3D	982	0.253267	0.345154	2.67693
G	ASB	3D	983	0.179539	0.274082	3.04111
G	ASB	3D	984	0.23162	0.32434	6.60405
G	ASB	3D	1000	0.241309	0.312633	2.5047
G	ASB	3D	1001	0.259505	0.383735	1.90384
G	ASB	3D	1003	0.31248	0.384486	1.47656
G	ASB	3D	1005	0.0793407	0.155495	3.31965
G	ASB	3D	1006	0.0690497	0.252444	2.01865
G	ASB	3D	1007	0.117956	0.357639	0.591894
G	ASB	3D	1008	0.0582569	0.273204	1.15383
G	ASB	3D	1010	0.0557052	0.25939	0.902485
G	ASB	3D	1013	0.194068	0.36154	0.7582
G	ASB	3D	1016	0.193247	0.374083	2.28544
G	ASB	3D	1017	0.163969	0.317373	2.15277
G	ASB	3D	1018	0.0308815	0.0517386	1.84013
G	ASB	3D	1023	0.218506	0.306649	5.1611
G	ASB	3D	1034	0.234942	0.383395	2.70356
G	ASB	3D	1037	0.0757665	0.0981101	-0.345173
G	ASB	3D	1038	0.220503	0.366515	7.15678
G	ASB	3D	1040	0.294366	0.417385	7.3337
G	ASB	3D	1041	0.223488	0.389882	2.13161
G	ASB	3D	1053	0.409468	0.448095	0.120535
G	ASB	3D	1054	0.36718	0.400319	0.514859
G	ASB	3D	1055	0.326033	0.387524	3.48068
G	ASB	3D	1058	0.0704478	0.168117	-0.471645
G	ASB	3D	1059	0.194392	0.385912	3.21598
G	ASB	3D	1061	0.19627	0.251649	1.95004
G	ASB	3D	1062	0.162625	0.31531	2.59246
G	ASB	3D	1063	0.177951	0.297429	3.63884
G	ASB	3D	1065	0.0178364	0.178299	2.22147
G	ASB	3D	1066	0.0263634	0.229227	-0.396854
G	ASB	3D	1068	-0.0119195	0.0935565	3.49229
G	ASB	3D	1069	-0.058623	-0.0510735	3.50262
G	ASB	3D	1070	0.259771	0.271637	3.24488
G	ASB	3D	1072	0.350177	0.467339	4.71509
G	ASB	3D	1086	0.322912	0.354601	3.41248
G	ASB	3D	1087	0.284778	0.341435	2.62639
G	ASB	3D	1093	0.110416	0.240182	3.44755
G	ASB	3D	1099	0.287535	0.354	1.1894
G	ASB	3D	1100	0.0197643	0.0339657	4.96107
G	ASB	3D	1101	0.0647672	0.0913112	5.86656
G	ASB	3D	1102	0.147076	0.206707	5.17628
G	ASB	3D	1104	0.0617736	0.120047	5.68469
G	ASB	3D	1105	0.18631	0.199925	2.91345
G	ASB	3D	1106	0.385677	0.428775	5.61854
G	ASB	3D	1107	0.271524	0.311929	2.09581
G	ASB	3D	1108	0.171662	0.268417	0.697062
G	ASB	3D	1109	0.204647	0.263426	0.872254
G	ASB	3D	1110	0.410558	0.487563	4.87549
G	ASB	3D	1111	0.348267	0.402259	0.563838
G	ASB	3D	1113	0.192104	0.362868	0.793513
G	ASB	3D	1114	0.471662	0.567194	2.67127
G	ASB	3D	1115	0.120102	0.231686	3.78251
G	ASB	3D	1116	0.08844	0.220048	3.30152
G	ASB	3D	1117	0.293651	0.336867	2.8188
G	ASB	3D	1118	0.229414	0.488686	3.46852
G	ASB	3D	1119	0.265663	0.432058	1.81349
G	ASB	3D	1120	0.371195	0.555905	4.35538
G	ASB	3D	1121	0.115541	0.385621	3.79752
G	ASB	3D	1122	0.231828	0.308803	0.112329
G	ASB	3D	1123	0.223607	0.236883	0.455278
G	ASB	3D	1124	0.373657	0.554156	4.48453
G	ASB	3D	1125	0.275088	0.446228	2.81583
G	ASB	3D	1126	0.331026	0.429501	0.700868
G	ASB	3D	1127	0.111502	0.0588968	0.55085
T	MSB	3D	162	0.0533512	0.0176777	1.02141
T	MSB	3D	169	0.318912	0.156178	0.3001
T	MSB	3D	179	0.315635	0.349746	-0.076963
T	MSB	3D	182	0.478203	0.498491	4.23479
T	MSB	3D	258	0.763251	0.751279	4.96455
T	MSB	3D	263	0.542326	0.449645	2.97521
T	MSB	3D	265	0.443913	0.501835	2.09588
T	MSB	3D	268	0.458264	0.52937	1.89858
T	MSB	3D	407	0.316947	0.152479	1.21295
T	MSB	3D	429	0.190355	0.188771	2.22868
T	MSB	3D	430	0.406965	0.441436	3.87852
T	MSB	3D	431	0.538023	0.522853	3.73825
T	MSB	3D	435	0.355356	0.338871	2.25085
T	MSB	3D	436	0.121047	0.135089	3.17051
T	MSB	3D	437	0.317821	0.275129	1.98039
T	MSB	3D	438	0.359008	0.364692	0.100216
T	MSB	3D	442	0.332067	0.210268	2.02218
T	MSB	3D	443	0.677592	0.616556	4.5207
T	MSB	3D	444	0.507718	0.437043	4.76819
T	MSB	3D	446	0.633529	0.548078	4.03346
T	MSB	3D	447	0.163084	0.148342	0.174066
T	MSB	3D	448	-0.212369	-0.233088	2.92338
T	MSB	3D	449	0.663676	0.555763	3.89412
T	MSB	3D	451	0.609168	0.449554	4.35737
T	MSB	3D	453	0.58597	0.397721	1.50421
T	MSB	3D	455	0.55998	0.378875	1.11175
T	MSB	3D	456	0.56438	0.487864	1.70503
T	MSB	3D	457	0.60427	0.510721	1.32096
T	MSB	3D	460	0.395751	0.426616	3.13867
T	MSB	3D	462	0.287929	0.104323	5.66411
T	MSB	3D	465	0.464389	0.252306	0.474353
T	MSB	3D	467	0.452858	0.215959	1.02201
T	MSB	3D	473	0.413861	0.305083	-1.16147
T	MSB	3D	551	0.463077	0.383019	2.68411
T	MSB	3D	555	0.515054	0.54876	2.98319
T	MSB	3D	557	0.369115	0.356382	3.68439
T	MSB	3D	558	0.502789	0.433345	3.13764
T	MSB	3D	560	0.507714	0.425529	3.32936
T	MSB	3D	562	0.136371	0.0500133	-0.523937
T	MSB	3D	564	0.539177	0.503506	4.68577
T	MSB	3D	566	0.720097	0.370932	3.14459
T	MSB	3D	570	0.41188	0.377853	1.0672
T	MSB	3D	573	0.292973	0.376194	2.50682
T	MSB	3D	579	0.352402	0.213908	-0.0835852
T	MSB	3D	586	0.565037	0.455145	1.11829
T	MSB	3D	597	0.38539	0.364582	3.18795
T	MSB	3D	614	0.435732	0.319731	1.31928
T	MSB	3D	625	0.322239	0.271882	1.33838
T	MSB	3D	633	0.0789862	0.0681257	2.56464
T	MSB	3D	655	0.430084	0.31306	3.97104
T	MSB	3D	661	0.335965	0.155647	1.95994
T	MSB	3D	663	0.526844	0.395116	2.57383
T	MSB	3D	664	0.655734	0.370019	1.50247
T	MSB	3D	665	0.606601	0.275618	1.22254
T	MSB	3D	666	0.327402	0.121664	-0.0822878
T	MSB	3D	667	0.514962	0.480863	3.30922
T	MSB	3D	668	0.590703	0.435798	0.579835
T	MSB	3D	679	0.58577	0.254261	1.03668
T	MSB	3D	681	0.529161	0.407686	1.4595
T	MSB	3D	684	0.320535	0.22152	2.8896
T	MSB	3D	687	0.506851	0.403153	2.33239
T	MSB	3D	688	0.414093	0.416393	3.66652
T	MSB	3D	689	0.504933	0.431883	2.3082
T	MSB	3D	690	0.568191	0.501622	2.6922
T	MSB	3D	691	0.453987	0.416213	3.7426
T	MSB	3D	692	0.425515	0.367956	1.76689
T	MSB	3D	693	0.361817	0.322824	2.10181
T	MSB	3D	694	0.530788	0.40677	1.8133
T	MSB	3D	695	0.434985	0.31023	1.31454
T	MSB	3D	696	0.630843	0.21607	0.547567
T	MSB	3D	697	0.489516	0.195714	0.303523
T	MSB	3D	698	0.488703	0.129082	1.02322
T	MSB	3D	699	0.404773	0.102409	-0.148968
T	MSB	3D	701	0.579497	0.439283	1.19249
T	MSB	3D	706	0.517309	0.39334	2.04094
T	MSB	3D	711	0.503784	0.468306	2.90966
T	MSB	3D	713	0.523201	0.459538	4.16048
T	MSB	3D	715	0.571197	0.471355	4.83123
T	MSB	3D	716	0.405763	0.398021	3.70203
T	MSB	3D	717	0.382343	0.318612	2.3362
T	MSB	3D	718	0.236527	0.209122	-0.826762
T	MSB	3D	719	0.198523	0.174707	3.23816
T	MSB	3D	720	0.377363	0.335166	2.08237
T	MSB	3D	721	0.382794	0.33994	2.77986
T	MSB	3D	722	0.370051	0.29825	2.95061
T	MSB	3D	725	0.568995	0.191425	-0.667438
T	MSB	3D	728	0.632186	0.30827	0.486975
T	MSB	3D	735	0.282505	0.2119	0.729611
T	MSB	3D	737	0.174727	0.142631	2.82354
T	MSB	3D	738	0.218101	0.142382	2.27532
T	MSB	3D	739	0.137879	0.111274	-0.0653586
T	MSB	3D	740	0.0441925	0.0529895	-0.322738
T	MSB	3D	743	0.429763	0.343599	2.21628
T	MSB	3D	744	0.460811	0.34649	1.80061
T	MSB	3D	745	0.175553	0.12449	2.45935
T	MSB	3D	746	-0.0501971	-0.0696266	1.58534
T	MSB	3D	747	0.455226	0.527655	0.532836
T	MSB	3D	748	0.50973	0.507653	1.60777
T	MSB	3D	749	0.509431	0.510111	1.81244
T	MSB	3D	750	0.474655	0.472791	-0.145029
T	MSB	3D	751	0.601638	0.641274	1.63623
T	MSB	3D	752	0.62789	0.651393	1.37039
T	MSB	3D	753	0.232356	0.233852	0.1892
T	MSB	3D	756	0.48291	0.063392	-0.964149
T	MSB	3D	757	0.558765	0.0693686	-0.225404
T	MSB	3D	759	0.563398	0.0320402	0.0131325
T	MSB	3D	761	0.515728	0.476241	0.819091
T	MSB	3D	762	0.273374	0.276111	-0.396501
T	MSB	3D	764	0.424931	0.385404	0.428697
T	MSB	3D	765	0.324577	0.348438	0.353082
T	MSB	3D	834	0.0700222	-0.00551269	-2.47598
T	MSB	3D	835	0.118145	0.0149155	-3.11515
T	MSB	3D	836	0.119416	0.008918	-2.05376
T	MSB	3D	838	0.208887	0.0446493	1.21946
T	MSB	3D	839	0.115002	0.0673909	3.51615
T	MSB	3D	843	0.291747	0.136068	1.87922
T	MSB	3D	844	0.285938	0.134561	1.87297
T	MSB	3D	845	0.50914	0.284646	0.462163
T	MSB	3D	846	0.436807	0.320443	1.5649
T	MSB	3D	848	0.473262	0.399973	0.952174
T	MSB	3D	849	0.452838	0.402351	0.224117
T	MSB	3D	850	0.499372	0.416436	0.705008
T	MSB	3D	851	0.326555	0.271963	-0.915269
T	MSB	3D	853	0.466942	0.36882	2.15529
T	MSB	3D	854	0.512544	0.42216	2.36396
T	MSB	3D	855	0.565868	0.444117	2.27332
T	MSB	3D	858	0.631298	0.587165	2.93327
T	MSB	3D	862	0.439398	0.0590266	-0.476059
T	MSB	3D	864	0.456877	-0.0100993	-1.53257
T	MSB	3D	866	0.330687	0.00432998	-2.19131
T	MSB	3D	867	0.187941	0.089254	1.49338
T	MSB	3D	868	0.360081	0.175754	0.39815
T	MSB	3D	869	0.231151	0.108929	0.707939
T	MSB	3D	873	0.433535	0.45472	2.65615
T	MSB	3D	874	0.374202	0.432512	2.52363
T	MSB	3D	877	0.614384	0.430007	2.34838
T	MSB	3D	882	0.517369	0.0702384	-2.06863
T	MSB	3D	885	0.612821	0.198029	1.20191
T	ASB	3D	20	0.307241	0.319133	3.49323
T	ASB	3D	22	0.440499	0.279196	2.64524
T	ASB	3D	63	0.12806	0.110427	2.57866
T	ASB	3D	64	0.192861	0.0339153	0.168443
T	ASB	3D	65	0.208561	0.192118	2.32189
T	ASB	3D	66	0.15141	0.135987	-1.17517
T	ASB	3D	67	0.216761	0.202877	-1.09016
T	ASB	3D	69	0.129059	0.171466	2.69186
T	ASB	3D	71	0.122948	0.171276	2.33683
T	ASB	3D	74	0.0436416	0.0629507	2.3097
T	ASB	3D	76	0.0959904	0.09388	0.434843
T	ASB	3D	297	0.21979	0.352737	3.66217
T	ASB	3D	298	0.242471	0.288164	2.68891
T	ASB	3D	299	0.182337	0.454917	3.89564
T	ASB	3D	304	0.170505	0.28285	-0.434835
T	ASB	3D	306	0.234582	0.414085	1.1019
T	ASB	3D	307	0.284992	0.4806	0.993735
T	ASB	3D	310	0.491731	0.513431	3.68934
T	ASB	3D	311	0.529598	0.558682	3.9216
T	ASB	3D	312	0.543556	0.584613	3.80176
T	ASB	3D	314	0.184336	0.186393	1.5788
T	ASB	3D	316	0.393262	0.5539	2.82321
T	ASB	3D	318	0.489235	0.443589	3.2485
T	ASB	3D	319	0.465029	0.469693	2.55784
T	ASB	3D	321	0.430232	0.491381	2.69008
T	ASB	3D	322	0.381612	0.45474	2.16056
T	ASB	3D	323	0.246753	0.257207	2.12731
T	ASB	3D	324	0.201801	0.305244	2.83535
T	ASB	3D	325	0.277269	0.394317	1.81542
T	ASB	3D	326	0.155484	0.218751	3.21237
T	ASB	3D	329	0.370362	0.446716	3.24101
T	ASB	3D	330	0.335724	0.385402	0.971632
T	ASB	3D	331	0.507125	0.532836	0.0689053
T	ASB	3D	332	0.500684	0.522096	4.21211
T	ASB	3D	333	0.510775	0.536108	2.18511
T	ASB	3D	334	0.509885	0.535795	4.20501
T	ASB	3D	335	0.424619	0.48706	5.19828
T	ASB	3D	336	0.435174	0.495828	2.81985
T	ASB	3D	337	0.387552	0.416535	3.43113
T	ASB	3D	338	0.419684	0.485595	4.14905
T	ASB	3D	339	0.204534	0.312906	2.04805
T	ASB	3D	340	0.228127	0.190226	1.61182
T	ASB	3D	341	0.0752112	0.371333	3.4738
T	ASB	3D	342	0.0547455	0.292179	2.73402
T	ASB	3D	343	0.449192	0.500221	5.6437
T	ASB	3D	345	0.107431	0.371903	4.1114
T	ASB	3D	346	0.277899	0.492416	3.97011
T	ASB	3D	349	0.176137	0.257537	-0.842279
T	ASB	3D	352	0.014761	0.102798	0.709776
T	ASB	3D	382	0.274209	0.0446942	1.6721
T	ASB	3D	386	0.303049	0.350189	6.07663
T	ASB	3D	388	0.19553	0.261846	0.306554
T	ASB	3D	391	0.108991	0.180451	0.303507
T	ASB	3D	392	0.297179	0.435888	-0.893644
T	ASB	3D	394	0.370986	0.388732	-1.61592
T	ASB	3D	395	0.311424	0.579969	-0.345369
T	ASB	3D	396	0.268795	0.48204	-0.386832
T	ASB	3D	397	0.358838	0.466762	3.85177
T	ASB	3D	398	0.426156	0.461609	-0.53793
T	ASB	3D	399	0.32899	0.349255	1.10682
T	ASB	3D	401	0.399971	0.385311	3.19104
T	ASB	3D	402	0.276759	0.32926	-0.853012
T	ASB	3D	405	0.398839	0.414281	-0.545465
T	ASB	3D	406	0.475594	0.48158	4.49121
T	ASB	3D	407	0.382627	0.447644	-0.349569
T	ASB	3D	408	0.288248	0.360948	2.32851
T	ASB	3D	420	0.0456165	0.0359315	1.31903
T	ASB	3D	424	-0.621135	-0.387487	0.278747
T	ASB	3D	425	0.175387	0.0245412	2.59169
T	ASB	3D	427	0.426688	0.350409	4.82516
T	ASB	3D	432	0.353142	0.414067	4.21244
T	ASB	3D	433	0.11177	0.12543	2.46358
T	ASB	3D	449	0.150271	0.160946	-1.90425
T	ASB	3D	453	0.0745563	0.268938	1.07565
T	ASB	3D	455	0.206635	0.299172	2.01188
T	ASB	3D	457	0.0769042	0.148534	1.49151
T	ASB	3D	460	0.272494	0.301394	1.5073
T	ASB	3D	462	0.601841	0.610575	0.534445
T	ASB	3D	464	0.697789	0.695811	5.08589
T	ASB	3D	478	0.367095	0.309441	2.4049
T	ASB	3D	482	0.17406	0.358881	3.36067
T	ASB	3D	486	0.34931	0.316238	5.67258
T	ASB	3D	498	0.218572	0.351311	3.32847
T	ASB	3D	499	0.0711827	0.199313	2.76214
T	ASB	3D	500	0.152473	0.339199	3.40287
T	ASB	3D	503	0.356134	0.291054	0.901851
T	ASB	3D	504	0.326694	0.376338	2.0363
T	ASB	3D	505	0.280664	0.241916	0.556055
T	ASB	3D	653	0.306721	0.387356	4.95568
T	ASB	3D	654	0.390327	0.436638	6.06073
T	ASB	3D	655	0.301918	0.389502	5.91625
T	ASB	3D	656	0.268818	0.34524	6.19601
T	ASB	3D	664	0.342382	0.339859	3.52392
T	ASB	3D	665	0.250976	0.26598	3.41411
T	ASB	3D	666	0.337572	0.349848	4.51664
T	ASB	3D	668	0.182975	0.200275	5.13723
T	ASB	3D	669	0.491394	0.486588	5.23984
T	ASB	3D	670	0.375858	0.374627	5.61055
T	ASB	3D	671	0.50458	0.516962	6.45246
T	ASB	3D	672	0.387548	0.380089	4.08093
T	ASB	3D	673	0.545372	0.546928	1.46855
T	ASB	3D	674	0.295244	0.303889	5.26709
T	ASB	3D	675	0.475616	0.474878	4.94268
T	ASB	3D	676	0.384546	0.388067	5.56816
T	ASB	3D	677	0.299405	0.28702	5.12981
T	ASB	3D	678	0.427031	0.433122	6.02189
T	ASB	3D	685	0.293617	0.278058	1.95277
T	ASB	3D	698	0.309611	0.404157	-0.273331

## Sheet: Figure_4d
monkey	region	cell	r2_3D_VI_nc	r2_3D_VF_nc	VII
G	MSB	4	0.203175	0.399066	0.480893
G	MSB	6	0.114407	0.10654	2.01096
G	MSB	7	0.146144	0.178132	1.84327
G	MSB	16	0.525164	0.59356	4.50444
G	MSB	32	-0.0446893	0.292231	-0.51187
G	MSB	35	0.145537	0.288201	1.42106
G	MSB	36	0.216286	0.424986	1.24033
G	MSB	37	0.185678	0.301485	1.5582
G	MSB	38	0.151448	0.26821	2.57746
G	MSB	39	0.152452	0.40423	3.44703
G	MSB	43	0.118537	0.228061	0.528018
G	MSB	44	0.0804999	0.174884	1.48282
G	MSB	52	-0.0386482	0.278921	-0.552084
G	MSB	57	0.123162	0.26271	1.33866
G	MSB	59	0.0998598	0.227068	2.61933
G	MSB	64	0.168609	0.276852	1.69726
G	MSB	66	0.172527	0.42557	1.08544
G	MSB	67	0.165331	0.266933	2.57724
G	MSB	75	0.039464	0.00667082	1.15567
G	MSB	77	0.105342	0.220397	-0.525839
G	MSB	79	0.129506	0.242084	0.486851
G	MSB	81	0.034663	0.134783	1.06805
G	MSB	82	0.133539	0.235316	0.406796
G	MSB	83	0.177735	0.298325	1.64198
G	MSB	84	0.0372094	0.21946	-1.93624
G	MSB	85	0.126915	0.238221	-0.354166
G	MSB	87	0.19008	0.31065	3.35481
G	MSB	88	0.213791	0.37466	2.91423
G	MSB	94	0.135205	0.273264	2.4304
G	MSB	97	0.135107	0.271992	0.903131
G	MSB	104	0.137416	0.241186	0.752058
G	MSB	106	0.0895082	0.174756	-0.447722
G	MSB	107	0.12184	0.234311	0.501349
G	MSB	109	0.163733	0.318575	3.22467
G	MSB	111	0.228268	0.405509	0.933893
G	MSB	112	0.192212	0.332162	2.22963
G	MSB	116	0.156665	0.301969	-1.20618
G	MSB	120	0.0967611	0.247896	0.335125
G	MSB	122	0.196245	0.302634	0.565404
G	MSB	123	0.121643	0.201257	1.92983
G	MSB	126	0.283682	0.541562	0.496646
G	MSB	127	0.121277	0.217091	1.46587
G	MSB	135	0.17288	0.2197	1.46721
G	MSB	160	0.0986272	0.224306	1.51977
G	MSB	161	0.11464	0.249937	-0.454685
G	MSB	162	0.0972172	0.195334	1.15304
G	MSB	164	0.0233256	0.0771411	-0.753515
G	MSB	165	0.236269	0.436338	1.46468
G	MSB	166	0.286316	0.443537	1.35996
G	MSB	167	0.0226939	0.0808805	0.652529
G	MSB	168	0.246385	0.470108	1.36013
G	MSB	169	0.291805	0.510186	1.90821
G	MSB	170	0.273298	0.427616	1.60475
G	MSB	171	0.298365	0.523817	1.48676
G	MSB	172	0.303556	0.581803	2.21926
G	MSB	173	0.211344	0.442516	1.87785
G	MSB	174	0.288763	0.558954	2.014
G	MSB	177	0.0766604	0.323144	2.57384
G	MSB	181	0.0603356	0.126751	0.260765
G	MSB	209	0.235097	0.418648	1.47395
G	MSB	211	0.312895	0.466681	0.565751
G	MSB	219	0.112202	0.259432	-1.84957
G	MSB	220	0.0205722	0.169423	-0.692178
G	MSB	233	0.0954043	0.19845	0.00215999
G	MSB	234	0.168446	0.339515	-0.478517
G	MSB	235	0.260742	0.447956	1.31315
G	MSB	236	0.0107413	0.0430527	-1.63954
G	MSB	237	0.216973	0.412875	1.49251
G	MSB	238	0.192598	0.391757	1.75278
G	MSB	239	0.0136428	0.0655625	0.588302
G	MSB	240	0.209122	0.442149	1.49124
G	MSB	241	0.0866902	0.129592	4.36909
G	MSB	242	0.00249889	0.0882662	-1.15222
G	MSB	243	0.105525	0.377662	2.23909
G	MSB	247	-0.0386577	0.228547	1.49625
G	MSB	248	0.0632704	0.368537	1.89312
G	MSB	257	0.135171	0.311181	-0.676115
G	MSB	259	0.0106972	0.100521	2.80567
G	MSB	274	0.025679	0.0986351	-0.511832
G	MSB	474	-0.00464987	0.250409	1.70543
G	MSB	551	0.135712	0.267408	-0.16899
G	MSB	556	-0.0809981	-0.00414224	-0.00348142
G	MSB	558	-0.00279775	0.0757027	-2.77028
G	MSB	560	0.0159086	0.096659	-3.15552
G	MSB	572	0.0161801	0.0222483	2.8507
G	MSB	573	0.0198938	0.0520454	0.202629
G	MSB	581	0.0830598	0.226951	-0.13744
G	MSB	582	0.173209	0.289806	0.447068
G	MSB	585	0.124683	0.221436	-0.483768
G	MSB	586	0.0508377	0.175761	-0.702572
G	MSB	587	0.152659	0.495966	4.29408
G	MSB	588	0.106393	0.204119	0.362917
G	MSB	589	0.15758	0.250237	1.51826
G	MSB	592	0.204183	0.401794	0.811744
G	MSB	594	0.204877	0.398984	0.442765
G	MSB	599	0.15473	0.219015	0.929249
G	MSB	625	0.165492	0.355313	0.367306
G	MSB	627	0.112955	0.291341	-0.267943
G	MSB	635	0.00569016	0.0449322	-1.90514
G	MSB	636	-0.0480608	-0.0181047	-0.212559
G	MSB	637	-0.0152286	0.0819627	-3.00267
G	MSB	638	0.0139138	0.103152	-2.26353
G	MSB	639	-0.0272444	0.0378664	-3.04615
G	MSB	640	0.129286	0.198891	0.448301
G	MSB	641	0.0326531	0.100854	-1.94625
G	MSB	642	-0.0491987	0.050591	-2.87953
G	MSB	643	-0.00705222	0.0890045	-2.39387
G	MSB	644	-0.036765	0.0349106	-3.0312
G	MSB	645	-0.00411715	0.012826	-0.703
G	MSB	649	-0.00558233	0.0569659	-1.13131
G	MSB	658	0.0944518	0.243431	0.574512
G	MSB	659	0.0871789	0.38565	4.09435
G	MSB	661	0.17408	0.422235	6.01662
G	MSB	662	0.0982535	0.296409	-0.47049
G	MSB	664	0.169084	0.332269	-0.405225
G	MSB	665	0.0886266	0.305277	-1.13836
G	MSB	682	0.0881731	0.136327	1.18375
G	MSB	684	-0.0213652	0.0369162	0.0553653
G	MSB	688	0.22852	0.36059	-0.545736
G	MSB	689	0.195774	0.33749	0.944266
G	MSB	691	0.0816503	0.211318	0.656958
G	MSB	692	0.134906	0.341144	-1.14838
G	MSB	693	0.199579	0.240995	1.48755
G	MSB	694	0.0200657	0.0220254	-2.03236
G	MSB	695	-0.0213535	-0.0352201	-2.57561
G	MSB	697	0.0431258	0.049119	-1.91222
G	MSB	698	0.140476	0.139174	4.84271
G	MSB	717	0.200269	0.428779	4.12881
G	MSB	719	-0.00867105	0.0229141	-0.291454
G	MSB	720	0.0864146	0.207768	0.0352738
G	MSB	721	0.163233	0.320578	0.433103
G	MSB	722	0.00407939	0.0429392	0.0673767
G	MSB	723	0.025355	0.14203	-0.634141
G	MSB	725	0.00511672	0.0643631	-0.634283
G	MSB	727	-0.0136493	0.0183228	-0.364038
G	MSB	728	0.0860737	0.197793	0.992529
G	MSB	729	0.261657	0.495335	0.563483
G	MSB	730	0.290712	0.49555	1.20126
G	MSB	731	0.116733	0.579155	0.740939
G	MSB	733	0.146755	0.519385	0.349067
G	MSB	734	0.0233182	0.328408	1.68392
G	MSB	736	0.0994309	0.417984	2.305
G	MSB	738	0.0967355	0.372963	2.42458
G	MSB	760	0.0699835	0.174571	-1.23357
G	MSB	761	0.0288214	0.0523408	0.584407
G	MSB	763	0.116825	0.238737	2.16245
G	MSB	764	0.116878	0.167769	-0.442965
G	ASB	4	0.00696414	0.0355105	-0.682693
G	ASB	67	0.00479222	0.00574082	2.96295
G	ASB	72	0.258562	0.409603	3.21517
G	ASB	105	0.00500867	0.0234924	3.33123
G	ASB	108	0.244753	0.720383	-0.631204
G	ASB	186	0.201234	0.255854	3.69814
G	ASB	187	0.0861273	0.152587	1.25464
G	ASB	189	0.164716	0.205688	4.24002
G	ASB	190	0.192681	0.321868	4.64607
G	ASB	193	0.0909559	0.30805	3.3023
G	ASB	194	0.187616	0.218222	3.73653
G	ASB	230	0.449283	0.539571	7.01099
G	ASB	359	0.00511353	0.154657	0.239257
G	ASB	361	0.0510316	0.210193	2.78827
G	ASB	362	0.112233	0.250666	3.3851
G	ASB	440	0.117434	0.40598	-0.852024
G	ASB	442	0.107175	0.324696	0.340284
G	ASB	443	0.111657	0.404884	0.00456318
G	ASB	471	0.0232947	0.391451	-1.31415
G	ASB	472	0.0725292	0.206653	-0.540683
G	ASB	485	0.0770205	0.396363	-0.690768
G	ASB	486	0.120065	0.403122	-1.08203
G	ASB	487	0.132501	0.367232	0.0446999
G	ASB	649	0.0327739	0.142195	0.847937
G	ASB	675	0.21685	0.229748	1.41086
G	ASB	678	0.304127	0.425236	3.46356
G	ASB	692	0.191734	0.408155	4.53984
G	ASB	731	-0.0370521	0.158068	2.38121
G	ASB	742	0.0340071	0.426318	2.07502
G	ASB	743	0.0584125	0.451407	-1.03654
G	ASB	744	0.113334	0.417364	-0.837492
G	ASB	746	0.0764196	0.505906	2.46561
G	ASB	764	0.164065	0.223965	2.21658
G	ASB	767	0.136256	0.250246	-0.212475
G	ASB	768	0.100654	0.200795	1.87905
G	ASB	774	0.105407	0.294092	3.38267
G	ASB	775	0.0174603	0.0769969	3.64725
G	ASB	777	0.0625319	0.300873	-1.69019
G	ASB	779	0.15224	0.308421	4.10084
G	ASB	789	0.017577	0.170846	1.71817
G	ASB	790	0.0408946	0.212535	3.47738
G	ASB	797	0.0275945	0.241878	4.26814
G	ASB	798	0.0463738	0.155884	3.36514
G	ASB	799	0.0658814	0.290082	3.00385
G	ASB	800	0.0522974	0.192113	3.11756
G	ASB	801	0.0601466	0.104163	2.1791
G	ASB	802	0.175052	0.334366	1.15701
G	ASB	849	0.26802	0.413241	2.33786
G	ASB	850	0.0384816	0.39338	-2.18706
G	ASB	852	0.218301	0.453531	1.24607
G	ASB	853	0.097264	0.120009	2.11409
G	ASB	854	0.214203	0.353132	5.769
G	ASB	855	0.30327	0.430151	2.67498
G	ASB	856	0.23838	0.194346	2.10852
G	ASB	857	0.208108	0.427561	3.04361
G	ASB	858	0.294626	0.443205	2.02385
G	ASB	860	0.110596	0.295333	2.11916
G	ASB	862	0.179009	0.422323	1.76479
G	ASB	866	0.132347	0.411401	3.14188
G	ASB	868	0.0485065	0.397306	2.96143
G	ASB	870	0.149817	0.414193	0.559254
G	ASB	872	0.167495	0.295759	3.78893
G	ASB	873	0.15737	0.435567	4.35248
G	ASB	878	0.0785387	0.324096	1.13992
G	ASB	879	0.150648	0.465341	2.63123
G	ASB	880	0.0439897	0.165207	-0.469663
G	ASB	881	-0.0248923	-0.00891263	1.93782
G	ASB	882	0.0404922	0.337243	0.489707
G	ASB	883	0.0422594	0.341369	0.214037
G	ASB	884	0.0153166	0.156782	1.44478
G	ASB	885	-0.0353425	0.0347965	0.0748423
G	ASB	887	0.0437933	0.299157	1.89421
G	ASB	888	-0.0246721	0.0748632	0.467205
G	ASB	889	-0.0922807	0.0453645	3.09439
G	ASB	890	0.239313	0.293264	5.14638
G	ASB	891	0.0740354	0.188162	4.65879
G	ASB	892	0.087007	0.214205	5.05666
G	ASB	893	0.0372187	0.227095	4.26852
G	ASB	894	0.118679	0.234669	0.0593117
G	ASB	895	0.197455	0.29898	2.83781
G	ASB	896	0.126945	0.306711	2.74194
G	ASB	897	0.0256259	0.222833	2.52347
G	ASB	898	0.121132	0.273343	3.16158
G	ASB	899	0.155124	0.340146	3.25999
G	ASB	901	0.00770297	-0.0284682	2.1711
G	ASB	902	0.174204	0.352846	3.5981
G	ASB	903	0.063011	0.275204	1.54719
G	ASB	904	0.178364	0.381585	3.30374
G	ASB	906	0.0438009	0.154044	2.18926
G	ASB	908	0.109294	0.102905	3.98862
G	ASB	910	0.12624	0.329432	4.40024
G	ASB	923	0.105269	0.251202	1.267
G	ASB	924	0.19111	0.443025	2.09838
G	ASB	925	0.000922995	0.194531	2.16332
G	ASB	926	0.072656	0.322609	2.36906
G	ASB	927	0.0483567	0.199274	-1.18566
G	ASB	928	0.210332	0.327532	1.79129
G	ASB	929	0.161681	0.195534	2.1056
G	ASB	930	0.153223	0.294866	3.61041
G	ASB	931	0.0860035	0.189967	4.14639
G	ASB	932	0.0803662	0.19006	3.87689
G	ASB	933	0.146907	0.327294	1.71245
G	ASB	935	0.148364	0.262299	2.46341
G	ASB	936	0.166403	0.310606	2.8729
G	ASB	937	0.121027	0.370709	1.32602
G	ASB	939	0.15025	0.286515	4.36524
G	ASB	940	0.153757	0.267498	6.01861
G	ASB	941	0.176002	0.347679	2.77697
G	ASB	942	0.159309	0.371971	2.79916
G	ASB	951	0.10638	0.363084	1.21227
G	ASB	952	0.105253	0.436098	2.06426
G	ASB	953	0.139625	0.266512	1.88678
G	ASB	954	0.123545	0.444028	2.26285
G	ASB	955	0.0949705	0.512956	3.43946
G	ASB	956	0.0670503	0.41243	3.24143
G	ASB	957	0.101177	0.474245	1.36561
G	ASB	958	0.0190203	0.184952	1.32063
G	ASB	959	0.0746524	0.379477	2.99868
G	ASB	960	0.107475	0.304753	2.57504
G	ASB	961	0.0288999	0.125902	1.70476
G	ASB	962	0.0535225	0.296502	1.15965
G	ASB	964	0.0883391	0.246299	1.88226
G	ASB	966	0.126215	0.464292	2.49699
G	ASB	967	0.100858	0.463772	2.35768
G	ASB	968	0.0453202	0.386098	3.87273
G	ASB	969	0.023698	0.292841	3.04116
G	ASB	970	0.054606	0.36555	3.0899
G	ASB	975	0.0920013	0.306924	4.61529
G	ASB	976	0.17485	0.202449	5.42339
G	ASB	978	0.0712107	0.331612	3.57479
G	ASB	979	0.131469	0.30243	4.63604
G	ASB	980	-0.0116583	0.0678524	-0.453114
G	ASB	982	0.196476	0.345154	2.67693
G	ASB	983	0.192854	0.274082	3.04111
G	ASB	984	0.244767	0.32434	6.60405
G	ASB	1000	0.0503998	0.312633	2.5047
G	ASB	1001	0.0712119	0.383735	1.90384
G	ASB	1003	0.0764426	0.384486	1.47656
G	ASB	1005	0.112447	0.155495	3.31965
G	ASB	1006	0.0559541	0.252444	2.01865
G	ASB	1007	0.0261781	0.357639	0.591894
G	ASB	1008	0.000624013	0.273204	1.15383
G	ASB	1010	0.00991217	0.25939	0.902485
G	ASB	1013	-0.0373642	0.36154	0.7582
G	ASB	1016	0.108632	0.374083	2.28544
G	ASB	1017	0.061786	0.317373	2.15277
G	ASB	1018	0.015735	0.0517386	1.84013
G	ASB	1023	0.136236	0.306649	5.1611
G	ASB	1034	0.121879	0.383395	2.70356
G	ASB	1037	0.0246732	0.0981101	-0.345173
G	ASB	1038	0.227177	0.366515	7.15678
G	ASB	1040	0.312116	0.417385	7.3337
G	ASB	1041	0.0889645	0.389882	2.13161
G	ASB	1053	0.14362	0.448095	0.120535
G	ASB	1054	0.120555	0.400319	0.514859
G	ASB	1055	0.0741602	0.387524	3.48068
G	ASB	1058	-0.00594398	0.168117	-0.471645
G	ASB	1059	0.10428	0.385912	3.21598
G	ASB	1061	0.0293381	0.251649	1.95004
G	ASB	1062	0.0490288	0.31531	2.59246
G	ASB	1063	0.0587183	0.297429	3.63884
G	ASB	1065	-0.0347639	0.178299	2.22147
G	ASB	1066	-0.039855	0.229227	-0.396854
G	ASB	1068	-0.0228254	0.0935565	3.49229
G	ASB	1069	-0.0595145	-0.0510735	3.50262
G	ASB	1070	0.189874	0.271637	3.24488
G	ASB	1072	0.301822	0.467339	4.71509
G	ASB	1086	0.150503	0.354601	3.41248
G	ASB	1087	0.156292	0.341435	2.62639
G	ASB	1093	0.0594043	0.240182	3.44755
G	ASB	1099	0.172283	0.354	1.1894
G	ASB	1100	-0.0242213	0.0339657	4.96107
G	ASB	1101	0.00535639	0.0913112	5.86656
G	ASB	1102	0.0650089	0.206707	5.17628
G	ASB	1104	0.0336767	0.120047	5.68469
G	ASB	1105	0.0388354	0.199925	2.91345
G	ASB	1106	0.18925	0.428775	5.61854
G	ASB	1107	0.109983	0.311929	2.09581
G	ASB	1108	0.0204545	0.268417	0.697062
G	ASB	1109	0.00344066	0.263426	0.872254
G	ASB	1110	0.171306	0.487563	4.87549
G	ASB	1111	0.104669	0.402259	0.563838
G	ASB	1113	0.0152641	0.362868	0.793513
G	ASB	1114	0.173074	0.567194	2.67127
G	ASB	1115	-0.0201544	0.231686	3.78251
G	ASB	1116	0.00625723	0.220048	3.30152
G	ASB	1117	0.189559	0.336867	2.8188
G	ASB	1118	0.0622969	0.488686	3.46852
G	ASB	1119	0.126196	0.432058	1.81349
G	ASB	1120	0.150516	0.555905	4.35538
G	ASB	1121	-0.0071119	0.385621	3.79752
G	ASB	1122	0.0803901	0.308803	0.112329
G	ASB	1123	0.0611313	0.236883	0.455278
G	ASB	1124	0.194687	0.554156	4.48453
G	ASB	1125	0.14431	0.446228	2.81583
G	ASB	1126	0.171483	0.429501	0.700868
G	ASB	1127	0.0169993	0.0588968	0.55085
T	MSB	162	0.00633617	0.0176777	1.02141
T	MSB	169	0.112309	0.156178	0.3001
T	MSB	179	0.027429	0.349746	-0.076963
T	MSB	182	0.412158	0.498491	4.23479
T	MSB	258	0.467656	0.751279	4.96455
T	MSB	263	0.262035	0.449645	2.97521
T	MSB	265	0.259202	0.501835	2.09588
T	MSB	268	0.28821	0.52937	1.89858
T	MSB	407	0.118808	0.152479	1.21295
T	MSB	429	0.095436	0.188771	2.22868
T	MSB	430	0.192288	0.441436	3.87852
T	MSB	431	0.223998	0.522853	3.73825
T	MSB	435	0.152705	0.338871	2.25085
T	MSB	436	0.069662	0.135089	3.17051
T	MSB	437	0.177377	0.275129	1.98039
T	MSB	438	0.241669	0.364692	0.100216
T	MSB	442	0.154258	0.210268	2.02218
T	MSB	443	0.53222	0.616556	4.5207
T	MSB	444	0.389175	0.437043	4.76819
T	MSB	446	0.450801	0.548078	4.03346
T	MSB	447	0.0694501	0.148342	0.174066
T	MSB	448	-0.119088	-0.233088	2.92338
T	MSB	449	0.470428	0.555763	3.89412
T	MSB	451	0.375259	0.449554	4.35737
T	MSB	453	0.279754	0.397721	1.50421
T	MSB	455	0.285067	0.378875	1.11175
T	MSB	456	0.321129	0.487864	1.70503
T	MSB	457	0.294384	0.510721	1.32096
T	MSB	460	0.226198	0.426616	3.13867
T	MSB	462	0.0949766	0.104323	5.66411
T	MSB	465	0.156015	0.252306	0.474353
T	MSB	467	0.119764	0.215959	1.02201
T	MSB	473	0.158755	0.305083	-1.16147
T	MSB	551	0.239434	0.383019	2.68411
T	MSB	555	0.318124	0.54876	2.98319
T	MSB	557	0.191032	0.356382	3.68439
T	MSB	558	0.343249	0.433345	3.13764
T	MSB	560	0.348202	0.425529	3.32936
T	MSB	562	-0.0457977	0.0500133	-0.523937
T	MSB	564	0.492346	0.503506	4.68577
T	MSB	566	0.301198	0.370932	3.14459
T	MSB	570	0.170351	0.377853	1.0672
T	MSB	573	0.158662	0.376194	2.50682
T	MSB	579	0.0938847	0.213908	-0.0835852
T	MSB	586	0.255517	0.455145	1.11829
T	MSB	597	0.318011	0.364582	3.18795
T	MSB	614	0.113422	0.319731	1.31928
T	MSB	625	0.240079	0.271882	1.33838
T	MSB	633	0.0163984	0.0681257	2.56464
T	MSB	655	0.181048	0.31306	3.97104
T	MSB	661	0.117961	0.155647	1.95994
T	MSB	663	0.227606	0.395116	2.57383
T	MSB	664	0.237886	0.370019	1.50247
T	MSB	665	0.151553	0.275618	1.22254
T	MSB	666	0.0353811	0.121664	-0.0822878
T	MSB	667	0.261905	0.480863	3.30922
T	MSB	668	0.324254	0.435798	0.579835
T	MSB	679	0.14623	0.254261	1.03668
T	MSB	681	0.261922	0.407686	1.4595
T	MSB	684	0.124921	0.22152	2.8896
T	MSB	687	0.251754	0.403153	2.33239
T	MSB	688	0.327523	0.416393	3.66652
T	MSB	689	0.302227	0.431883	2.3082
T	MSB	690	0.35725	0.501622	2.6922
T	MSB	691	0.286831	0.416213	3.7426
T	MSB	692	0.266266	0.367956	1.76689
T	MSB	693	0.199217	0.322824	2.10181
T	MSB	694	0.319697	0.40677	1.8133
T	MSB	695	0.187749	0.31023	1.31454
T	MSB	696	0.102806	0.21607	0.547567
T	MSB	697	0.0563071	0.195714	0.303523
T	MSB	698	0.01339	0.129082	1.02322
T	MSB	699	-0.00595342	0.102409	-0.148968
T	MSB	701	0.264671	0.439283	1.19249
T	MSB	706	0.230624	0.39334	2.04094
T	MSB	711	0.318801	0.468306	2.90966
T	MSB	713	0.388357	0.459538	4.16048
T	MSB	715	0.407551	0.471355	4.83123
T	MSB	716	0.309057	0.398021	3.70203
T	MSB	717	0.224734	0.318612	2.3362
T	MSB	718	0.15161	0.209122	-0.826762
T	MSB	719	0.0808023	0.174707	3.23816
T	MSB	720	0.256222	0.335166	2.08237
T	MSB	721	0.259909	0.33994	2.77986
T	MSB	722	0.203625	0.29825	2.95061
T	MSB	725	0.0750841	0.191425	-0.667438
T	MSB	728	0.0737408	0.30827	0.486975
T	MSB	735	0.110002	0.2119	0.729611
T	MSB	737	0.0372635	0.142631	2.82354
T	MSB	738	0.060576	0.142382	2.27532
T	MSB	739	0.0397481	0.111274	-0.0653586
T	MSB	740	-0.0365746	0.0529895	-0.322738
T	MSB	743	0.132786	0.343599	2.21628
T	MSB	744	0.149922	0.34649	1.80061
T	MSB	745	-0.00755549	0.12449	2.45935
T	MSB	746	-0.0366992	-0.0696266	1.58534
T	MSB	747	0.225277	0.527655	0.532836
T	MSB	748	0.216863	0.507653	1.60777
T	MSB	749	0.21955	0.510111	1.81244
T	MSB	750	0.156549	0.472791	-0.145029
T	MSB	751	0.251662	0.641274	1.63623
T	MSB	752	0.268975	0.651393	1.37039
T	MSB	753	0.0995381	0.233852	0.1892
T	MSB	756	0.00863199	0.063392	-0.964149
T	MSB	757	0.0155001	0.0693686	-0.225404
T	MSB	759	0.0270324	0.0320402	0.0131325
T	MSB	761	0.150365	0.476241	0.819091
T	MSB	762	0.0206721	0.276111	-0.396501
T	MSB	764	0.0947291	0.385404	0.428697
T	MSB	765	0.129314	0.348438	0.353082
T	MSB	834	0.0806735	-0.00551269	-2.47598
T	MSB	835	0.0665639	0.0149155	-3.11515
T	MSB	836	0.0421068	0.008918	-2.05376
T	MSB	838	0.0973649	0.0446493	1.21946
T	MSB	839	0.133715	0.0673909	3.51615
T	MSB	843	0.0735915	0.136068	1.87922
T	MSB	844	0.0500866	0.134561	1.87297
T	MSB	845	0.162933	0.284646	0.462163
T	MSB	846	0.174802	0.320443	1.5649
T	MSB	848	0.195393	0.399973	0.952174
T	MSB	849	0.177899	0.402351	0.224117
T	MSB	850	0.185969	0.416436	0.705008
T	MSB	851	0.134415	0.271963	-0.915269
T	MSB	853	0.145873	0.36882	2.15529
T	MSB	854	0.173315	0.42216	2.36396
T	MSB	855	0.189687	0.444117	2.27332
T	MSB	858	0.497741	0.587165	2.93327
T	MSB	862	0.0793855	0.0590266	-0.476059
T	MSB	864	0.0193663	-0.0100993	-1.53257
T	MSB	866	0.0348262	0.00432998	-2.19131
T	MSB	867	0.00538926	0.089254	1.49338
T	MSB	868	0.0843947	0.175754	0.39815
T	MSB	869	0.0796072	0.108929	0.707939
T	MSB	873	0.261351	0.45472	2.65615
T	MSB	874	0.240783	0.432512	2.52363
T	MSB	877	0.265879	0.430007	2.34838
T	MSB	882	0.0302133	0.0702384	-2.06863
T	MSB	885	0.175106	0.198029	1.20191
T	ASB	20	0.199188	0.319133	3.49323
T	ASB	22	0.22046	0.279196	2.64524
T	ASB	63	0.116766	0.110427	2.57866
T	ASB	64	0.06819	0.0339153	0.168443
T	ASB	65	0.107777	0.192118	2.32189
T	ASB	66	0.0147098	0.135987	-1.17517
T	ASB	67	0.035946	0.202877	-1.09016
T	ASB	69	0.111893	0.171466	2.69186
T	ASB	71	0.0833651	0.171276	2.33683
T	ASB	74	0.0315419	0.0629507	2.3097
T	ASB	76	0.0145347	0.09388	0.434843
T	ASB	297	0.131588	0.352737	3.66217
T	ASB	298	0.094463	0.288164	2.68891
T	ASB	299	0.113896	0.454917	3.89564
T	ASB	304	0.0960776	0.28285	-0.434835
T	ASB	306	0.149915	0.414085	1.1019
T	ASB	307	0.16473	0.4806	0.993735
T	ASB	310	0.305956	0.513431	3.68934
T	ASB	311	0.463945	0.558682	3.9216
T	ASB	312	0.340766	0.584613	3.80176
T	ASB	314	0.0784467	0.186393	1.5788
T	ASB	316	0.208928	0.5539	2.82321
T	ASB	318	0.249038	0.443589	3.2485
T	ASB	319	0.253502	0.469693	2.55784
T	ASB	321	0.2841	0.491381	2.69008
T	ASB	322	0.167308	0.45474	2.16056
T	ASB	323	0.174162	0.257207	2.12731
T	ASB	324	0.162462	0.305244	2.83535
T	ASB	325	0.212163	0.394317	1.81542
T	ASB	326	0.142121	0.218751	3.21237
T	ASB	329	0.276831	0.446716	3.24101
T	ASB	330	0.228707	0.385402	0.971632
T	ASB	331	0.346615	0.532836	0.0689053
T	ASB	332	0.368094	0.522096	4.21211
T	ASB	333	0.368877	0.536108	2.18511
T	ASB	334	0.407059	0.535795	4.20501
T	ASB	335	0.32323	0.48706	5.19828
T	ASB	336	0.333281	0.495828	2.81985
T	ASB	337	0.312839	0.416535	3.43113
T	ASB	338	0.349968	0.485595	4.14905
T	ASB	339	0.0547883	0.312906	2.04805
T	ASB	340	0.0415101	0.190226	1.61182
T	ASB	341	0.0338577	0.371333	3.4738
T	ASB	342	-0.018397	0.292179	2.73402
T	ASB	343	0.401501	0.500221	5.6437
T	ASB	345	0.105163	0.371903	4.1114
T	ASB	346	0.17217	0.492416	3.97011
T	ASB	349	0.0505246	0.257537	-0.842279
T	ASB	352	-0.0174751	0.102798	0.709776
T	ASB	382	0.0097691	0.0446942	1.6721
T	ASB	386	0.1289	0.350189	6.07663
T	ASB	388	0.133856	0.261846	0.306554
T	ASB	391	0.114918	0.180451	0.303507
T	ASB	392	0.0282212	0.435888	-0.893644
T	ASB	394	0.0785944	0.388732	-1.61592
T	ASB	395	0.0683895	0.579969	-0.345369
T	ASB	396	0.0128308	0.48204	-0.386832
T	ASB	397	0.0718487	0.466762	3.85177
T	ASB	398	0.217746	0.461609	-0.53793
T	ASB	399	0.23049	0.349255	1.10682
T	ASB	401	0.136927	0.385311	3.19104
T	ASB	402	0.0894805	0.32926	-0.853012
T	ASB	405	0.224783	0.414281	-0.545465
T	ASB	406	0.28195	0.48158	4.49121
T	ASB	407	0.261801	0.447644	-0.349569
T	ASB	408	0.0891261	0.360948	2.32851
T	ASB	420	0.0100433	0.0359315	1.31903
T	ASB	424	-0.300604	-0.387487	0.278747
T	ASB	425	0.0349278	0.0245412	2.59169
T	ASB	427	0.339134	0.350409	4.82516
T	ASB	432	0.322372	0.414067	4.21244
T	ASB	433	0.030048	0.12543	2.46358
T	ASB	449	0.11339	0.160946	-1.90425
T	ASB	453	0.0665137	0.268938	1.07565
T	ASB	455	0.111167	0.299172	2.01188
T	ASB	457	0.073598	0.148534	1.49151
T	ASB	460	0.153373	0.301394	1.5073
T	ASB	462	0.254721	0.610575	0.534445
T	ASB	464	0.585595	0.695811	5.08589
T	ASB	478	0.169773	0.309441	2.4049
T	ASB	482	0.0916417	0.358881	3.36067
T	ASB	486	0.298929	0.316238	5.67258
T	ASB	498	0.0320411	0.351311	3.32847
T	ASB	499	0.000269244	0.199313	2.76214
T	ASB	500	0.0319531	0.339199	3.40287
T	ASB	503	0.0911932	0.291054	0.901851
T	ASB	504	0.11323	0.376338	2.0363
T	ASB	505	0.0783322	0.241916	0.556055
T	ASB	653	0.391116	0.387356	4.95568
T	ASB	654	0.496217	0.436638	6.06073
T	ASB	655	0.361148	0.389502	5.91625
T	ASB	656	0.309501	0.34524	6.19601
T	ASB	664	0.300138	0.339859	3.52392
T	ASB	665	0.188097	0.26598	3.41411
T	ASB	666	0.264011	0.349848	4.51664
T	ASB	668	0.175825	0.200275	5.13723
T	ASB	669	0.3639	0.486588	5.23984
T	ASB	670	0.259288	0.374627	5.61055
T	ASB	671	0.375853	0.516962	6.45246
T	ASB	672	0.408285	0.380089	4.08093
T	ASB	673	0.490527	0.546928	1.46855
T	ASB	674	0.366591	0.303889	5.26709
T	ASB	675	0.453976	0.474878	4.94268
T	ASB	676	0.34882	0.388067	5.56816
T	ASB	677	0.28641	0.28702	5.12981
T	ASB	678	0.309621	0.433122	6.02189
T	ASB	685	0.102427	0.278058	1.95277
T	ASB	698	0.109261	0.404157	-0.273331

## Sheet: Figure 9a
0.575208333333333	0.0610416666666667	0.0968750000000000	0.0152083333333333	0	0.0141666666666667	0.000416666666666667	0.000416666666666667	0.000416666666666667	0.0293750000000000	0.000416666666666667	0	0.000625000000000000	0	0	0	0.0385416666666667	0	0	0.0204166666666667	0.000625000000000000	0.0841666666666667	0.0587500000000000	0.0108333333333333	0	0	0	0	0	0	0.000416666666666667	0.000833333333333333	0.00104166666666667	0.000208333333333333	0.00104166666666667	0.00645833333333333	0.0137500000000000	0.00458333333333333	0.00625000000000000	0.0204166666666667	0	0	0	0	0
0.0362500000000000	0.515625000000000	0.0156250000000000	0.120208333333333	0.000208333333333333	0.00145833333333333	0.000625000000000000	0.00166666666666667	0.00895833333333333	0.0258333333333333	0.0150000000000000	0.000833333333333333	0.00187500000000000	0.000416666666666667	0.000208333333333333	0	0.0112500000000000	0	0	0.0200000000000000	0.00145833333333333	0.0127083333333333	0.0208333333333333	0.00895833333333333	0	0	0	0	0	0	0.00187500000000000	0.000416666666666667	0.00270833333333333	0.000208333333333333	0.00104166666666667	0.00458333333333333	0.00145833333333333	0.00520833333333333	0.000416666666666667	0.00125000000000000	0	0	0	0	0
0.130208333333333	0.0327083333333333	0.745208333333333	0.00229166666666667	0	0.0354166666666667	0.000416666666666667	0.000416666666666667	0	0.0870833333333333	0.00125000000000000	0	0.00104166666666667	0	0	0	0.0627083333333333	0.000416666666666667	0	0.0320833333333333	0.00104166666666667	0.0164583333333333	0.0472916666666667	0.00125000000000000	0	0	0	0	0	0	0.00270833333333333	0.00833333333333333	0.00145833333333333	0.000625000000000000	0.00166666666666667	0.000625000000000000	0.00583333333333333	0.000833333333333333	0.00104166666666667	0.00250000000000000	0	0	0	0	0
0.0345833333333333	0.195208333333333	0.00583333333333333	0.743750000000000	0.00437500000000000	0.00208333333333333	0.00145833333333333	0.00250000000000000	0.00479166666666667	0.0295833333333333	0.0125000000000000	0.000208333333333333	0.000208333333333333	0	0	0	0.00666666666666667	0	0	0.0770833333333333	0.00104166666666667	0.00500000000000000	0.00479166666666667	0.0210416666666667	0	0	0	0.000208333333333333	0	0	0.000208333333333333	0	0.00208333333333333	0.000208333333333333	0.00187500000000000	0.0202083333333333	0.0100000000000000	0.0260416666666667	0.00375000000000000	0.00291666666666667	0.000208333333333333	0.000208333333333333	0	0	0
0	0.00250000000000000	0	0.00187500000000000	0.905833333333333	0.000208333333333333	0.000625000000000000	0.0110416666666667	0.000208333333333333	0.00604166666666667	0.00583333333333333	0.00166666666666667	0.00229166666666667	0.00395833333333333	0.00104166666666667	0	0.00250000000000000	0	0	0.00187500000000000	0.00916666666666667	0.000833333333333333	0.000416666666666667	0.0256250000000000	0.000416666666666667	0	0.00104166666666667	0.00145833333333333	0.000416666666666667	0.00208333333333333	0.000625000000000000	0	0.00812500000000000	0.000833333333333333	0.00145833333333333	0.00666666666666667	0.00666666666666667	0.0260416666666667	0.000833333333333333	0.000208333333333333	0.00104166666666667	0.00437500000000000	0.00104166666666667	0	0.00229166666666667
0.0133333333333333	0.00291666666666667	0.0218750000000000	0.000833333333333333	0.000208333333333333	0.676666666666667	0.00145833333333333	0.00333333333333333	0.000208333333333333	0.166666666666667	0.00416666666666667	0	0.00500000000000000	0	0	0	0.00416666666666667	0	0	0.00125000000000000	0.00125000000000000	0.00562500000000000	0.00916666666666667	0.00416666666666667	0	0	0	0.000208333333333333	0	0	0.00625000000000000	0.0410416666666667	0.0362500000000000	0.00875000000000000	0.0120833333333333	0.00145833333333333	0.0160416666666667	0.00333333333333333	0.00770833333333333	0.0229166666666667	0	0	0.000208333333333333	0.000833333333333333	0.000208333333333333
0.000208333333333333	0.000416666666666667	0	0.000208333333333333	0	0	0.457916666666667	0.0575000000000000	0.0543750000000000	0	0.0531250000000000	0.00375000000000000	0.0750000000000000	0.00875000000000000	0.0143750000000000	0	0	0	0	0	0.0185416666666667	0	0.00500000000000000	0.00250000000000000	0.00500000000000000	0	0	0	0	0	0.0250000000000000	0.0118750000000000	0.0272916666666667	0.0504166666666667	0.0850000000000000	0.000208333333333333	0	0	0.00104166666666667	0	0	0	0	0	0
0	0.000416666666666667	0	0.000208333333333333	0.00270833333333333	0.000625000000000000	0.0483333333333333	0.310000000000000	0.0572916666666667	0.00187500000000000	0.122708333333333	0.0104166666666667	0.0520833333333333	0.00770833333333333	0.0120833333333333	0	0	0	0	0	0.0187500000000000	0	0.00125000000000000	0.00208333333333333	0.00875000000000000	0	0	0	0.000416666666666667	0.000416666666666667	0.0227083333333333	0.00979166666666667	0.0689583333333333	0.0658333333333333	0.0331250000000000	0	0	0.000416666666666667	0	0	0	0	0	0	0
0	0.00666666666666667	0	0.000208333333333333	0.000208333333333333	0	0.0702083333333333	0.0675000000000000	0.597291666666667	0.000625000000000000	0.149583333333333	0.0156250000000000	0.0347916666666667	0.0100000000000000	0.0112500000000000	0	0	0	0	0	0.00604166666666667	0.000208333333333333	0.00666666666666667	0.00145833333333333	0.00520833333333333	0	0	0	0	0	0.0137500000000000	0.00583333333333333	0.0181250000000000	0.0141666666666667	0.0231250000000000	0.000208333333333333	0	0.000208333333333333	0.000625000000000000	0	0	0	0	0	0
0.0156250000000000	0.0202083333333333	0.0372916666666667	0.00645833333333333	0.00166666666666667	0.125000000000000	0.000625000000000000	0.00270833333333333	0.000625000000000000	0.323958333333333	0.00145833333333333	0	0.00125000000000000	0	0	0	0.00666666666666667	0	0	0.0339583333333333	0.000833333333333333	0.0156250000000000	0.00458333333333333	0.0210416666666667	0	0	0	0	0	0	0.00229166666666667	0.00333333333333333	0.0143750000000000	0.00145833333333333	0.00166666666666667	0.00583333333333333	0.0227083333333333	0.0181250000000000	0.00562500000000000	0.0352083333333333	0	0	0.000208333333333333	0.000208333333333333	0
0.000208333333333333	0.00520833333333333	0	0.00166666666666667	0.000208333333333333	0.00145833333333333	0.0395833333333333	0.111250000000000	0.110625000000000	0.000416666666666667	0.261666666666667	0.00375000000000000	0.0233333333333333	0.00645833333333333	0.00166666666666667	0	0	0	0	0	0.0131250000000000	0.000208333333333333	0.00187500000000000	0.00145833333333333	0.00500000000000000	0	0	0	0	0	0.0218750000000000	0.00625000000000000	0.101666666666667	0.0118750000000000	0.0420833333333333	0.00187500000000000	0	0.000208333333333333	0.000625000000000000	0.000208333333333333	0	0	0	0.000208333333333333	0
0	0.000625000000000000	0	0	0.00104166666666667	0	0.00916666666666667	0.0295833333333333	0.0181250000000000	0.000208333333333333	0.0218750000000000	0.600416666666667	0.0725000000000000	0.0806250000000000	0.173125000000000	0	0	0.000833333333333333	0.000625000000000000	0	0.0181250000000000	0.000416666666666667	0.00250000000000000	0.000625000000000000	0.0187500000000000	0.00187500000000000	0.000416666666666667	0.000208333333333333	0.00187500000000000	0.000416666666666667	0.00125000000000000	0.000625000000000000	0.00250000000000000	0.00229166666666667	0.00916666666666667	0	0	0	0	0	0	0	0	0	0
0	0.00125000000000000	0	0	0.000208333333333333	0.000208333333333333	0.0637500000000000	0.0493750000000000	0.0245833333333333	0.000208333333333333	0.0214583333333333	0.0387500000000000	0.230625000000000	0.0210416666666667	0.0368750000000000	0	0	0	0	0	0.0179166666666667	0	0.0102083333333333	0.00104166666666667	0.0350000000000000	0.000208333333333333	0	0	0	0	0.0293750000000000	0.00895833333333333	0.0104166666666667	0.0208333333333333	0.0779166666666667	0	0	0	0	0	0	0	0	0	0.000208333333333333
0	0.000416666666666667	0	0	0.00187500000000000	0	0.0150000000000000	0.0208333333333333	0.0106250000000000	0	0.0152083333333333	0.0766666666666667	0.0502083333333333	0.590208333333333	0.111666666666667	0	0	0	0	0	0.0210416666666667	0	0.00104166666666667	0.00145833333333333	0.102916666666667	0.00250000000000000	0.00458333333333333	0.000416666666666667	0.00312500000000000	0.00250000000000000	0.000416666666666667	0	0.00229166666666667	0.000208333333333333	0.00208333333333333	0	0	0	0.000208333333333333	0	0	0	0	0	0.000208333333333333
0	0.000625000000000000	0	0	0.00104166666666667	0	0.0250000000000000	0.0312500000000000	0.0208333333333333	0	0.00645833333333333	0.150000000000000	0.0660416666666667	0.109166666666667	0.493125000000000	0	0	0.000208333333333333	0	0	0.0439583333333333	0.000416666666666667	0.00354166666666667	0.00270833333333333	0.0610416666666667	0.00520833333333333	0.000833333333333333	0.000416666666666667	0.00187500000000000	0.00104166666666667	0.00229166666666667	0	0.00104166666666667	0.00208333333333333	0.00729166666666667	0	0.000208333333333333	0	0	0	0	0	0	0	0
0	0.00125000000000000	0.000416666666666667	0	0	0	0.000416666666666667	0.000833333333333333	0.00104166666666667	0	0.00166666666666667	0.0118750000000000	0.00645833333333333	0.000625000000000000	0.00812500000000000	0.755416666666667	0.0141666666666667	0.0372916666666667	0.234583333333333	0.000208333333333333	0.00854166666666667	0.000625000000000000	0.00395833333333333	0	0.00437500000000000	0.0252083333333333	0.00104166666666667	0.00458333333333333	0	0	0	0.000625000000000000	0	0.000416666666666667	0.000625000000000000	0	0	0	0	0	0	0	0	0	0
0.00958333333333333	0.00750000000000000	0.0345833333333333	0.000416666666666667	0.000625000000000000	0.00270833333333333	0	0.000833333333333333	0	0.0162500000000000	0.000208333333333333	0	0.00104166666666667	0	0.000208333333333333	0	0.710000000000000	0	0	0.0331250000000000	0.00291666666666667	0.0118750000000000	0.00645833333333333	0.00291666666666667	0	0	0.000208333333333333	0.00125000000000000	0	0	0.000416666666666667	0.000416666666666667	0.00187500000000000	0.00208333333333333	0.000833333333333333	0.000208333333333333	0.0145833333333333	0.00187500000000000	0	0.00166666666666667	0.000416666666666667	0.000208333333333333	0	0.000208333333333333	0.000208333333333333
0.000833333333333333	0.0158333333333333	0.00333333333333333	0.00145833333333333	0.000416666666666667	0.000833333333333333	0.00145833333333333	0.00791666666666667	0.0166666666666667	0.00104166666666667	0.00979166666666667	0.0108333333333333	0.0100000000000000	0.00187500000000000	0.0112500000000000	0.0350000000000000	0.00729166666666667	0.941458333333333	0.0208333333333333	0.00583333333333333	0.00458333333333333	0.000416666666666667	0.0191666666666667	0	0.00250000000000000	0.000208333333333333	0.000208333333333333	0.000416666666666667	0	0	0.000208333333333333	0.00291666666666667	0.00104166666666667	0.000625000000000000	0.00250000000000000	0	0	0	0	0	0	0	0	0	0
0	0.00250000000000000	0	0	0.000208333333333333	0	0.00125000000000000	0.00166666666666667	0.00354166666666667	0	0.00312500000000000	0.0225000000000000	0.00895833333333333	0.0114583333333333	0.0206250000000000	0.205625000000000	0.00354166666666667	0.0195833333333333	0.742291666666667	0	0.00520833333333333	0.000625000000000000	0.00229166666666667	0	0.0139583333333333	0.0160416666666667	0.00125000000000000	0.00125000000000000	0.000208333333333333	0	0	0	0	0	0.000625000000000000	0	0	0	0	0	0.000208333333333333	0	0	0	0
0.0210416666666667	0.0485416666666667	0.0256250000000000	0.0587500000000000	0.00354166666666667	0.00791666666666667	0.000208333333333333	0.00187500000000000	0.00104166666666667	0.0591666666666667	0.00145833333333333	0.000208333333333333	0.000208333333333333	0	0.000208333333333333	0	0.0595833333333333	0	0	0.740833333333333	0.00166666666666667	0.00458333333333333	0.00187500000000000	0.00541666666666667	0	0	0	0.000208333333333333	0	0	0.000625000000000000	0.000625000000000000	0.00187500000000000	0.000833333333333333	0.000416666666666667	0.00166666666666667	0.0214583333333333	0.0110416666666667	0.00145833333333333	0.00125000000000000	0.000208333333333333	0	0	0	0.000208333333333333
0	0.000416666666666667	0	0	0.000416666666666667	0	0.00979166666666667	0.0141666666666667	0.000416666666666667	0.000208333333333333	0.0131250000000000	0.00291666666666667	0.0118750000000000	0.00458333333333333	0.0116666666666667	0	0	0	0	0	0.340833333333333	0.00250000000000000	0.00270833333333333	0.00229166666666667	0.0202083333333333	0.00145833333333333	0.00187500000000000	0.00270833333333333	0.00312500000000000	0.00833333333333333	0.00312500000000000	0.00229166666666667	0.00937500000000000	0.00208333333333333	0.00583333333333333	0.000208333333333333	0	0	0	0	0.00437500000000000	0.0141666666666667	0.00229166666666667	0.00145833333333333	0.00583333333333333
0.0750000000000000	0.00916666666666667	0.00312500000000000	0.00104166666666667	0.000625000000000000	0.00208333333333333	0.000208333333333333	0.000416666666666667	0	0.00916666666666667	0.000625000000000000	0.000208333333333333	0.000208333333333333	0	0.000208333333333333	0	0.0141666666666667	0	0	0.00104166666666667	0.00500000000000000	0.571041666666667	0.0622916666666667	0.0531250000000000	0.000208333333333333	0	0	0.000416666666666667	0	0	0.000625000000000000	0.000416666666666667	0.00104166666666667	0.000416666666666667	0.000625000000000000	0.0133333333333333	0.0210416666666667	0.0106250000000000	0.00416666666666667	0.0185416666666667	0.000416666666666667	0.00104166666666667	0.000416666666666667	0	0.00166666666666667
0.0216666666666667	0.0131250000000000	0.00500000000000000	0.000416666666666667	0	0.00208333333333333	0.00437500000000000	0.00333333333333333	0.00416666666666667	0.00750000000000000	0.00812500000000000	0.000833333333333333	0.0118750000000000	0.000208333333333333	0.000833333333333333	0	0.00229166666666667	0	0	0.000208333333333333	0.00583333333333333	0.0681250000000000	0.644375000000000	0.00354166666666667	0.00208333333333333	0	0	0	0	0	0.0143750000000000	0.00916666666666667	0.00479166666666667	0.00479166666666667	0.00562500000000000	0.000208333333333333	0	0.000208333333333333	0	0.000833333333333333	0	0.000208333333333333	0	0	0
0.00395833333333333	0.00895833333333333	0	0.00666666666666667	0.0112500000000000	0.00395833333333333	0.00437500000000000	0.00416666666666667	0.000833333333333333	0.0202083333333333	0.00166666666666667	0.000208333333333333	0.00125000000000000	0.000625000000000000	0.000833333333333333	0	0.00166666666666667	0	0	0.00104166666666667	0.00458333333333333	0.0485416666666667	0.00395833333333333	0.518333333333333	0.000208333333333333	0	0	0	0	0.000208333333333333	0.00125000000000000	0	0.00291666666666667	0.000208333333333333	0.000416666666666667	0.0643750000000000	0.0400000000000000	0.0168750000000000	0.0145833333333333	0.0172916666666667	0	0.00166666666666667	0.000416666666666667	0.000208333333333333	0.000625000000000000
0	0.00187500000000000	0	0	0.000208333333333333	0	0.00458333333333333	0.0152083333333333	0.00562500000000000	0.000208333333333333	0.00958333333333333	0.0125000000000000	0.0770833333333333	0.0937500000000000	0.0460416666666667	0	0	0	0	0	0.0537500000000000	0.000208333333333333	0.00291666666666667	0	0.587916666666667	0.0106250000000000	0.00895833333333333	0.00187500000000000	0.00791666666666667	0.00437500000000000	0.00125000000000000	0.000625000000000000	0.00333333333333333	0.00104166666666667	0.00604166666666667	0	0	0	0	0	0	0.00166666666666667	0	0	0.00145833333333333
0	0.000208333333333333	0	0	0.000625000000000000	0	0.000833333333333333	0.00166666666666667	0.000625000000000000	0.000208333333333333	0.000416666666666667	0.0183333333333333	0.00645833333333333	0.00854166666666667	0.0170833333333333	0.00395833333333333	0.00333333333333333	0.000208333333333333	0.00166666666666667	0	0.0356250000000000	0.00229166666666667	0.00166666666666667	0.00229166666666667	0.0408333333333333	0.823333333333333	0.0406250000000000	0.0629166666666667	0.0277083333333333	0.00604166666666667	0	0	0.000208333333333333	0	0.000208333333333333	0	0	0.000208333333333333	0	0	0.000625000000000000	0.000625000000000000	0.000208333333333333	0.000208333333333333	0.000625000000000000
0	0	0	0	0.00312500000000000	0	0.000208333333333333	0.00208333333333333	0	0	0.00125000000000000	0.00291666666666667	0.00187500000000000	0.0141666666666667	0.00541666666666667	0	0	0	0	0	0.0272916666666667	0	0.000416666666666667	0.000625000000000000	0.0306250000000000	0.0310416666666667	0.319166666666667	0.226875000000000	0.344375000000000	0.118541666666667	0.000208333333333333	0	0.000208333333333333	0	0.000208333333333333	0	0	0	0	0	0.000625000000000000	0.00354166666666667	0.000833333333333333	0.000208333333333333	0.000833333333333333
0	0	0	0	0.00145833333333333	0	0.000208333333333333	0.00104166666666667	0	0	0.000208333333333333	0.00104166666666667	0.000833333333333333	0.000416666666666667	0.00145833333333333	0	0.00125000000000000	0	0	0	0.0210416666666667	0.000833333333333333	0.000416666666666667	0.000208333333333333	0.00520833333333333	0.0356250000000000	0.145416666666667	0.476041666666667	0.0579166666666667	0.0458333333333333	0	0	0.000416666666666667	0.000416666666666667	0.000416666666666667	0.000208333333333333	0	0	0	0	0.00833333333333333	0.00437500000000000	0.00375000000000000	0.00104166666666667	0.00104166666666667
0	0	0	0	0.00104166666666667	0	0.000208333333333333	0.00187500000000000	0.000208333333333333	0	0.00145833333333333	0.0100000000000000	0.00437500000000000	0.0160416666666667	0.00958333333333333	0	0.000416666666666667	0	0	0	0.0568750000000000	0.000208333333333333	0.000208333333333333	0.000833333333333333	0.0304166666666667	0.0447916666666667	0.383125000000000	0.125000000000000	0.469375000000000	0.150625000000000	0	0	0.000625000000000000	0.000208333333333333	0	0	0	0	0	0	0.000833333333333333	0.00145833333333333	0.000208333333333333	0	0.000625000000000000
0	0	0	0	0.00416666666666667	0	0.000416666666666667	0.00208333333333333	0	0	0.00250000000000000	0.000208333333333333	0.00333333333333333	0.00645833333333333	0.00291666666666667	0	0.000416666666666667	0	0	0	0.0406250000000000	0.000416666666666667	0.00104166666666667	0.00229166666666667	0.00687500000000000	0.00145833333333333	0.0862500000000000	0.0635416666666667	0.0800000000000000	0.577291666666667	0.000208333333333333	0	0.00125000000000000	0.000208333333333333	0.000208333333333333	0	0.000208333333333333	0	0	0	0.0172916666666667	0.0387500000000000	0.00666666666666667	0.00479166666666667	0.0214583333333333
0.000208333333333333	0.00291666666666667	0	0	0.000208333333333333	0.00229166666666667	0.0341666666666667	0.0402083333333333	0.0137500000000000	0.00354166666666667	0.0416666666666667	0.000625000000000000	0.0525000000000000	0.000625000000000000	0.000208333333333333	0	0	0	0	0	0.00479166666666667	0.000208333333333333	0.0162500000000000	0.000833333333333333	0.00333333333333333	0	0	0	0	0	0.363541666666667	0.124375000000000	0.0943750000000000	0.105833333333333	0.134583333333333	0.000208333333333333	0	0	0.000208333333333333	0.000416666666666667	0	0	0	0	0
0.000208333333333333	0.000625000000000000	0.000416666666666667	0	0	0.0200000000000000	0.0245833333333333	0.0168750000000000	0.00500000000000000	0.00645833333333333	0.0122916666666667	0.000208333333333333	0.0331250000000000	0	0.000208333333333333	0	0.000416666666666667	0	0	0	0.0147916666666667	0	0.0172916666666667	0	0.00187500000000000	0	0	0	0	0	0.140833333333333	0.557500000000000	0.0702083333333333	0.128541666666667	0.0683333333333333	0.000625000000000000	0	0	0.000416666666666667	0.00104166666666667	0	0	0	0.000208333333333333	0
0.000416666666666667	0.000416666666666667	0	0.000208333333333333	0.00187500000000000	0.00979166666666667	0.0200000000000000	0.0639583333333333	0.00729166666666667	0.00666666666666667	0.105833333333333	0.000208333333333333	0.0141666666666667	0.000416666666666667	0.000208333333333333	0	0	0	0	0.000208333333333333	0.0143750000000000	0.000833333333333333	0.00208333333333333	0.00187500000000000	0.00104166666666667	0	0	0.000208333333333333	0	0	0.0768750000000000	0.0404166666666667	0.330833333333333	0.0502083333333333	0.0602083333333333	0.00104166666666667	0.000208333333333333	0.000208333333333333	0.00250000000000000	0.000625000000000000	0.000208333333333333	0.000208333333333333	0.000416666666666667	0	0.000208333333333333
0.000208333333333333	0	0.000208333333333333	0	0	0.00354166666666667	0.0614583333333333	0.0658333333333333	0.0100000000000000	0.000833333333333333	0.0143750000000000	0.000208333333333333	0.0347916666666667	0.000208333333333333	0.00208333333333333	0	0	0	0	0	0.00854166666666667	0.000208333333333333	0.0114583333333333	0.000625000000000000	0.000833333333333333	0	0	0.000416666666666667	0	0	0.119791666666667	0.102083333333333	0.0595833333333333	0.304375000000000	0.219583333333333	0	0	0	0.000416666666666667	0.000208333333333333	0.000416666666666667	0.000208333333333333	0	0	0
0	0.000416666666666667	0	0	0	0.00208333333333333	0.0860416666666667	0.0433333333333333	0.0179166666666667	0.00125000000000000	0.0558333333333333	0.00208333333333333	0.0983333333333333	0.000416666666666667	0.00500000000000000	0	0	0	0	0	0.00895833333333333	0.000416666666666667	0.00666666666666667	0.000208333333333333	0.00270833333333333	0	0	0	0	0	0.140208333333333	0.0554166666666667	0.0725000000000000	0.206041666666667	0.179375000000000	0	0.000208333333333333	0	0	0	0	0.000208333333333333	0	0	0
0.00625000000000000	0.0125000000000000	0.000208333333333333	0.0135416666666667	0.00666666666666667	0.00354166666666667	0.00125000000000000	0.00104166666666667	0.00145833333333333	0.0131250000000000	0.00500000000000000	0	0.000416666666666667	0.000208333333333333	0	0	0.000416666666666667	0	0	0.000416666666666667	0.00104166666666667	0.0287500000000000	0.00270833333333333	0.102708333333333	0	0	0	0	0	0	0.000833333333333333	0	0.00520833333333333	0.000208333333333333	0	0.402291666666667	0.0214583333333333	0.0920833333333333	0.180000000000000	0.127500000000000	0	0.00166666666666667	0	0.000833333333333333	0.00125000000000000
0.00958333333333333	0.00479166666666667	0.00125000000000000	0.00354166666666667	0.00833333333333333	0.0168750000000000	0.000208333333333333	0.00104166666666667	0.000208333333333333	0.0441666666666667	0.000416666666666667	0	0.000208333333333333	0	0	0	0.0304166666666667	0	0	0.0158333333333333	0.00145833333333333	0.0281250000000000	0.000625000000000000	0.0637500000000000	0	0	0	0.000208333333333333	0	0	0.000208333333333333	0.000208333333333333	0.00208333333333333	0.00229166666666667	0.00104166666666667	0.0122916666666667	0.550000000000000	0.152500000000000	0.0525000000000000	0.0231250000000000	0	0.00104166666666667	0.000416666666666667	0.000833333333333333	0.00125000000000000
0.00479166666666667	0.0106250000000000	0	0.0150000000000000	0.0195833333333333	0.0102083333333333	0.000416666666666667	0.000416666666666667	0.000208333333333333	0.0431250000000000	0.00166666666666667	0	0	0	0	0	0.00625000000000000	0	0	0.0106250000000000	0.00104166666666667	0.0218750000000000	0.000416666666666667	0.0420833333333333	0	0	0	0.000208333333333333	0	0	0.000208333333333333	0	0.00333333333333333	0.000208333333333333	0.000625000000000000	0.0929166666666667	0.175000000000000	0.501250000000000	0.0745833333333333	0.0289583333333333	0.000208333333333333	0.000416666666666667	0.000416666666666667	0.000208333333333333	0.000625000000000000
0.00229166666666667	0.00229166666666667	0	0.00166666666666667	0.00145833333333333	0.0129166666666667	0.00312500000000000	0.00125000000000000	0.000208333333333333	0.0166666666666667	0.00541666666666667	0	0.000833333333333333	0	0	0	0.00104166666666667	0	0	0.000416666666666667	0.00187500000000000	0.00875000000000000	0.000833333333333333	0.0329166666666667	0.000208333333333333	0	0	0	0	0	0.000625000000000000	0.000416666666666667	0.0104166666666667	0.00125000000000000	0.00145833333333333	0.205833333333333	0.0389583333333333	0.0720833333333333	0.495000000000000	0.105000000000000	0.000416666666666667	0.00375000000000000	0.000625000000000000	0.00208333333333333	0.00895833333333333
0.0370833333333333	0.00979166666666667	0.00291666666666667	0.00416666666666667	0.00333333333333333	0.0379166666666667	0.00104166666666667	0.00125000000000000	0.000208333333333333	0.0766666666666667	0.00166666666666667	0	0.000208333333333333	0	0	0	0.00104166666666667	0	0	0.00291666666666667	0.000416666666666667	0.0475000000000000	0.00812500000000000	0.0456250000000000	0	0	0	0	0	0	0.00229166666666667	0.00250000000000000	0.00520833333333333	0.000833333333333333	0.00104166666666667	0.151041666666667	0.0320833333333333	0.0529166666666667	0.130000000000000	0.587916666666667	0	0	0	0	0.000833333333333333
0.000208333333333333	0	0	0.000208333333333333	0.000833333333333333	0.000208333333333333	0	0.000416666666666667	0	0.000416666666666667	0.000625000000000000	0	0.000416666666666667	0.000208333333333333	0	0	0.00208333333333333	0	0	0.000416666666666667	0.0375000000000000	0.00229166666666667	0	0.000625000000000000	0.000208333333333333	0	0.00166666666666667	0.0152083333333333	0.00104166666666667	0.0143750000000000	0.000208333333333333	0.000416666666666667	0.00104166666666667	0.00125000000000000	0.00187500000000000	0.000208333333333333	0.00104166666666667	0.000208333333333333	0.000416666666666667	0	0.422708333333333	0.0314583333333333	0.298333333333333	0.201250000000000	0.0545833333333333
0	0.000416666666666667	0	0	0.00500000000000000	0	0.00104166666666667	0.00145833333333333	0.000416666666666667	0	0.00270833333333333	0	0.00125000000000000	0.000625000000000000	0.000208333333333333	0	0.000208333333333333	0	0	0	0.0412500000000000	0.000833333333333333	0	0.00250000000000000	0.00125000000000000	0	0.00208333333333333	0.00125000000000000	0.000208333333333333	0.0341666666666667	0.000208333333333333	0	0.00291666666666667	0.000208333333333333	0.000625000000000000	0.00250000000000000	0.000625000000000000	0	0.00250000000000000	0	0.0225000000000000	0.503541666666667	0.0239583333333333	0.0231250000000000	0.313125000000000
0.000416666666666667	0	0.000208333333333333	0	0.00229166666666667	0.00145833333333333	0.000625000000000000	0.00125000000000000	0	0.000833333333333333	0.000416666666666667	0	0.000625000000000000	0	0	0	0.00250000000000000	0	0	0	0.0362500000000000	0.00104166666666667	0.000833333333333333	0.00312500000000000	0.000208333333333333	0.000208333333333333	0.000833333333333333	0.00916666666666667	0	0.00687500000000000	0.000416666666666667	0.00104166666666667	0.00333333333333333	0.00208333333333333	0.00270833333333333	0.000416666666666667	0.00229166666666667	0.000625000000000000	0.000833333333333333	0	0.278333333333333	0.0358333333333333	0.544166666666667	0.0733333333333333	0.0520833333333333
0.000416666666666667	0	0	0	0.00104166666666667	0.00208333333333333	0.00208333333333333	0.000833333333333333	0	0.000416666666666667	0.00187500000000000	0	0.000208333333333333	0	0	0	0.00458333333333333	0	0	0.000208333333333333	0.0156250000000000	0.00312500000000000	0.000208333333333333	0.00166666666666667	0.000416666666666667	0.000208333333333333	0.000208333333333333	0.00270833333333333	0	0.00375000000000000	0.000208333333333333	0.00125000000000000	0.00708333333333333	0.00208333333333333	0.00208333333333333	0.00145833333333333	0.00333333333333333	0.00145833333333333	0.00583333333333333	0	0.195208333333333	0.0345833333333333	0.0775000000000000	0.568125000000000	0.155000000000000
0.000208333333333333	0	0	0	0.00208333333333333	0.000208333333333333	0.000833333333333333	0.00229166666666667	0.000208333333333333	0	0.00229166666666667	0	0.000208333333333333	0.000208333333333333	0.000208333333333333	0	0.000416666666666667	0	0	0	0.0247916666666667	0.00208333333333333	0.000833333333333333	0.00333333333333333	0.000416666666666667	0	0.000208333333333333	0.000625000000000000	0.000416666666666667	0.0231250000000000	0.000208333333333333	0	0.00458333333333333	0.00125000000000000	0.00125000000000000	0.000833333333333333	0.000833333333333333	0.000833333333333333	0.00645833333333333	0	0.0454166666666667	0.314791666666667	0.0379166666666667	0.120625000000000	0.374583333333333

## Sheet: Figure 9b
0.768750000000000	0.0883333333333333	0.0814583333333333	0.0295833333333333	0.000208333333333333	0.0164583333333333	0	0	0	0.0150000000000000	0	0	0	0	0	0.000833333333333333	0.00520833333333333	0	0.000625000000000000	0.00500000000000000	0.000416666666666667	0.0512500000000000	0.00500000000000000	0.0514583333333333	0	0	0	0	0	0	0	0.000208333333333333	0	0	0	0.0112500000000000	0.000833333333333333	0.000416666666666667	0.000416666666666667	0.00354166666666667	0	0	0	0	0
0.0189583333333333	0.407916666666667	0.00583333333333333	0.0845833333333333	0.000416666666666667	0.00187500000000000	0	0	0	0.0262500000000000	0	0	0	0	0	0.00250000000000000	0.000208333333333333	0.000208333333333333	0.00229166666666667	0.0106250000000000	0.000833333333333333	0.000833333333333333	0	0.00625000000000000	0	0	0	0	0	0	0	0.000208333333333333	0	0.000208333333333333	0	0.00291666666666667	0.000625000000000000	0.00104166666666667	0.00250000000000000	0.00625000000000000	0	0	0	0	0
0.125208333333333	0.0489583333333333	0.874583333333333	0.0254166666666667	0.000208333333333333	0.0666666666666667	0	0	0	0.0610416666666667	0	0	0	0	0	0.00166666666666667	0.0112500000000000	0	0.000833333333333333	0.0264583333333333	0.000208333333333333	0.00416666666666667	0.00208333333333333	0.00562500000000000	0	0	0	0	0	0	0	0.000833333333333333	0	0	0	0.00625000000000000	0.00125000000000000	0.00125000000000000	0.00145833333333333	0.00270833333333333	0	0	0	0	0
0.0102083333333333	0.171041666666667	0.00625000000000000	0.775000000000000	0.00416666666666667	0	0	0	0	0.0243750000000000	0	0	0	0	0	0.00354166666666667	0.000416666666666667	0	0.000416666666666667	0.0147916666666667	0.00187500000000000	0.000416666666666667	0	0.00687500000000000	0	0	0	0	0	0	0	0.000208333333333333	0	0	0	0.00562500000000000	0.000833333333333333	0.00166666666666667	0.00229166666666667	0.00833333333333333	0.000208333333333333	0	0	0.000416666666666667	0
0	0.00166666666666667	0	0.000625000000000000	0.878125000000000	0	0	0.000208333333333333	0	0.00187500000000000	0	0	0	0	0	0.000625000000000000	0	0	0	0.00208333333333333	0.00625000000000000	0	0	0	0	0.000208333333333333	0	0.00104166666666667	0	0.000208333333333333	0	0.000208333333333333	0.000208333333333333	0	0	0	0	0.000208333333333333	0.00458333333333333	0.000208333333333333	0.00145833333333333	0.00208333333333333	0.000416666666666667	0.000208333333333333	0.000208333333333333
0.00479166666666667	0.00833333333333333	0.0125000000000000	0.00125000000000000	0.000208333333333333	0.744375000000000	0	0	0	0.0977083333333333	0	0	0	0	0	0.000208333333333333	0.00187500000000000	0	0.000208333333333333	0.00208333333333333	0	0.00416666666666667	0.00312500000000000	0.00541666666666667	0	0	0	0	0	0	0	0.00250000000000000	0	0.000416666666666667	0	0.0247916666666667	0.00833333333333333	0.00520833333333333	0.00395833333333333	0.00687500000000000	0	0	0	0	0
0	0.000208333333333333	0	0	0	0	0.386250000000000	0.0185416666666667	0.0106250000000000	0	0.0381250000000000	0.000833333333333333	0.121875000000000	0.0170833333333333	0.00208333333333333	0	0	0.000208333333333333	0	0	0.00166666666666667	0	0	0	0.000416666666666667	0	0	0	0	0	0.137708333333333	0.00333333333333333	0.0179166666666667	0.0304166666666667	0.0835416666666667	0.000416666666666667	0	0	0.000625000000000000	0	0	0	0	0	0
0	0.000208333333333333	0	0	0.000208333333333333	0	0.0158333333333333	0.509166666666667	0.0408333333333333	0.000208333333333333	0.0464583333333333	0.00416666666666667	0.0129166666666667	0.00562500000000000	0.00458333333333333	0	0	0	0	0.000208333333333333	0.00395833333333333	0	0.000208333333333333	0	0.000208333333333333	0	0	0	0	0	0.00833333333333333	0.00145833333333333	0.0689583333333333	0.0593750000000000	0.0291666666666667	0	0	0	0	0	0	0	0	0	0
0	0.000833333333333333	0	0	0	0.000416666666666667	0.0114583333333333	0.0941666666666667	0.842916666666667	0	0.0356250000000000	0.00354166666666667	0.00520833333333333	0.00250000000000000	0.000208333333333333	0.000208333333333333	0	0.000625000000000000	0	0	0.000208333333333333	0	0.000416666666666667	0	0	0	0	0	0	0	0.00541666666666667	0.0212500000000000	0.00354166666666667	0.0283333333333333	0.0147916666666667	0.000208333333333333	0	0	0.000833333333333333	0	0	0	0	0	0
0.00312500000000000	0.0645833333333333	0.00520833333333333	0.0108333333333333	0.00145833333333333	0.0872916666666667	0	0	0	0.557916666666667	0	0	0	0	0	0	0.000208333333333333	0	0	0.00291666666666667	0	0.00541666666666667	0	0.00854166666666667	0	0	0	0	0	0	0	0.000625000000000000	0	0	0	0.0308333333333333	0.00166666666666667	0.00833333333333333	0.00583333333333333	0.0414583333333333	0	0	0	0	0
0	0	0	0	0.000416666666666667	0	0.0425000000000000	0.0485416666666667	0.0250000000000000	0	0.728333333333333	0.00583333333333333	0.0102083333333333	0.00270833333333333	0.00354166666666667	0	0	0	0	0	0.00541666666666667	0	0	0	0.000416666666666667	0	0	0	0	0	0.00979166666666667	0	0.0266666666666667	0.00500000000000000	0.0170833333333333	0.000208333333333333	0	0	0.000208333333333333	0	0	0	0	0	0
0	0.000625000000000000	0	0	0.000416666666666667	0	0.00770833333333333	0.0289583333333333	0.00979166666666667	0.000416666666666667	0.0222916666666667	0.858958333333333	0.0183333333333333	0.0433333333333333	0.0904166666666667	0	0	0.000208333333333333	0	0	0.000416666666666667	0	0.000416666666666667	0	0.000208333333333333	0.000208333333333333	0	0	0	0	0.00229166666666667	0.000208333333333333	0.000625000000000000	0.00458333333333333	0.0141666666666667	0	0	0	0	0	0	0	0	0	0
0	0.00125000000000000	0	0	0.000416666666666667	0	0.174375000000000	0.0304166666666667	0.0141666666666667	0	0.0297916666666667	0.0147916666666667	0.594375000000000	0.0868750000000000	0.00479166666666667	0	0	0	0	0	0.000833333333333333	0	0	0	0.00250000000000000	0	0	0	0	0	0.0768750000000000	0.00125000000000000	0.0100000000000000	0.0206250000000000	0.0943750000000000	0	0	0	0	0	0	0	0	0	0
0	0.000208333333333333	0	0	0.000625000000000000	0	0.0331250000000000	0.0141666666666667	0.00187500000000000	0	0.00395833333333333	0.0339583333333333	0.108333333333333	0.670000000000000	0.182916666666667	0	0	0	0	0	0.00229166666666667	0	0	0	0.00395833333333333	0	0	0	0	0	0.00687500000000000	0.000416666666666667	0.00375000000000000	0.00437500000000000	0.0216666666666667	0	0	0	0	0	0	0	0	0	0
0	0	0	0	0.000416666666666667	0	0.00604166666666667	0.0231250000000000	0.000625000000000000	0	0.00833333333333333	0.0708333333333333	0.00541666666666667	0.129583333333333	0.684583333333333	0	0	0.000208333333333333	0	0	0.0127083333333333	0	0	0	0.00395833333333333	0	0	0	0	0	0.000625000000000000	0.000208333333333333	0.00125000000000000	0.00291666666666667	0.00625000000000000	0	0	0	0	0	0	0	0	0	0
0	0.0268750000000000	0	0.00500000000000000	0.00125000000000000	0	0	0	0	0.00125000000000000	0	0	0	0	0	0.754791666666667	0.000625000000000000	0.00250000000000000	0.219583333333333	0.00562500000000000	0.000833333333333333	0	0	0.000625000000000000	0	0	0	0	0	0	0	0	0	0	0	0.000416666666666667	0	0	0.00125000000000000	0.000625000000000000	0	0.000416666666666667	0.000208333333333333	0.000208333333333333	0
0.00604166666666667	0.0245833333333333	0.00916666666666667	0.00750000000000000	0.00125000000000000	0.00791666666666667	0	0	0	0.00583333333333333	0	0	0	0	0	0.00958333333333333	0.956041666666667	0	0.00270833333333333	0.0395833333333333	0.000208333333333333	0.000833333333333333	0	0.0191666666666667	0	0.000208333333333333	0	0	0	0	0	0	0	0	0	0.00291666666666667	0.00854166666666667	0.000416666666666667	0.00187500000000000	0.00208333333333333	0	0.000416666666666667	0	0	0
0.000208333333333333	0.00520833333333333	0	0.000208333333333333	0	0	0	0.00229166666666667	0.000208333333333333	0.000416666666666667	0.000208333333333333	0	0	0	0.000208333333333333	0.00458333333333333	0	0.991666666666667	0.0204166666666667	0.00187500000000000	0.00354166666666667	0	0.00125000000000000	0	0	0	0	0	0	0	0.000208333333333333	0.00104166666666667	0.000208333333333333	0	0.000208333333333333	0	0	0	0	0	0	0	0	0	0
0.000208333333333333	0.00875000000000000	0	0.000833333333333333	0.00104166666666667	0.000208333333333333	0	0.000208333333333333	0	0.000625000000000000	0.000208333333333333	0	0	0	0	0.208541666666667	0.000208333333333333	0.00312500000000000	0.749583333333333	0.00312500000000000	0.00291666666666667	0.000208333333333333	0	0	0	0	0	0	0	0	0	0.000625000000000000	0.000208333333333333	0.000208333333333333	0	0.000625000000000000	0	0	0.00125000000000000	0	0	0.000208333333333333	0	0	0
0.00208333333333333	0.0422916666666667	0.00291666666666667	0.0206250000000000	0.00625000000000000	0.00375000000000000	0	0.000208333333333333	0	0.0150000000000000	0	0	0	0	0	0.00729166666666667	0.0133333333333333	0.000833333333333333	0.00187500000000000	0.870833333333333	0.000625000000000000	0.000416666666666667	0.000416666666666667	0.00312500000000000	0	0	0	0	0	0	0	0	0	0	0	0.00125000000000000	0.00416666666666667	0.00166666666666667	0.00229166666666667	0.00437500000000000	0	0	0.000416666666666667	0	0
0	0	0	0.000208333333333333	0.00604166666666667	0	0.000208333333333333	0.00104166666666667	0	0	0.000208333333333333	0	0	0	0.000416666666666667	0.000208333333333333	0	0	0.000208333333333333	0	0.655000000000000	0	0	0	0	0	0	0	0	0.000625000000000000	0	0	0.000625000000000000	0	0.000208333333333333	0.000208333333333333	0	0	0	0	0.00208333333333333	0.00333333333333333	0.00145833333333333	0.00125000000000000	0.00645833333333333
0.0364583333333333	0.0104166666666667	0.00104166666666667	0.00291666666666667	0	0.00625000000000000	0	0	0	0.0160416666666667	0	0	0	0	0	0	0	0	0	0.000416666666666667	0.000208333333333333	0.812708333333333	0.0189583333333333	0.154791666666667	0	0.000416666666666667	0	0	0	0	0	0.000208333333333333	0	0	0	0.0325000000000000	0.000416666666666667	0.000833333333333333	0	0.00354166666666667	0	0.000208333333333333	0.000416666666666667	0	0
0.00125000000000000	0.00395833333333333	0	0.000208333333333333	0	0.00270833333333333	0.000416666666666667	0.00104166666666667	0	0.00125000000000000	0	0	0	0.000208333333333333	0	0	0	0.000416666666666667	0	0	0.000833333333333333	0.0135416666666667	0.963958333333333	0.00166666666666667	0	0.000416666666666667	0	0	0	0	0	0.00229166666666667	0	0.000833333333333333	0	0.00145833333333333	0	0	0	0	0	0	0	0	0
0.0206250000000000	0.0233333333333333	0.000208333333333333	0.00729166666666667	0.000416666666666667	0.00500000000000000	0	0	0	0.0197916666666667	0	0	0	0	0	0.000208333333333333	0.00583333333333333	0	0.000208333333333333	0.00291666666666667	0.000833333333333333	0.0977083333333333	0.000416666666666667	0.686875000000000	0	0	0	0	0	0	0	0	0	0	0	0.0250000000000000	0.00708333333333333	0.00666666666666667	0.00208333333333333	0.0102083333333333	0	0.000208333333333333	0	0	0
0	0	0	0	0	0	0.00687500000000000	0.00375000000000000	0	0	0.00520833333333333	0.000416666666666667	0.0133333333333333	0.0214583333333333	0.0193750000000000	0	0	0	0	0	0.0295833333333333	0	0.000208333333333333	0	0.985833333333333	0	0.000416666666666667	0	0.000208333333333333	0.000208333333333333	0.0118750000000000	0.00208333333333333	0.00416666666666667	0.00104166666666667	0.00458333333333333	0	0	0	0	0	0	0	0	0	0
0	0.000208333333333333	0	0	0.000416666666666667	0.000625000000000000	0	0.000833333333333333	0.000208333333333333	0.000208333333333333	0	0.000208333333333333	0	0	0	0	0	0	0	0.000208333333333333	0.00166666666666667	0.00104166666666667	0.00333333333333333	0.00250000000000000	0	0.996458333333333	0.000208333333333333	0	0	0	0	0.000208333333333333	0	0	0	0.000208333333333333	0	0	0	0	0	0	0.000208333333333333	0	0
0	0	0	0	0.00125000000000000	0	0	0	0	0	0	0	0	0	0.000208333333333333	0	0	0	0	0	0.00687500000000000	0	0	0	0	0	0.614375000000000	0.201250000000000	0.0812500000000000	0.178958333333333	0	0	0	0	0	0	0	0	0	0	0.000416666666666667	0.000416666666666667	0.000208333333333333	0	0
0	0.000208333333333333	0	0	0.00541666666666667	0	0	0	0	0	0	0	0	0	0	0	0	0	0	0.000208333333333333	0.0114583333333333	0	0	0	0	0.000833333333333333	0.133958333333333	0.641875000000000	0.0385416666666667	0.0643750000000000	0	0	0	0	0	0	0	0	0	0	0.00375000000000000	0.00208333333333333	0.00145833333333333	0	0.000625000000000000
0	0.000208333333333333	0	0	0.00104166666666667	0	0	0	0	0	0	0	0	0	0.000208333333333333	0	0	0	0	0	0.0229166666666667	0	0	0	0.00104166666666667	0.00104166666666667	0.127291666666667	0.0791666666666667	0.775208333333333	0.152708333333333	0.000208333333333333	0.000208333333333333	0	0	0	0	0	0	0	0	0	0	0	0	0
0	0	0	0	0.00229166666666667	0	0	0	0	0	0	0	0	0	0.000625000000000000	0	0	0	0.000208333333333333	0	0.0427083333333333	0	0	0	0	0.000208333333333333	0.123750000000000	0.0741666666666667	0.104583333333333	0.600625000000000	0	0	0	0	0	0	0	0	0	0	0.00250000000000000	0.00166666666666667	0.000625000000000000	0	0.00125000000000000
0	0.000208333333333333	0	0	0	0	0.138333333333333	0.00833333333333333	0.00333333333333333	0.000833333333333333	0.0110416666666667	0	0.0385416666666667	0.00312500000000000	0	0	0	0	0	0	0.00145833333333333	0	0	0	0.000833333333333333	0	0	0	0	0	0.493750000000000	0.0281250000000000	0.0185416666666667	0.0860416666666667	0.0916666666666667	0.00104166666666667	0	0	0.000208333333333333	0.000208333333333333	0	0	0	0	0
0	0.00104166666666667	0	0.000208333333333333	0.000208333333333333	0.000416666666666667	0.00145833333333333	0.00520833333333333	0.00708333333333333	0.00104166666666667	0.000208333333333333	0	0.000208333333333333	0	0	0	0	0	0	0	0.0104166666666667	0	0.000208333333333333	0	0	0	0	0	0	0	0.0156250000000000	0.825833333333333	0.00229166666666667	0.0522916666666667	0.00791666666666667	0.00229166666666667	0	0	0.000416666666666667	0	0	0	0	0.000208333333333333	0
0	0.000208333333333333	0	0	0.00125000000000000	0	0.0283333333333333	0.0927083333333333	0.00291666666666667	0.000208333333333333	0.0387500000000000	0.000208333333333333	0.0118750000000000	0.00166666666666667	0.00166666666666667	0	0	0	0.000208333333333333	0	0.0127083333333333	0	0	0	0	0	0	0	0	0	0.0252083333333333	0.00375000000000000	0.775833333333333	0.0362500000000000	0.0466666666666667	0	0	0	0.000416666666666667	0.000208333333333333	0	0	0	0	0
0	0	0	0	0	0.000208333333333333	0.0381250000000000	0.0787500000000000	0.0187500000000000	0	0.00708333333333333	0.00104166666666667	0.00729166666666667	0.00145833333333333	0.000625000000000000	0	0	0	0	0	0.00104166666666667	0	0	0	0	0	0	0	0	0	0.0893750000000000	0.0900000000000000	0.0195833333333333	0.500625000000000	0.138333333333333	0	0	0	0.000208333333333333	0	0	0	0	0	0
0	0	0	0	0.000208333333333333	0	0.108541666666667	0.0383333333333333	0.0212500000000000	0	0.0237500000000000	0.00520833333333333	0.0520833333333333	0.0143750000000000	0.00354166666666667	0.000416666666666667	0	0	0	0	0.000833333333333333	0	0	0	0.000625000000000000	0	0	0	0	0	0.115833333333333	0.0112500000000000	0.0456250000000000	0.166458333333333	0.429375000000000	0	0	0	0	0	0	0	0	0	0
0.000416666666666667	0.00645833333333333	0	0.00208333333333333	0.00166666666666667	0.00958333333333333	0	0	0	0.0181250000000000	0	0	0	0	0	0	0	0	0.000208333333333333	0.000625000000000000	0.000625000000000000	0.00520833333333333	0	0.00895833333333333	0	0	0	0	0	0	0	0.000625000000000000	0	0	0	0.584791666666667	0.000625000000000000	0.00666666666666667	0.0443750000000000	0.0839583333333333	0	0.000833333333333333	0.000416666666666667	0	0
0.000833333333333333	0.0131250000000000	0.000625000000000000	0.00416666666666667	0.00729166666666667	0.0268750000000000	0.000208333333333333	0	0	0.0302083333333333	0	0	0	0	0	0.000208333333333333	0.00437500000000000	0	0	0.00458333333333333	0	0.000625000000000000	0	0.0197916666666667	0	0	0	0	0	0	0	0	0	0	0	0.00291666666666667	0.851875000000000	0.125208333333333	0.0331250000000000	0.00895833333333333	0	0	0	0	0
0	0.00729166666666667	0	0.00437500000000000	0.00812500000000000	0.00750000000000000	0	0	0	0.0275000000000000	0	0	0	0	0	0	0.000416666666666667	0	0	0.00291666666666667	0.000208333333333333	0.000208333333333333	0	0.00729166666666667	0	0	0	0	0	0	0	0	0	0	0	0.0254166666666667	0.101875000000000	0.759583333333333	0.0927083333333333	0.0572916666666667	0	0.000416666666666667	0	0	0
0.000208333333333333	0.00625000000000000	0	0.00270833333333333	0.00708333333333333	0.00166666666666667	0	0	0.000416666666666667	0.00666666666666667	0.000208333333333333	0	0	0	0	0.000416666666666667	0	0	0	0.00104166666666667	0.000208333333333333	0.000416666666666667	0	0.00187500000000000	0	0	0	0	0	0	0	0.000208333333333333	0	0	0	0.0768750000000000	0.00708333333333333	0.0491666666666667	0.624166666666667	0.148958333333333	0	0	0	0	0
0.000625000000000000	0.0212500000000000	0.000208333333333333	0.00979166666666667	0.000833333333333333	0.0102083333333333	0	0	0	0.0695833333333333	0	0	0	0	0	0.000208333333333333	0	0	0	0.00145833333333333	0.000208333333333333	0.000416666666666667	0	0.00791666666666667	0	0	0	0	0	0	0	0.000416666666666667	0	0	0	0.143541666666667	0.00479166666666667	0.0314583333333333	0.163541666666667	0.606875000000000	0	0	0	0	0
0	0.000416666666666667	0	0.00166666666666667	0.0287500000000000	0	0.000208333333333333	0	0	0.000208333333333333	0	0	0	0	0	0.00187500000000000	0	0	0	0.000208333333333333	0.0281250000000000	0	0	0.000416666666666667	0	0	0	0.00166666666666667	0	0.000833333333333333	0	0	0	0	0	0.000208333333333333	0	0	0.000625000000000000	0.000416666666666667	0.673958333333333	0.0279166666666667	0.152916666666667	0.190000000000000	0.0172916666666667
0	0.000625000000000000	0	0.000416666666666667	0.0112500000000000	0	0	0	0	0	0.000208333333333333	0	0	0	0	0	0	0	0	0	0.0375000000000000	0	0	0.000208333333333333	0	0	0	0.000416666666666667	0.000208333333333333	0	0	0	0	0	0	0.00770833333333333	0	0.000208333333333333	0.00270833333333333	0.000208333333333333	0.0191666666666667	0.669791666666667	0.0429166666666667	0.0485416666666667	0.137083333333333
0	0.000416666666666667	0	0.000625000000000000	0.00791666666666667	0	0	0	0	0.000208333333333333	0	0	0	0	0	0.000625000000000000	0	0	0	0	0.0127083333333333	0.000416666666666667	0	0.000625000000000000	0	0	0	0.000208333333333333	0	0.000208333333333333	0	0	0	0	0	0.00354166666666667	0	0	0.000416666666666667	0.000416666666666667	0.110416666666667	0.0304166666666667	0.661041666666667	0.0627083333333333	0.0247916666666667
0	0.00166666666666667	0	0.000416666666666667	0.00916666666666667	0	0	0	0	0.000208333333333333	0	0	0	0	0	0.00125000000000000	0	0	0.000208333333333333	0	0.0393750000000000	0	0	0	0	0	0	0	0	0	0	0	0	0	0	0.00270833333333333	0	0	0.00458333333333333	0.00166666666666667	0.175000000000000	0.0791666666666667	0.0856250000000000	0.680208333333333	0.0331250000000000
0	0.000833333333333333	0	0.00145833333333333	0.00229166666666667	0	0	0	0	0	0	0	0	0	0	0.000208333333333333	0	0	0.000208333333333333	0.000208333333333333	0.0372916666666667	0	0	0	0	0	0	0.000208333333333333	0	0.00125000000000000	0	0.000208333333333333	0	0	0	0.00187500000000000	0	0	0.00104166666666667	0.000625000000000000	0.0110416666666667	0.180416666666667	0.0516666666666667	0.0162500000000000	0.779166666666667

## Sheet: Figure_S6c
cell	monkey	region	network	r2_nc	layer
1000	G	ASB	AlexNet	0.00809239	1
1001	G	ASB	AlexNet	0.0532985	1
1003	G	ASB	AlexNet	0.0523403	1
1005	G	ASB	AlexNet	0.157672	1
1006	G	ASB	AlexNet	0.16079	1
1007	G	ASB	AlexNet	0.198042	1
1008	G	ASB	AlexNet	0.114093	1
1010	G	ASB	AlexNet	0.0600526	1
1013	G	ASB	AlexNet	0.181248	1
1016	G	ASB	AlexNet	0.254566	1
1017	G	ASB	AlexNet	0.169253	1
1018	G	ASB	AlexNet	0.0473721	1
1023	G	ASB	AlexNet	0.210984	1
1034	G	ASB	AlexNet	0.338001	1
1037	G	ASB	AlexNet	-0.0854197	1
1038	G	ASB	AlexNet	0.218322	1
1040	G	ASB	AlexNet	0.299083	1
1041	G	ASB	AlexNet	0.251251	1
105	G	ASB	AlexNet	-0.0963062	1
1053	G	ASB	AlexNet	0.128673	1
1054	G	ASB	AlexNet	0.105348	1
1055	G	ASB	AlexNet	0.0378723	1
1058	G	ASB	AlexNet	0.0255392	1
1059	G	ASB	AlexNet	0.290383	1
1061	G	ASB	AlexNet	0.0650229	1
1062	G	ASB	AlexNet	0.213883	1
1063	G	ASB	AlexNet	0.196449	1
1065	G	ASB	AlexNet	0.00856048	1
1066	G	ASB	AlexNet	0.0964992	1
1068	G	ASB	AlexNet	0.058975	1
1069	G	ASB	AlexNet	-0.349079	1
1070	G	ASB	AlexNet	0.136973	1
1072	G	ASB	AlexNet	0.221526	1
108	G	ASB	AlexNet	0.135322	1
1086	G	ASB	AlexNet	0.219671	1
1087	G	ASB	AlexNet	0.207945	1
1093	G	ASB	AlexNet	0.172953	1
1099	G	ASB	AlexNet	0.20935	1
1100	G	ASB	AlexNet	-0.0922912	1
1101	G	ASB	AlexNet	0.0108969	1
1102	G	ASB	AlexNet	0.0769459	1
1104	G	ASB	AlexNet	0.0723003	1
1105	G	ASB	AlexNet	0.0533061	1
1106	G	ASB	AlexNet	0.218959	1
1107	G	ASB	AlexNet	0.14376	1
1108	G	ASB	AlexNet	-0.0300613	1
1109	G	ASB	AlexNet	0.0633845	1
1110	G	ASB	AlexNet	0.190139	1
1111	G	ASB	AlexNet	0.140389	1
1113	G	ASB	AlexNet	0.0820058	1
1114	G	ASB	AlexNet	0.201393	1
1115	G	ASB	AlexNet	0.0549776	1
1116	G	ASB	AlexNet	0.0262813	1
1117	G	ASB	AlexNet	0.105767	1
1118	G	ASB	AlexNet	0.15146	1
1119	G	ASB	AlexNet	0.168917	1
1120	G	ASB	AlexNet	0.246873	1
1121	G	ASB	AlexNet	0.0757676	1
1122	G	ASB	AlexNet	0.0656257	1
1123	G	ASB	AlexNet	-0.00868109	1
1124	G	ASB	AlexNet	0.240651	1
1125	G	ASB	AlexNet	0.209668	1
1126	G	ASB	AlexNet	0.176298	1
1127	G	ASB	AlexNet	-0.0300577	1
186	G	ASB	AlexNet	0.0973087	1
187	G	ASB	AlexNet	0.0864784	1
189	G	ASB	AlexNet	0.160753	1
190	G	ASB	AlexNet	0.0393021	1
193	G	ASB	AlexNet	0.0829362	1
194	G	ASB	AlexNet	0.0597154	1
230	G	ASB	AlexNet	0.14109	1
359	G	ASB	AlexNet	-0.0129711	1
361	G	ASB	AlexNet	0.00913106	1
362	G	ASB	AlexNet	-0.0486035	1
4	G	ASB	AlexNet	0.0318927	1
440	G	ASB	AlexNet	-0.0440229	1
442	G	ASB	AlexNet	-0.0487543	1
443	G	ASB	AlexNet	0.0135607	1
471	G	ASB	AlexNet	-0.0407508	1
472	G	ASB	AlexNet	-0.0127598	1
485	G	ASB	AlexNet	-0.033292	1
486	G	ASB	AlexNet	-0.0371265	1
487	G	ASB	AlexNet	-0.0707483	1
649	G	ASB	AlexNet	0.00743562	1
67	G	ASB	AlexNet	-0.097951	1
675	G	ASB	AlexNet	0.157686	1
678	G	ASB	AlexNet	0.221123	1
692	G	ASB	AlexNet	0.339112	1
72	G	ASB	AlexNet	0.176641	1
731	G	ASB	AlexNet	-0.108427	1
742	G	ASB	AlexNet	-0.0904851	1
743	G	ASB	AlexNet	-0.0279638	1
744	G	ASB	AlexNet	-0.0264944	1
746	G	ASB	AlexNet	-0.0218794	1
764	G	ASB	AlexNet	0.00425438	1
767	G	ASB	AlexNet	0.00492263	1
768	G	ASB	AlexNet	-0.0284086	1
774	G	ASB	AlexNet	0.169984	1
775	G	ASB	AlexNet	-0.0537894	1
777	G	ASB	AlexNet	0.168219	1
779	G	ASB	AlexNet	0.13991	1
789	G	ASB	AlexNet	0.003615	1
790	G	ASB	AlexNet	0.117107	1
797	G	ASB	AlexNet	0.152601	1
798	G	ASB	AlexNet	-0.00877942	1
799	G	ASB	AlexNet	0.0147653	1
800	G	ASB	AlexNet	0.0756404	1
801	G	ASB	AlexNet	0.0522684	1
802	G	ASB	AlexNet	0.172399	1
849	G	ASB	AlexNet	0.0621361	1
850	G	ASB	AlexNet	-0.0202723	1
852	G	ASB	AlexNet	0.230109	1
853	G	ASB	AlexNet	0.128163	1
854	G	ASB	AlexNet	0.0863211	1
855	G	ASB	AlexNet	0.35164	1
856	G	ASB	AlexNet	0.118671	1
857	G	ASB	AlexNet	0.399033	1
858	G	ASB	AlexNet	0.292578	1
860	G	ASB	AlexNet	0.226563	1
862	G	ASB	AlexNet	0.225949	1
866	G	ASB	AlexNet	0.101154	1
868	G	ASB	AlexNet	0.069349	1
870	G	ASB	AlexNet	0.145391	1
872	G	ASB	AlexNet	0.110146	1
873	G	ASB	AlexNet	0.185755	1
878	G	ASB	AlexNet	0.0999693	1
879	G	ASB	AlexNet	0.122899	1
880	G	ASB	AlexNet	0.0446507	1
881	G	ASB	AlexNet	-0.0729056	1
882	G	ASB	AlexNet	0.177305	1
883	G	ASB	AlexNet	0.152766	1
884	G	ASB	AlexNet	0.0423423	1
885	G	ASB	AlexNet	-0.0722915	1
887	G	ASB	AlexNet	0.202691	1
888	G	ASB	AlexNet	-0.0502559	1
889	G	ASB	AlexNet	0.0496419	1
890	G	ASB	AlexNet	0.074917	1
891	G	ASB	AlexNet	-0.024761	1
892	G	ASB	AlexNet	0.0374534	1
893	G	ASB	AlexNet	0.167393	1
894	G	ASB	AlexNet	0.0723138	1
895	G	ASB	AlexNet	0.0137853	1
896	G	ASB	AlexNet	0.117821	1
897	G	ASB	AlexNet	0.0558309	1
898	G	ASB	AlexNet	0.0910138	1
899	G	ASB	AlexNet	0.138538	1
901	G	ASB	AlexNet	-0.161261	1
902	G	ASB	AlexNet	0.121813	1
903	G	ASB	AlexNet	0.0593504	1
904	G	ASB	AlexNet	0.143368	1
906	G	ASB	AlexNet	0.0565157	1
908	G	ASB	AlexNet	0.0676181	1
910	G	ASB	AlexNet	0.0124741	1
923	G	ASB	AlexNet	0.223738	1
924	G	ASB	AlexNet	0.0807001	1
925	G	ASB	AlexNet	0.221525	1
926	G	ASB	AlexNet	0.389051	1
927	G	ASB	AlexNet	0.124471	1
928	G	ASB	AlexNet	0.1346	1
929	G	ASB	AlexNet	0.0993501	1
930	G	ASB	AlexNet	0.208332	1
931	G	ASB	AlexNet	-0.0446166	1
932	G	ASB	AlexNet	-0.0210729	1
933	G	ASB	AlexNet	0.211405	1
935	G	ASB	AlexNet	0.201921	1
936	G	ASB	AlexNet	0.105956	1
937	G	ASB	AlexNet	0.157399	1
939	G	ASB	AlexNet	0.188088	1
940	G	ASB	AlexNet	0.222279	1
941	G	ASB	AlexNet	0.292114	1
942	G	ASB	AlexNet	0.303606	1
951	G	ASB	AlexNet	0.0865803	1
952	G	ASB	AlexNet	0.0819094	1
953	G	ASB	AlexNet	0.0860281	1
954	G	ASB	AlexNet	0.0766271	1
955	G	ASB	AlexNet	0.00630955	1
956	G	ASB	AlexNet	0.00795571	1
957	G	ASB	AlexNet	0.0684237	1
958	G	ASB	AlexNet	-0.0316786	1
959	G	ASB	AlexNet	0.0386338	1
960	G	ASB	AlexNet	-0.0206374	1
961	G	ASB	AlexNet	0.0144365	1
962	G	ASB	AlexNet	0.116796	1
964	G	ASB	AlexNet	0.238826	1
966	G	ASB	AlexNet	0.395869	1
967	G	ASB	AlexNet	0.24965	1
968	G	ASB	AlexNet	0.391447	1
969	G	ASB	AlexNet	0.278989	1
970	G	ASB	AlexNet	0.378017	1
975	G	ASB	AlexNet	0.216904	1
976	G	ASB	AlexNet	-0.0780116	1
978	G	ASB	AlexNet	0.239354	1
979	G	ASB	AlexNet	0.18531	1
980	G	ASB	AlexNet	-0.133262	1
982	G	ASB	AlexNet	0.308658	1
983	G	ASB	AlexNet	0.172986	1
984	G	ASB	AlexNet	0.144186	1
104	G	MSB	AlexNet	-0.000586679	1
106	G	MSB	AlexNet	0.0959103	1
107	G	MSB	AlexNet	0.15412	1
109	G	MSB	AlexNet	0.22612	1
111	G	MSB	AlexNet	0.224887	1
112	G	MSB	AlexNet	0.131325	1
116	G	MSB	AlexNet	0.0463632	1
120	G	MSB	AlexNet	-0.0540038	1
122	G	MSB	AlexNet	0.0658281	1
123	G	MSB	AlexNet	0.192007	1
126	G	MSB	AlexNet	-0.0252374	1
127	G	MSB	AlexNet	0.372837	1
135	G	MSB	AlexNet	0.114132	1
16	G	MSB	AlexNet	0.256073	1
160	G	MSB	AlexNet	0.0920447	1
161	G	MSB	AlexNet	0.096389	1
162	G	MSB	AlexNet	0.0866	1
164	G	MSB	AlexNet	-0.0350589	1
165	G	MSB	AlexNet	0.251749	1
166	G	MSB	AlexNet	0.317359	1
167	G	MSB	AlexNet	-0.026335	1
168	G	MSB	AlexNet	0.318821	1
169	G	MSB	AlexNet	0.370748	1
170	G	MSB	AlexNet	0.21614	1
171	G	MSB	AlexNet	0.232811	1
172	G	MSB	AlexNet	0.465356	1
173	G	MSB	AlexNet	-0.000929301	1
174	G	MSB	AlexNet	0.430038	1
177	G	MSB	AlexNet	-0.0754208	1
181	G	MSB	AlexNet	0.241859	1
209	G	MSB	AlexNet	0.237489	1
211	G	MSB	AlexNet	0.294652	1
219	G	MSB	AlexNet	0.160896	1
220	G	MSB	AlexNet	-0.067778	1
233	G	MSB	AlexNet	0.0624205	1
234	G	MSB	AlexNet	0.189608	1
235	G	MSB	AlexNet	0.297567	1
236	G	MSB	AlexNet	-0.024045	1
237	G	MSB	AlexNet	0.251849	1
238	G	MSB	AlexNet	0.269741	1
239	G	MSB	AlexNet	-0.0275769	1
240	G	MSB	AlexNet	0.293417	1
241	G	MSB	AlexNet	0.206819	1
242	G	MSB	AlexNet	-0.023997	1
243	G	MSB	AlexNet	-0.064852	1
247	G	MSB	AlexNet	-0.186646	1
248	G	MSB	AlexNet	-0.0655139	1
257	G	MSB	AlexNet	0.296558	1
259	G	MSB	AlexNet	0.14483	1
274	G	MSB	AlexNet	0.135444	1
32	G	MSB	AlexNet	0.134379	1
35	G	MSB	AlexNet	0.103691	1
36	G	MSB	AlexNet	0.276955	1
37	G	MSB	AlexNet	0.212198	1
38	G	MSB	AlexNet	0.230103	1
39	G	MSB	AlexNet	0.205994	1
4	G	MSB	AlexNet	0.0210457	1
43	G	MSB	AlexNet	0.0195895	1
44	G	MSB	AlexNet	0.104832	1
474	G	MSB	AlexNet	-0.141772	1
52	G	MSB	AlexNet	0.112833	1
551	G	MSB	AlexNet	0.149974	1
556	G	MSB	AlexNet	-0.114341	1
558	G	MSB	AlexNet	0.0885937	1
560	G	MSB	AlexNet	0.0880636	1
57	G	MSB	AlexNet	0.118139	1
572	G	MSB	AlexNet	-0.055396	1
573	G	MSB	AlexNet	0.0132204	1
581	G	MSB	AlexNet	0.302228	1
582	G	MSB	AlexNet	0.232154	1
585	G	MSB	AlexNet	0.152608	1
586	G	MSB	AlexNet	0.233314	1
587	G	MSB	AlexNet	0.415924	1
588	G	MSB	AlexNet	0.351993	1
589	G	MSB	AlexNet	0.289521	1
59	G	MSB	AlexNet	0.118456	1
592	G	MSB	AlexNet	0.0384368	1
594	G	MSB	AlexNet	-0.00824193	1
599	G	MSB	AlexNet	0.255184	1
6	G	MSB	AlexNet	-0.00780317	1
625	G	MSB	AlexNet	0.400074	1
627	G	MSB	AlexNet	0.362914	1
635	G	MSB	AlexNet	0.0530818	1
636	G	MSB	AlexNet	-0.25053	1
637	G	MSB	AlexNet	0.0250466	1
638	G	MSB	AlexNet	0.0615576	1
639	G	MSB	AlexNet	0.0404228	1
64	G	MSB	AlexNet	0.221032	1
640	G	MSB	AlexNet	0.113809	1
641	G	MSB	AlexNet	0.0845971	1
642	G	MSB	AlexNet	-0.00994933	1
643	G	MSB	AlexNet	0.132152	1
644	G	MSB	AlexNet	0.0122121	1
645	G	MSB	AlexNet	-0.0271571	1
649	G	MSB	AlexNet	0.106437	1
658	G	MSB	AlexNet	0.238185	1
659	G	MSB	AlexNet	0.354749	1
66	G	MSB	AlexNet	0.223333	1
661	G	MSB	AlexNet	0.301829	1
662	G	MSB	AlexNet	0.299599	1
664	G	MSB	AlexNet	0.339679	1
665	G	MSB	AlexNet	0.290469	1
67	G	MSB	AlexNet	0.242913	1
682	G	MSB	AlexNet	0.211037	1
684	G	MSB	AlexNet	-0.0542336	1
688	G	MSB	AlexNet	0.0881794	1
689	G	MSB	AlexNet	0.0330336	1
691	G	MSB	AlexNet	0.137373	1
692	G	MSB	AlexNet	0.183369	1
693	G	MSB	AlexNet	0.170521	1
694	G	MSB	AlexNet	0.057423	1
695	G	MSB	AlexNet	0.038565	1
697	G	MSB	AlexNet	0.101393	1
698	G	MSB	AlexNet	0.124551	1
7	G	MSB	AlexNet	0.0540311	1
717	G	MSB	AlexNet	0.0039786	1
719	G	MSB	AlexNet	0.432605	1
720	G	MSB	AlexNet	0.350539	1
721	G	MSB	AlexNet	0.391127	1
722	G	MSB	AlexNet	0.401646	1
723	G	MSB	AlexNet	0.166231	1
725	G	MSB	AlexNet	0.12206	1
727	G	MSB	AlexNet	0.476148	1
728	G	MSB	AlexNet	0.0360542	1
729	G	MSB	AlexNet	0.0304499	1
730	G	MSB	AlexNet	0.0997316	1
731	G	MSB	AlexNet	0.160409	1
733	G	MSB	AlexNet	0.0858528	1
734	G	MSB	AlexNet	0.0616258	1
736	G	MSB	AlexNet	0.215402	1
738	G	MSB	AlexNet	0.0979732	1
75	G	MSB	AlexNet	-0.0943858	1
760	G	MSB	AlexNet	0.191035	1
761	G	MSB	AlexNet	0.0360328	1
763	G	MSB	AlexNet	0.181392	1
764	G	MSB	AlexNet	0.143897	1
77	G	MSB	AlexNet	0.152915	1
79	G	MSB	AlexNet	0.0283661	1
81	G	MSB	AlexNet	-0.0775211	1
82	G	MSB	AlexNet	0.0309237	1
83	G	MSB	AlexNet	0.0965556	1
84	G	MSB	AlexNet	-0.0366198	1
85	G	MSB	AlexNet	0.174961	1
87	G	MSB	AlexNet	0.282255	1
88	G	MSB	AlexNet	0.257294	1
94	G	MSB	AlexNet	0.184286	1
97	G	MSB	AlexNet	-0.00172403	1
20	T	ASB	AlexNet	-0.0858891	1
22	T	ASB	AlexNet	0.0323576	1
297	T	ASB	AlexNet	0.140989	1
298	T	ASB	AlexNet	0.0410242	1
299	T	ASB	AlexNet	0.210738	1
304	T	ASB	AlexNet	0.168642	1
306	T	ASB	AlexNet	0.212262	1
307	T	ASB	AlexNet	0.164748	1
310	T	ASB	AlexNet	0.12208	1
311	T	ASB	AlexNet	0.21486	1
312	T	ASB	AlexNet	0.0672526	1
314	T	ASB	AlexNet	-0.152763	1
316	T	ASB	AlexNet	0.142	1
318	T	ASB	AlexNet	-0.000360492	1
319	T	ASB	AlexNet	0.121743	1
321	T	ASB	AlexNet	0.0936121	1
322	T	ASB	AlexNet	0.0759406	1
323	T	ASB	AlexNet	0.010186	1
324	T	ASB	AlexNet	0.0633783	1
325	T	ASB	AlexNet	0.075156	1
326	T	ASB	AlexNet	0.0699377	1
329	T	ASB	AlexNet	0.140208	1
330	T	ASB	AlexNet	0.13721	1
331	T	ASB	AlexNet	0.351651	1
332	T	ASB	AlexNet	0.351452	1
333	T	ASB	AlexNet	0.287269	1
334	T	ASB	AlexNet	0.39506	1
335	T	ASB	AlexNet	0.388783	1
336	T	ASB	AlexNet	0.452908	1
337	T	ASB	AlexNet	0.342657	1
338	T	ASB	AlexNet	0.411617	1
339	T	ASB	AlexNet	0.300385	1
340	T	ASB	AlexNet	0.290852	1
341	T	ASB	AlexNet	0.407748	1
342	T	ASB	AlexNet	0.349527	1
343	T	ASB	AlexNet	0.296875	1
345	T	ASB	AlexNet	0.291661	1
346	T	ASB	AlexNet	0.610519	1
349	T	ASB	AlexNet	0.00987537	1
352	T	ASB	AlexNet	0.0168924	1
382	T	ASB	AlexNet	0.0280612	1
386	T	ASB	AlexNet	0.0815216	1
388	T	ASB	AlexNet	0.0680427	1
391	T	ASB	AlexNet	0.0520629	1
392	T	ASB	AlexNet	-0.00833957	1
394	T	ASB	AlexNet	0.0210076	1
395	T	ASB	AlexNet	0.0352262	1
396	T	ASB	AlexNet	-0.010808	1
397	T	ASB	AlexNet	0.063826	1
398	T	ASB	AlexNet	0.0938733	1
399	T	ASB	AlexNet	-0.0239512	1
401	T	ASB	AlexNet	-0.0417003	1
402	T	ASB	AlexNet	-0.0763763	1
405	T	ASB	AlexNet	-0.0156928	1
406	T	ASB	AlexNet	0.0429352	1
407	T	ASB	AlexNet	0.15448	1
408	T	ASB	AlexNet	-0.034244	1
420	T	ASB	AlexNet	-0.0400916	1
424	T	ASB	AlexNet	-1.13316	1
425	T	ASB	AlexNet	0.0185674	1
427	T	ASB	AlexNet	0.0998532	1
432	T	ASB	AlexNet	0.186985	1
433	T	ASB	AlexNet	-0.0987726	1
449	T	ASB	AlexNet	0.0602727	1
453	T	ASB	AlexNet	0.326862	1
455	T	ASB	AlexNet	0.239591	1
457	T	ASB	AlexNet	0.198584	1
460	T	ASB	AlexNet	0.0641638	1
462	T	ASB	AlexNet	0.0433463	1
464	T	ASB	AlexNet	0.154295	1
478	T	ASB	AlexNet	0.295166	1
482	T	ASB	AlexNet	0.243318	1
486	T	ASB	AlexNet	0.459662	1
498	T	ASB	AlexNet	0.106006	1
499	T	ASB	AlexNet	0.0400052	1
500	T	ASB	AlexNet	0.00896567	1
503	T	ASB	AlexNet	-0.0626316	1
504	T	ASB	AlexNet	0.00299587	1
505	T	ASB	AlexNet	-0.0574307	1
63	T	ASB	AlexNet	-0.0405287	1
64	T	ASB	AlexNet	0.0226554	1
65	T	ASB	AlexNet	0.00261691	1
653	T	ASB	AlexNet	0.201557	1
654	T	ASB	AlexNet	0.281695	1
655	T	ASB	AlexNet	0.287877	1
656	T	ASB	AlexNet	0.23383	1
66	T	ASB	AlexNet	-0.0720334	1
664	T	ASB	AlexNet	0.184177	1
665	T	ASB	AlexNet	0.0768515	1
666	T	ASB	AlexNet	0.100084	1
668	T	ASB	AlexNet	0.117059	1
669	T	ASB	AlexNet	0.346288	1
67	T	ASB	AlexNet	-0.0195735	1
670	T	ASB	AlexNet	0.196858	1
671	T	ASB	AlexNet	0.385387	1
672	T	ASB	AlexNet	0.325576	1
673	T	ASB	AlexNet	0.325919	1
674	T	ASB	AlexNet	0.266364	1
675	T	ASB	AlexNet	0.297278	1
676	T	ASB	AlexNet	0.299862	1
677	T	ASB	AlexNet	0.327549	1
678	T	ASB	AlexNet	0.306683	1
685	T	ASB	AlexNet	0.14408	1
69	T	ASB	AlexNet	-0.0398752	1
698	T	ASB	AlexNet	-0.037948	1
71	T	ASB	AlexNet	-0.0478936	1
74	T	ASB	AlexNet	-0.134196	1
76	T	ASB	AlexNet	-0.0501938	1
162	T	MSB	AlexNet	-0.136947	1
169	T	MSB	AlexNet	0.163919	1
179	T	MSB	AlexNet	-0.0541478	1
182	T	MSB	AlexNet	0.377494	1
258	T	MSB	AlexNet	0.494916	1
263	T	MSB	AlexNet	0.414994	1
265	T	MSB	AlexNet	0.338986	1
268	T	MSB	AlexNet	0.492028	1
407	T	MSB	AlexNet	0.243676	1
429	T	MSB	AlexNet	0.0174812	1
430	T	MSB	AlexNet	0.17577	1
431	T	MSB	AlexNet	0.237858	1
435	T	MSB	AlexNet	0.193435	1
436	T	MSB	AlexNet	-0.244291	1
437	T	MSB	AlexNet	0.237923	1
438	T	MSB	AlexNet	0.17872	1
442	T	MSB	AlexNet	0.254044	1
443	T	MSB	AlexNet	0.507221	1
444	T	MSB	AlexNet	0.473489	1
446	T	MSB	AlexNet	0.354922	1
447	T	MSB	AlexNet	0.0931312	1
448	T	MSB	AlexNet	-0.277719	1
449	T	MSB	AlexNet	0.472951	1
451	T	MSB	AlexNet	0.354972	1
453	T	MSB	AlexNet	0.326344	1
455	T	MSB	AlexNet	0.264041	1
456	T	MSB	AlexNet	0.328184	1
457	T	MSB	AlexNet	0.340071	1
460	T	MSB	AlexNet	0.195352	1
462	T	MSB	AlexNet	0.141689	1
465	T	MSB	AlexNet	0.223494	1
467	T	MSB	AlexNet	0.0338826	1
473	T	MSB	AlexNet	0.227986	1
551	T	MSB	AlexNet	0.306917	1
555	T	MSB	AlexNet	0.125218	1
557	T	MSB	AlexNet	0.0802756	1
558	T	MSB	AlexNet	0.506722	1
560	T	MSB	AlexNet	0.563716	1
562	T	MSB	AlexNet	0.191345	1
564	T	MSB	AlexNet	0.562742	1
566	T	MSB	AlexNet	0.500621	1
570	T	MSB	AlexNet	0.318267	1
573	T	MSB	AlexNet	0.30442	1
579	T	MSB	AlexNet	0.251623	1
586	T	MSB	AlexNet	0.201045	1
597	T	MSB	AlexNet	0.124443	1
614	T	MSB	AlexNet	0.187538	1
625	T	MSB	AlexNet	0.115431	1
633	T	MSB	AlexNet	-0.106806	1
655	T	MSB	AlexNet	0.240268	1
661	T	MSB	AlexNet	0.191089	1
663	T	MSB	AlexNet	0.233607	1
664	T	MSB	AlexNet	0.385971	1
665	T	MSB	AlexNet	0.288125	1
666	T	MSB	AlexNet	0.0163608	1
667	T	MSB	AlexNet	0.203779	1
668	T	MSB	AlexNet	0.141949	1
679	T	MSB	AlexNet	0.289987	1
681	T	MSB	AlexNet	0.324566	1
684	T	MSB	AlexNet	0.116075	1
687	T	MSB	AlexNet	0.280902	1
688	T	MSB	AlexNet	0.297894	1
689	T	MSB	AlexNet	0.300656	1
690	T	MSB	AlexNet	0.481972	1
691	T	MSB	AlexNet	0.382336	1
692	T	MSB	AlexNet	0.452909	1
693	T	MSB	AlexNet	0.350168	1
694	T	MSB	AlexNet	0.485465	1
695	T	MSB	AlexNet	0.308029	1
696	T	MSB	AlexNet	0.270967	1
697	T	MSB	AlexNet	0.0923557	1
698	T	MSB	AlexNet	0.140107	1
699	T	MSB	AlexNet	-0.0509552	1
701	T	MSB	AlexNet	0.22891	1
706	T	MSB	AlexNet	0.358518	1
711	T	MSB	AlexNet	0.354023	1
713	T	MSB	AlexNet	0.470427	1
715	T	MSB	AlexNet	0.501878	1
716	T	MSB	AlexNet	0.281733	1
717	T	MSB	AlexNet	0.333892	1
718	T	MSB	AlexNet	0.238079	1
719	T	MSB	AlexNet	0.0373945	1
720	T	MSB	AlexNet	0.356146	1
721	T	MSB	AlexNet	0.310906	1
722	T	MSB	AlexNet	0.252306	1
725	T	MSB	AlexNet	0.0612557	1
728	T	MSB	AlexNet	0.0964891	1
735	T	MSB	AlexNet	0.158569	1
737	T	MSB	AlexNet	0.0679533	1
738	T	MSB	AlexNet	0.138407	1
739	T	MSB	AlexNet	0.017781	1
740	T	MSB	AlexNet	-0.00148641	1
743	T	MSB	AlexNet	0.197668	1
744	T	MSB	AlexNet	0.175126	1
745	T	MSB	AlexNet	-0.0528142	1
746	T	MSB	AlexNet	-0.141359	1
747	T	MSB	AlexNet	0.137483	1
748	T	MSB	AlexNet	0.189268	1
749	T	MSB	AlexNet	0.221167	1
750	T	MSB	AlexNet	0.0519232	1
751	T	MSB	AlexNet	0.192192	1
752	T	MSB	AlexNet	0.163348	1
753	T	MSB	AlexNet	0.10001	1
756	T	MSB	AlexNet	0.0903417	1
757	T	MSB	AlexNet	0.311445	1
759	T	MSB	AlexNet	0.422703	1
761	T	MSB	AlexNet	0.21639	1
762	T	MSB	AlexNet	0.0154838	1
764	T	MSB	AlexNet	0.0613982	1
765	T	MSB	AlexNet	0.1095	1
834	T	MSB	AlexNet	-0.0246646	1
835	T	MSB	AlexNet	-0.0165275	1
836	T	MSB	AlexNet	-0.00885249	1
838	T	MSB	AlexNet	0.000345251	1
839	T	MSB	AlexNet	-0.112904	1
843	T	MSB	AlexNet	0.0901029	1
844	T	MSB	AlexNet	0.0304105	1
845	T	MSB	AlexNet	0.190532	1
846	T	MSB	AlexNet	0.174093	1
848	T	MSB	AlexNet	0.0971078	1
849	T	MSB	AlexNet	0.196869	1
850	T	MSB	AlexNet	0.138978	1
851	T	MSB	AlexNet	0.258783	1
853	T	MSB	AlexNet	0.0305873	1
854	T	MSB	AlexNet	0.105777	1
855	T	MSB	AlexNet	0.0743915	1
858	T	MSB	AlexNet	0.427507	1
862	T	MSB	AlexNet	0.189256	1
864	T	MSB	AlexNet	0.159239	1
866	T	MSB	AlexNet	0.156928	1
867	T	MSB	AlexNet	0.177528	1
868	T	MSB	AlexNet	0.278002	1
869	T	MSB	AlexNet	0.155428	1
873	T	MSB	AlexNet	0.183233	1
874	T	MSB	AlexNet	0.0966165	1
877	T	MSB	AlexNet	0.263867	1
882	T	MSB	AlexNet	0.387108	1
885	T	MSB	AlexNet	0.30003	1
1000	G	ASB	AlexNet	0.294708	2
1001	G	ASB	AlexNet	0.323686	2
1003	G	ASB	AlexNet	0.302567	2
1005	G	ASB	AlexNet	0.269969	2
1006	G	ASB	AlexNet	0.214464	2
1007	G	ASB	AlexNet	0.308123	2
1008	G	ASB	AlexNet	0.299309	2
1010	G	ASB	AlexNet	0.196019	2
1013	G	ASB	AlexNet	0.133449	2
1016	G	ASB	AlexNet	0.28156	2
1017	G	ASB	AlexNet	0.220189	2
1018	G	ASB	AlexNet	0.0883261	2
1023	G	ASB	AlexNet	0.298931	2
1034	G	ASB	AlexNet	0.451851	2
1037	G	ASB	AlexNet	0.0456944	2
1038	G	ASB	AlexNet	0.267055	2
1040	G	ASB	AlexNet	0.412355	2
1041	G	ASB	AlexNet	0.299096	2
105	G	ASB	AlexNet	-0.0902262	2
1053	G	ASB	AlexNet	0.478246	2
1054	G	ASB	AlexNet	0.444276	2
1055	G	ASB	AlexNet	0.364613	2
1058	G	ASB	AlexNet	0.120509	2
1059	G	ASB	AlexNet	0.375504	2
1061	G	ASB	AlexNet	0.134182	2
1062	G	ASB	AlexNet	0.286268	2
1063	G	ASB	AlexNet	0.242988	2
1065	G	ASB	AlexNet	0.0923154	2
1066	G	ASB	AlexNet	0.120801	2
1068	G	ASB	AlexNet	0.0780267	2
1069	G	ASB	AlexNet	-0.295253	2
1070	G	ASB	AlexNet	0.319862	2
1072	G	ASB	AlexNet	0.400445	2
108	G	ASB	AlexNet	0.457884	2
1086	G	ASB	AlexNet	0.421637	2
1087	G	ASB	AlexNet	0.364384	2
1093	G	ASB	AlexNet	0.0653643	2
1099	G	ASB	AlexNet	0.449178	2
1100	G	ASB	AlexNet	0.0504906	2
1101	G	ASB	AlexNet	0.122735	2
1102	G	ASB	AlexNet	0.287371	2
1104	G	ASB	AlexNet	0.154831	2
1105	G	ASB	AlexNet	0.25014	2
1106	G	ASB	AlexNet	0.468011	2
1107	G	ASB	AlexNet	0.356829	2
1108	G	ASB	AlexNet	0.100707	2
1109	G	ASB	AlexNet	0.17443	2
1110	G	ASB	AlexNet	0.511583	2
1111	G	ASB	AlexNet	0.356977	2
1113	G	ASB	AlexNet	0.273173	2
1114	G	ASB	AlexNet	0.473606	2
1115	G	ASB	AlexNet	0.163179	2
1116	G	ASB	AlexNet	0.168425	2
1117	G	ASB	AlexNet	0.281301	2
1118	G	ASB	AlexNet	0.343217	2
1119	G	ASB	AlexNet	0.366663	2
1120	G	ASB	AlexNet	0.442382	2
1121	G	ASB	AlexNet	0.198844	2
1122	G	ASB	AlexNet	0.212899	2
1123	G	ASB	AlexNet	0.0795899	2
1124	G	ASB	AlexNet	0.356902	2
1125	G	ASB	AlexNet	0.327201	2
1126	G	ASB	AlexNet	0.314396	2
1127	G	ASB	AlexNet	0.00222568	2
186	G	ASB	AlexNet	0.101702	2
187	G	ASB	AlexNet	0.0966165	2
189	G	ASB	AlexNet	0.238313	2
190	G	ASB	AlexNet	0.116634	2
193	G	ASB	AlexNet	0.222041	2
194	G	ASB	AlexNet	0.121065	2
230	G	ASB	AlexNet	0.286657	2
359	G	ASB	AlexNet	0.0969219	2
361	G	ASB	AlexNet	0.142882	2
362	G	ASB	AlexNet	0.0422732	2
4	G	ASB	AlexNet	0.246198	2
440	G	ASB	AlexNet	0.228296	2
442	G	ASB	AlexNet	0.14867	2
443	G	ASB	AlexNet	0.257692	2
471	G	ASB	AlexNet	0.180403	2
472	G	ASB	AlexNet	0.0365888	2
485	G	ASB	AlexNet	0.247958	2
486	G	ASB	AlexNet	0.262809	2
487	G	ASB	AlexNet	0.145198	2
649	G	ASB	AlexNet	0.181566	2
67	G	ASB	AlexNet	-0.100751	2
675	G	ASB	AlexNet	0.251151	2
678	G	ASB	AlexNet	0.44734	2
692	G	ASB	AlexNet	0.625938	2
72	G	ASB	AlexNet	0.473606	2
731	G	ASB	AlexNet	0.0711217	2
742	G	ASB	AlexNet	0.202328	2
743	G	ASB	AlexNet	0.204567	2
744	G	ASB	AlexNet	0.303805	2
746	G	ASB	AlexNet	0.390151	2
764	G	ASB	AlexNet	0.268738	2
767	G	ASB	AlexNet	0.158641	2
768	G	ASB	AlexNet	0.219269	2
774	G	ASB	AlexNet	0.288189	2
775	G	ASB	AlexNet	0.0774513	2
777	G	ASB	AlexNet	0.344496	2
779	G	ASB	AlexNet	0.246459	2
789	G	ASB	AlexNet	0.0457601	2
790	G	ASB	AlexNet	0.177151	2
797	G	ASB	AlexNet	0.371867	2
798	G	ASB	AlexNet	0.0604838	2
799	G	ASB	AlexNet	0.341952	2
800	G	ASB	AlexNet	0.250332	2
801	G	ASB	AlexNet	0.241204	2
802	G	ASB	AlexNet	0.424257	2
849	G	ASB	AlexNet	0.251824	2
850	G	ASB	AlexNet	0.215669	2
852	G	ASB	AlexNet	0.443467	2
853	G	ASB	AlexNet	0.206242	2
854	G	ASB	AlexNet	0.340015	2
855	G	ASB	AlexNet	0.367201	2
856	G	ASB	AlexNet	0.199255	2
857	G	ASB	AlexNet	0.444405	2
858	G	ASB	AlexNet	0.421106	2
860	G	ASB	AlexNet	0.25509	2
862	G	ASB	AlexNet	0.294862	2
866	G	ASB	AlexNet	0.18411	2
868	G	ASB	AlexNet	0.280155	2
870	G	ASB	AlexNet	0.466785	2
872	G	ASB	AlexNet	0.370227	2
873	G	ASB	AlexNet	0.46382	2
878	G	ASB	AlexNet	0.433022	2
879	G	ASB	AlexNet	0.463491	2
880	G	ASB	AlexNet	0.296772	2
881	G	ASB	AlexNet	-0.0288117	2
882	G	ASB	AlexNet	0.34138	2
883	G	ASB	AlexNet	0.361223	2
884	G	ASB	AlexNet	0.144906	2
885	G	ASB	AlexNet	0.0790539	2
887	G	ASB	AlexNet	0.294875	2
888	G	ASB	AlexNet	0.0424379	2
889	G	ASB	AlexNet	0.1059	2
890	G	ASB	AlexNet	0.214065	2
891	G	ASB	AlexNet	0.108465	2
892	G	ASB	AlexNet	0.183271	2
893	G	ASB	AlexNet	0.270601	2
894	G	ASB	AlexNet	0.271903	2
895	G	ASB	AlexNet	0.147742	2
896	G	ASB	AlexNet	0.244934	2
897	G	ASB	AlexNet	0.169644	2
898	G	ASB	AlexNet	0.184744	2
899	G	ASB	AlexNet	0.267579	2
901	G	ASB	AlexNet	-0.171037	2
902	G	ASB	AlexNet	0.257179	2
903	G	ASB	AlexNet	0.116633	2
904	G	ASB	AlexNet	0.267508	2
906	G	ASB	AlexNet	0.131217	2
908	G	ASB	AlexNet	0.182024	2
910	G	ASB	AlexNet	0.216743	2
923	G	ASB	AlexNet	0.405041	2
924	G	ASB	AlexNet	0.329494	2
925	G	ASB	AlexNet	0.228305	2
926	G	ASB	AlexNet	0.455323	2
927	G	ASB	AlexNet	0.324815	2
928	G	ASB	AlexNet	0.376734	2
929	G	ASB	AlexNet	0.320423	2
930	G	ASB	AlexNet	0.327672	2
931	G	ASB	AlexNet	0.155181	2
932	G	ASB	AlexNet	0.169773	2
933	G	ASB	AlexNet	0.245937	2
935	G	ASB	AlexNet	0.22787	2
936	G	ASB	AlexNet	0.132682	2
937	G	ASB	AlexNet	0.265995	2
939	G	ASB	AlexNet	0.25739	2
940	G	ASB	AlexNet	0.263451	2
941	G	ASB	AlexNet	0.378658	2
942	G	ASB	AlexNet	0.369888	2
951	G	ASB	AlexNet	0.389514	2
952	G	ASB	AlexNet	0.432823	2
953	G	ASB	AlexNet	0.248393	2
954	G	ASB	AlexNet	0.462784	2
955	G	ASB	AlexNet	0.419527	2
956	G	ASB	AlexNet	0.385351	2
957	G	ASB	AlexNet	0.428012	2
958	G	ASB	AlexNet	0.155932	2
959	G	ASB	AlexNet	0.335688	2
960	G	ASB	AlexNet	0.186209	2
961	G	ASB	AlexNet	0.094385	2
962	G	ASB	AlexNet	0.249003	2
964	G	ASB	AlexNet	0.313139	2
966	G	ASB	AlexNet	0.448941	2
967	G	ASB	AlexNet	0.366352	2
968	G	ASB	AlexNet	0.41965	2
969	G	ASB	AlexNet	0.290365	2
970	G	ASB	AlexNet	0.402968	2
975	G	ASB	AlexNet	0.318479	2
976	G	ASB	AlexNet	0.0832046	2
978	G	ASB	AlexNet	0.390064	2
979	G	ASB	AlexNet	0.230405	2
980	G	ASB	AlexNet	-0.00275815	2
982	G	ASB	AlexNet	0.257904	2
983	G	ASB	AlexNet	0.191643	2
984	G	ASB	AlexNet	0.28816	2
104	G	MSB	AlexNet	0.238966	2
106	G	MSB	AlexNet	0.372273	2
107	G	MSB	AlexNet	0.413908	2
109	G	MSB	AlexNet	0.498572	2
111	G	MSB	AlexNet	0.548998	2
112	G	MSB	AlexNet	0.486668	2
116	G	MSB	AlexNet	0.216022	2
120	G	MSB	AlexNet	0.150997	2
122	G	MSB	AlexNet	0.360966	2
123	G	MSB	AlexNet	0.33102	2
126	G	MSB	AlexNet	0.1689	2
127	G	MSB	AlexNet	0.520415	2
135	G	MSB	AlexNet	0.464772	2
16	G	MSB	AlexNet	0.512956	2
160	G	MSB	AlexNet	0.459734	2
161	G	MSB	AlexNet	0.464898	2
162	G	MSB	AlexNet	0.372437	2
164	G	MSB	AlexNet	0.319052	2
165	G	MSB	AlexNet	0.570242	2
166	G	MSB	AlexNet	0.520136	2
167	G	MSB	AlexNet	0.340276	2
168	G	MSB	AlexNet	0.576596	2
169	G	MSB	AlexNet	0.496981	2
170	G	MSB	AlexNet	0.376602	2
171	G	MSB	AlexNet	0.493092	2
172	G	MSB	AlexNet	0.630589	2
173	G	MSB	AlexNet	0.187722	2
174	G	MSB	AlexNet	0.570879	2
177	G	MSB	AlexNet	0.063379	2
181	G	MSB	AlexNet	0.665566	2
209	G	MSB	AlexNet	0.488503	2
211	G	MSB	AlexNet	0.39674	2
219	G	MSB	AlexNet	0.396475	2
220	G	MSB	AlexNet	0.0853419	2
233	G	MSB	AlexNet	0.469756	2
234	G	MSB	AlexNet	0.526364	2
235	G	MSB	AlexNet	0.570463	2
236	G	MSB	AlexNet	0.482589	2
237	G	MSB	AlexNet	0.567594	2
238	G	MSB	AlexNet	0.597945	2
239	G	MSB	AlexNet	0.373731	2
240	G	MSB	AlexNet	0.495513	2
241	G	MSB	AlexNet	0.367307	2
242	G	MSB	AlexNet	0.321934	2
243	G	MSB	AlexNet	0.109162	2
247	G	MSB	AlexNet	-0.0186937	2
248	G	MSB	AlexNet	0.154892	2
257	G	MSB	AlexNet	0.581073	2
259	G	MSB	AlexNet	0.213623	2
274	G	MSB	AlexNet	0.220676	2
32	G	MSB	AlexNet	0.333222	2
35	G	MSB	AlexNet	0.358467	2
36	G	MSB	AlexNet	0.505193	2
37	G	MSB	AlexNet	0.475433	2
38	G	MSB	AlexNet	0.281182	2
39	G	MSB	AlexNet	0.39428	2
4	G	MSB	AlexNet	0.238708	2
43	G	MSB	AlexNet	0.272609	2
44	G	MSB	AlexNet	0.311124	2
474	G	MSB	AlexNet	0.286549	2
52	G	MSB	AlexNet	0.296307	2
551	G	MSB	AlexNet	0.484657	2
556	G	MSB	AlexNet	-0.0630397	2
558	G	MSB	AlexNet	0.297222	2
560	G	MSB	AlexNet	0.308366	2
57	G	MSB	AlexNet	0.277373	2
572	G	MSB	AlexNet	0.166362	2
573	G	MSB	AlexNet	0.296312	2
581	G	MSB	AlexNet	0.579506	2
582	G	MSB	AlexNet	0.587559	2
585	G	MSB	AlexNet	0.453171	2
586	G	MSB	AlexNet	0.553733	2
587	G	MSB	AlexNet	0.529133	2
588	G	MSB	AlexNet	0.57907	2
589	G	MSB	AlexNet	0.615862	2
59	G	MSB	AlexNet	0.345791	2
592	G	MSB	AlexNet	0.399543	2
594	G	MSB	AlexNet	0.294071	2
599	G	MSB	AlexNet	0.454948	2
6	G	MSB	AlexNet	0.302554	2
625	G	MSB	AlexNet	0.63966	2
627	G	MSB	AlexNet	0.605015	2
635	G	MSB	AlexNet	0.348814	2
636	G	MSB	AlexNet	-0.156394	2
637	G	MSB	AlexNet	0.298598	2
638	G	MSB	AlexNet	0.40063	2
639	G	MSB	AlexNet	0.331084	2
64	G	MSB	AlexNet	0.482856	2
640	G	MSB	AlexNet	0.385618	2
641	G	MSB	AlexNet	0.434411	2
642	G	MSB	AlexNet	0.179308	2
643	G	MSB	AlexNet	0.430007	2
644	G	MSB	AlexNet	0.323943	2
645	G	MSB	AlexNet	0.130564	2
649	G	MSB	AlexNet	0.355945	2
658	G	MSB	AlexNet	0.474807	2
659	G	MSB	AlexNet	0.526884	2
66	G	MSB	AlexNet	0.49366	2
661	G	MSB	AlexNet	0.406648	2
662	G	MSB	AlexNet	0.511985	2
664	G	MSB	AlexNet	0.585396	2
665	G	MSB	AlexNet	0.534492	2
67	G	MSB	AlexNet	0.313893	2
682	G	MSB	AlexNet	0.433228	2
684	G	MSB	AlexNet	0.305352	2
688	G	MSB	AlexNet	0.404609	2
689	G	MSB	AlexNet	0.348375	2
691	G	MSB	AlexNet	0.432316	2
692	G	MSB	AlexNet	0.499206	2
693	G	MSB	AlexNet	0.363382	2
694	G	MSB	AlexNet	0.327109	2
695	G	MSB	AlexNet	0.281521	2
697	G	MSB	AlexNet	0.34713	2
698	G	MSB	AlexNet	0.347594	2
7	G	MSB	AlexNet	0.239147	2
717	G	MSB	AlexNet	0.21146	2
719	G	MSB	AlexNet	0.661169	2
720	G	MSB	AlexNet	0.627948	2
721	G	MSB	AlexNet	0.581378	2
722	G	MSB	AlexNet	0.61564	2
723	G	MSB	AlexNet	0.49314	2
725	G	MSB	AlexNet	0.443343	2
727	G	MSB	AlexNet	0.699072	2
728	G	MSB	AlexNet	0.293616	2
729	G	MSB	AlexNet	0.298412	2
730	G	MSB	AlexNet	0.368529	2
731	G	MSB	AlexNet	0.476179	2
733	G	MSB	AlexNet	0.282261	2
734	G	MSB	AlexNet	0.197537	2
736	G	MSB	AlexNet	0.346293	2
738	G	MSB	AlexNet	0.242461	2
75	G	MSB	AlexNet	0.177401	2
760	G	MSB	AlexNet	0.388084	2
761	G	MSB	AlexNet	0.275715	2
763	G	MSB	AlexNet	0.39333	2
764	G	MSB	AlexNet	0.210438	2
77	G	MSB	AlexNet	0.221872	2
79	G	MSB	AlexNet	0.303772	2
81	G	MSB	AlexNet	0.0865442	2
82	G	MSB	AlexNet	0.302372	2
83	G	MSB	AlexNet	0.331493	2
84	G	MSB	AlexNet	0.179709	2
85	G	MSB	AlexNet	0.436509	2
87	G	MSB	AlexNet	0.331601	2
88	G	MSB	AlexNet	0.502718	2
94	G	MSB	AlexNet	0.331918	2
97	G	MSB	AlexNet	0.221138	2
20	T	ASB	AlexNet	0.111847	2
22	T	ASB	AlexNet	0.362667	2
297	T	ASB	AlexNet	0.374825	2
298	T	ASB	AlexNet	0.225919	2
299	T	ASB	AlexNet	0.444834	2
304	T	ASB	AlexNet	0.276338	2
306	T	ASB	AlexNet	0.437237	2
307	T	ASB	AlexNet	0.406614	2
310	T	ASB	AlexNet	0.424492	2
311	T	ASB	AlexNet	0.43903	2
312	T	ASB	AlexNet	0.437756	2
314	T	ASB	AlexNet	0.141528	2
316	T	ASB	AlexNet	0.490949	2
318	T	ASB	AlexNet	0.324264	2
319	T	ASB	AlexNet	0.497438	2
321	T	ASB	AlexNet	0.492901	2
322	T	ASB	AlexNet	0.437438	2
323	T	ASB	AlexNet	0.209711	2
324	T	ASB	AlexNet	0.374444	2
325	T	ASB	AlexNet	0.386739	2
326	T	ASB	AlexNet	0.265038	2
329	T	ASB	AlexNet	0.344083	2
330	T	ASB	AlexNet	0.323842	2
331	T	ASB	AlexNet	0.485362	2
332	T	ASB	AlexNet	0.488629	2
333	T	ASB	AlexNet	0.463173	2
334	T	ASB	AlexNet	0.52352	2
335	T	ASB	AlexNet	0.567279	2
336	T	ASB	AlexNet	0.574016	2
337	T	ASB	AlexNet	0.45454	2
338	T	ASB	AlexNet	0.522239	2
339	T	ASB	AlexNet	0.483219	2
340	T	ASB	AlexNet	0.444074	2
341	T	ASB	AlexNet	0.520904	2
342	T	ASB	AlexNet	0.501296	2
343	T	ASB	AlexNet	0.470752	2
345	T	ASB	AlexNet	0.48829	2
346	T	ASB	AlexNet	0.744171	2
349	T	ASB	AlexNet	0.319861	2
352	T	ASB	AlexNet	0.230621	2
382	T	ASB	AlexNet	0.202746	2
386	T	ASB	AlexNet	0.266691	2
388	T	ASB	AlexNet	0.16972	2
391	T	ASB	AlexNet	0.143309	2
392	T	ASB	AlexNet	0.319552	2
394	T	ASB	AlexNet	0.284238	2
395	T	ASB	AlexNet	0.38562	2
396	T	ASB	AlexNet	0.345078	2
397	T	ASB	AlexNet	0.313268	2
398	T	ASB	AlexNet	0.359224	2
399	T	ASB	AlexNet	0.179033	2
401	T	ASB	AlexNet	0.287093	2
402	T	ASB	AlexNet	0.101492	2
405	T	ASB	AlexNet	0.200485	2
406	T	ASB	AlexNet	0.425357	2
407	T	ASB	AlexNet	0.400052	2
408	T	ASB	AlexNet	0.19939	2
420	T	ASB	AlexNet	0.131211	2
424	T	ASB	AlexNet	-0.957209	2
425	T	ASB	AlexNet	0.157096	2
427	T	ASB	AlexNet	0.333313	2
432	T	ASB	AlexNet	0.338674	2
433	T	ASB	AlexNet	-0.00533815	2
449	T	ASB	AlexNet	0.256503	2
453	T	ASB	AlexNet	0.426655	2
455	T	ASB	AlexNet	0.471309	2
457	T	ASB	AlexNet	0.353103	2
460	T	ASB	AlexNet	0.400347	2
462	T	ASB	AlexNet	0.526886	2
464	T	ASB	AlexNet	0.420041	2
478	T	ASB	AlexNet	0.477565	2
482	T	ASB	AlexNet	0.467718	2
486	T	ASB	AlexNet	0.586501	2
498	T	ASB	AlexNet	0.368787	2
499	T	ASB	AlexNet	0.240417	2
500	T	ASB	AlexNet	0.256262	2
503	T	ASB	AlexNet	0.109465	2
504	T	ASB	AlexNet	0.205722	2
505	T	ASB	AlexNet	0.0839539	2
63	T	ASB	AlexNet	0.10185	2
64	T	ASB	AlexNet	0.137965	2
65	T	ASB	AlexNet	0.139278	2
653	T	ASB	AlexNet	0.393378	2
654	T	ASB	AlexNet	0.490844	2
655	T	ASB	AlexNet	0.424025	2
656	T	ASB	AlexNet	0.391292	2
66	T	ASB	AlexNet	0.0228998	2
664	T	ASB	AlexNet	0.334271	2
665	T	ASB	AlexNet	0.194546	2
666	T	ASB	AlexNet	0.235037	2
668	T	ASB	AlexNet	0.195674	2
669	T	ASB	AlexNet	0.479754	2
67	T	ASB	AlexNet	0.148587	2
670	T	ASB	AlexNet	0.332497	2
671	T	ASB	AlexNet	0.463672	2
672	T	ASB	AlexNet	0.484452	2
673	T	ASB	AlexNet	0.476967	2
674	T	ASB	AlexNet	0.402908	2
675	T	ASB	AlexNet	0.487102	2
676	T	ASB	AlexNet	0.449555	2
677	T	ASB	AlexNet	0.433182	2
678	T	ASB	AlexNet	0.497008	2
685	T	ASB	AlexNet	0.160863	2
69	T	ASB	AlexNet	0.101682	2
698	T	ASB	AlexNet	0.369445	2
71	T	ASB	AlexNet	0.108969	2
74	T	ASB	AlexNet	0.0326783	2
76	T	ASB	AlexNet	0.118952	2
162	T	MSB	AlexNet	-0.0590218	2
169	T	MSB	AlexNet	0.328152	2
179	T	MSB	AlexNet	0.237235	2
182	T	MSB	AlexNet	0.539184	2
258	T	MSB	AlexNet	0.748585	2
263	T	MSB	AlexNet	0.681321	2
265	T	MSB	AlexNet	0.645903	2
268	T	MSB	AlexNet	0.674892	2
407	T	MSB	AlexNet	0.456349	2
429	T	MSB	AlexNet	0.214593	2
430	T	MSB	AlexNet	0.519149	2
431	T	MSB	AlexNet	0.479832	2
435	T	MSB	AlexNet	0.266729	2
436	T	MSB	AlexNet	-0.0760068	2
437	T	MSB	AlexNet	0.438619	2
438	T	MSB	AlexNet	0.431983	2
442	T	MSB	AlexNet	0.354223	2
443	T	MSB	AlexNet	0.696825	2
444	T	MSB	AlexNet	0.614095	2
446	T	MSB	AlexNet	0.558507	2
447	T	MSB	AlexNet	0.165972	2
448	T	MSB	AlexNet	-0.306903	2
449	T	MSB	AlexNet	0.630079	2
451	T	MSB	AlexNet	0.560536	2
453	T	MSB	AlexNet	0.51558	2
455	T	MSB	AlexNet	0.500418	2
456	T	MSB	AlexNet	0.479798	2
457	T	MSB	AlexNet	0.49825	2
460	T	MSB	AlexNet	0.405626	2
462	T	MSB	AlexNet	0.260378	2
465	T	MSB	AlexNet	0.38273	2
467	T	MSB	AlexNet	0.232526	2
473	T	MSB	AlexNet	0.431092	2
551	T	MSB	AlexNet	0.574723	2
555	T	MSB	AlexNet	0.607005	2
557	T	MSB	AlexNet	0.460138	2
558	T	MSB	AlexNet	0.699087	2
560	T	MSB	AlexNet	0.680933	2
562	T	MSB	AlexNet	0.383294	2
564	T	MSB	AlexNet	0.672686	2
566	T	MSB	AlexNet	0.703903	2
570	T	MSB	AlexNet	0.439653	2
573	T	MSB	AlexNet	0.510813	2
579	T	MSB	AlexNet	0.387277	2
586	T	MSB	AlexNet	0.327884	2
597	T	MSB	AlexNet	0.231396	2
614	T	MSB	AlexNet	0.383951	2
625	T	MSB	AlexNet	0.236294	2
633	T	MSB	AlexNet	-0.00874851	2
655	T	MSB	AlexNet	0.440522	2
661	T	MSB	AlexNet	0.330308	2
663	T	MSB	AlexNet	0.370686	2
664	T	MSB	AlexNet	0.571471	2
665	T	MSB	AlexNet	0.595144	2
666	T	MSB	AlexNet	0.310837	2
667	T	MSB	AlexNet	0.310844	2
668	T	MSB	AlexNet	0.282096	2
679	T	MSB	AlexNet	0.474634	2
681	T	MSB	AlexNet	0.512501	2
684	T	MSB	AlexNet	0.387992	2
687	T	MSB	AlexNet	0.495591	2
688	T	MSB	AlexNet	0.526566	2
689	T	MSB	AlexNet	0.482092	2
690	T	MSB	AlexNet	0.527001	2
691	T	MSB	AlexNet	0.470498	2
692	T	MSB	AlexNet	0.511117	2
693	T	MSB	AlexNet	0.547847	2
694	T	MSB	AlexNet	0.554669	2
695	T	MSB	AlexNet	0.445218	2
696	T	MSB	AlexNet	0.558706	2
697	T	MSB	AlexNet	0.386371	2
698	T	MSB	AlexNet	0.331358	2
699	T	MSB	AlexNet	0.330522	2
701	T	MSB	AlexNet	0.411451	2
706	T	MSB	AlexNet	0.475309	2
711	T	MSB	AlexNet	0.600223	2
713	T	MSB	AlexNet	0.549815	2
715	T	MSB	AlexNet	0.613553	2
716	T	MSB	AlexNet	0.509624	2
717	T	MSB	AlexNet	0.391522	2
718	T	MSB	AlexNet	0.427789	2
719	T	MSB	AlexNet	0.258765	2
720	T	MSB	AlexNet	0.427749	2
721	T	MSB	AlexNet	0.4559	2
722	T	MSB	AlexNet	0.363454	2
725	T	MSB	AlexNet	0.505737	2
728	T	MSB	AlexNet	0.563453	2
735	T	MSB	AlexNet	0.447115	2
737	T	MSB	AlexNet	0.347257	2
738	T	MSB	AlexNet	0.469257	2
739	T	MSB	AlexNet	0.402902	2
740	T	MSB	AlexNet	0.186461	2
743	T	MSB	AlexNet	0.47827	2
744	T	MSB	AlexNet	0.45269	2
745	T	MSB	AlexNet	0.277068	2
746	T	MSB	AlexNet	-0.096619	2
747	T	MSB	AlexNet	0.470355	2
748	T	MSB	AlexNet	0.391014	2
749	T	MSB	AlexNet	0.449468	2
750	T	MSB	AlexNet	0.425945	2
751	T	MSB	AlexNet	0.511795	2
752	T	MSB	AlexNet	0.524315	2
753	T	MSB	AlexNet	0.286708	2
756	T	MSB	AlexNet	0.482235	2
757	T	MSB	AlexNet	0.536384	2
759	T	MSB	AlexNet	0.46527	2
761	T	MSB	AlexNet	0.511984	2
762	T	MSB	AlexNet	0.278112	2
764	T	MSB	AlexNet	0.393441	2
765	T	MSB	AlexNet	0.427154	2
834	T	MSB	AlexNet	0.217086	2
835	T	MSB	AlexNet	0.249859	2
836	T	MSB	AlexNet	0.257896	2
838	T	MSB	AlexNet	0.292102	2
839	T	MSB	AlexNet	0.318702	2
843	T	MSB	AlexNet	0.340784	2
844	T	MSB	AlexNet	0.306574	2
845	T	MSB	AlexNet	0.445357	2
846	T	MSB	AlexNet	0.418647	2
848	T	MSB	AlexNet	0.468441	2
849	T	MSB	AlexNet	0.46595	2
850	T	MSB	AlexNet	0.403702	2
851	T	MSB	AlexNet	0.420923	2
853	T	MSB	AlexNet	0.370037	2
854	T	MSB	AlexNet	0.436574	2
855	T	MSB	AlexNet	0.428055	2
858	T	MSB	AlexNet	0.709636	2
862	T	MSB	AlexNet	0.563762	2
864	T	MSB	AlexNet	0.493741	2
866	T	MSB	AlexNet	0.397213	2
867	T	MSB	AlexNet	0.54665	2
868	T	MSB	AlexNet	0.625031	2
869	T	MSB	AlexNet	0.517802	2
873	T	MSB	AlexNet	0.546379	2
874	T	MSB	AlexNet	0.544982	2
877	T	MSB	AlexNet	0.598477	2
882	T	MSB	AlexNet	0.6318	2
885	T	MSB	AlexNet	0.584867	2
1000	G	ASB	AlexNet	0.328343	3
1001	G	ASB	AlexNet	0.354674	3
1003	G	ASB	AlexNet	0.372564	3
1005	G	ASB	AlexNet	0.230674	3
1006	G	ASB	AlexNet	0.164994	3
1007	G	ASB	AlexNet	0.281229	3
1008	G	ASB	AlexNet	0.328373	3
1010	G	ASB	AlexNet	0.162273	3
1013	G	ASB	AlexNet	0.159367	3
1016	G	ASB	AlexNet	0.300671	3
1017	G	ASB	AlexNet	0.251446	3
1018	G	ASB	AlexNet	0.0807133	3
1023	G	ASB	AlexNet	0.349248	3
1034	G	ASB	AlexNet	0.491452	3
1037	G	ASB	AlexNet	0.0375374	3
1038	G	ASB	AlexNet	0.319757	3
1040	G	ASB	AlexNet	0.492262	3
1041	G	ASB	AlexNet	0.237224	3
105	G	ASB	AlexNet	-0.118589	3
1053	G	ASB	AlexNet	0.516113	3
1054	G	ASB	AlexNet	0.489622	3
1055	G	ASB	AlexNet	0.417987	3
1058	G	ASB	AlexNet	0.133678	3
1059	G	ASB	AlexNet	0.426967	3
1061	G	ASB	AlexNet	0.168173	3
1062	G	ASB	AlexNet	0.30019	3
1063	G	ASB	AlexNet	0.312536	3
1065	G	ASB	AlexNet	0.087251	3
1066	G	ASB	AlexNet	0.107367	3
1068	G	ASB	AlexNet	0.033162	3
1069	G	ASB	AlexNet	-0.270237	3
1070	G	ASB	AlexNet	0.312418	3
1072	G	ASB	AlexNet	0.370367	3
108	G	ASB	AlexNet	0.584472	3
1086	G	ASB	AlexNet	0.486133	3
1087	G	ASB	AlexNet	0.382295	3
1093	G	ASB	AlexNet	0.109437	3
1099	G	ASB	AlexNet	0.437395	3
1100	G	ASB	AlexNet	0.0383536	3
1101	G	ASB	AlexNet	0.144887	3
1102	G	ASB	AlexNet	0.282659	3
1104	G	ASB	AlexNet	0.129047	3
1105	G	ASB	AlexNet	0.270268	3
1106	G	ASB	AlexNet	0.491189	3
1107	G	ASB	AlexNet	0.385024	3
1108	G	ASB	AlexNet	0.155241	3
1109	G	ASB	AlexNet	0.195836	3
1110	G	ASB	AlexNet	0.554254	3
1111	G	ASB	AlexNet	0.418156	3
1113	G	ASB	AlexNet	0.307671	3
1114	G	ASB	AlexNet	0.501265	3
1115	G	ASB	AlexNet	0.216728	3
1116	G	ASB	AlexNet	0.210588	3
1117	G	ASB	AlexNet	0.260326	3
1118	G	ASB	AlexNet	0.351268	3
1119	G	ASB	AlexNet	0.371292	3
1120	G	ASB	AlexNet	0.460638	3
1121	G	ASB	AlexNet	0.273707	3
1122	G	ASB	AlexNet	0.214268	3
1123	G	ASB	AlexNet	0.106267	3
1124	G	ASB	AlexNet	0.382462	3
1125	G	ASB	AlexNet	0.320895	3
1126	G	ASB	AlexNet	0.338015	3
1127	G	ASB	AlexNet	0.0738832	3
186	G	ASB	AlexNet	0.123952	3
187	G	ASB	AlexNet	0.0926326	3
189	G	ASB	AlexNet	0.227281	3
190	G	ASB	AlexNet	0.161232	3
193	G	ASB	AlexNet	0.269138	3
194	G	ASB	AlexNet	0.0805922	3
230	G	ASB	AlexNet	0.333825	3
359	G	ASB	AlexNet	0.209234	3
361	G	ASB	AlexNet	0.21624	3
362	G	ASB	AlexNet	0.11696	3
4	G	ASB	AlexNet	0.322595	3
440	G	ASB	AlexNet	0.3066	3
442	G	ASB	AlexNet	0.25926	3
443	G	ASB	AlexNet	0.364817	3
471	G	ASB	AlexNet	0.28144	3
472	G	ASB	AlexNet	0.220809	3
485	G	ASB	AlexNet	0.301632	3
486	G	ASB	AlexNet	0.333097	3
487	G	ASB	AlexNet	0.263054	3
649	G	ASB	AlexNet	0.161231	3
67	G	ASB	AlexNet	-0.10786	3
675	G	ASB	AlexNet	0.319063	3
678	G	ASB	AlexNet	0.520632	3
692	G	ASB	AlexNet	0.660368	3
72	G	ASB	AlexNet	0.486089	3
731	G	ASB	AlexNet	0.156228	3
742	G	ASB	AlexNet	0.323383	3
743	G	ASB	AlexNet	0.307334	3
744	G	ASB	AlexNet	0.345665	3
746	G	ASB	AlexNet	0.423674	3
764	G	ASB	AlexNet	0.312133	3
767	G	ASB	AlexNet	0.19559	3
768	G	ASB	AlexNet	0.229959	3
774	G	ASB	AlexNet	0.324194	3
775	G	ASB	AlexNet	0.114783	3
777	G	ASB	AlexNet	0.347112	3
779	G	ASB	AlexNet	0.260904	3
789	G	ASB	AlexNet	0.112736	3
790	G	ASB	AlexNet	0.166848	3
797	G	ASB	AlexNet	0.394305	3
798	G	ASB	AlexNet	0.0706824	3
799	G	ASB	AlexNet	0.378613	3
800	G	ASB	AlexNet	0.288449	3
801	G	ASB	AlexNet	0.264147	3
802	G	ASB	AlexNet	0.486044	3
849	G	ASB	AlexNet	0.281046	3
850	G	ASB	AlexNet	0.149951	3
852	G	ASB	AlexNet	0.481104	3
853	G	ASB	AlexNet	0.311224	3
854	G	ASB	AlexNet	0.267779	3
855	G	ASB	AlexNet	0.473678	3
856	G	ASB	AlexNet	0.272713	3
857	G	ASB	AlexNet	0.506996	3
858	G	ASB	AlexNet	0.500831	3
860	G	ASB	AlexNet	0.312595	3
862	G	ASB	AlexNet	0.382489	3
866	G	ASB	AlexNet	0.313667	3
868	G	ASB	AlexNet	0.300246	3
870	G	ASB	AlexNet	0.51918	3
872	G	ASB	AlexNet	0.435932	3
873	G	ASB	AlexNet	0.472607	3
878	G	ASB	AlexNet	0.469095	3
879	G	ASB	AlexNet	0.48218	3
880	G	ASB	AlexNet	0.280219	3
881	G	ASB	AlexNet	0.0427235	3
882	G	ASB	AlexNet	0.36006	3
883	G	ASB	AlexNet	0.37831	3
884	G	ASB	AlexNet	0.155735	3
885	G	ASB	AlexNet	0.0625187	3
887	G	ASB	AlexNet	0.27239	3
888	G	ASB	AlexNet	0.0627704	3
889	G	ASB	AlexNet	0.175017	3
890	G	ASB	AlexNet	0.269872	3
891	G	ASB	AlexNet	0.122795	3
892	G	ASB	AlexNet	0.20331	3
893	G	ASB	AlexNet	0.294467	3
894	G	ASB	AlexNet	0.343738	3
895	G	ASB	AlexNet	0.156131	3
896	G	ASB	AlexNet	0.255866	3
897	G	ASB	AlexNet	0.14591	3
898	G	ASB	AlexNet	0.222385	3
899	G	ASB	AlexNet	0.321106	3
901	G	ASB	AlexNet	-0.142981	3
902	G	ASB	AlexNet	0.298508	3
903	G	ASB	AlexNet	0.156977	3
904	G	ASB	AlexNet	0.3224	3
906	G	ASB	AlexNet	0.15649	3
908	G	ASB	AlexNet	0.309594	3
910	G	ASB	AlexNet	0.256111	3
923	G	ASB	AlexNet	0.480395	3
924	G	ASB	AlexNet	0.351294	3
925	G	ASB	AlexNet	0.248128	3
926	G	ASB	AlexNet	0.497667	3
927	G	ASB	AlexNet	0.377363	3
928	G	ASB	AlexNet	0.477812	3
929	G	ASB	AlexNet	0.399591	3
930	G	ASB	AlexNet	0.387778	3
931	G	ASB	AlexNet	0.277159	3
932	G	ASB	AlexNet	0.226231	3
933	G	ASB	AlexNet	0.295817	3
935	G	ASB	AlexNet	0.268742	3
936	G	ASB	AlexNet	0.221328	3
937	G	ASB	AlexNet	0.321254	3
939	G	ASB	AlexNet	0.255199	3
940	G	ASB	AlexNet	0.343377	3
941	G	ASB	AlexNet	0.391532	3
942	G	ASB	AlexNet	0.406825	3
951	G	ASB	AlexNet	0.434231	3
952	G	ASB	AlexNet	0.450448	3
953	G	ASB	AlexNet	0.318235	3
954	G	ASB	AlexNet	0.475479	3
955	G	ASB	AlexNet	0.409989	3
956	G	ASB	AlexNet	0.367014	3
957	G	ASB	AlexNet	0.437776	3
958	G	ASB	AlexNet	0.194401	3
959	G	ASB	AlexNet	0.403083	3
960	G	ASB	AlexNet	0.235969	3
961	G	ASB	AlexNet	0.18216	3
962	G	ASB	AlexNet	0.199458	3
964	G	ASB	AlexNet	0.309092	3
966	G	ASB	AlexNet	0.499629	3
967	G	ASB	AlexNet	0.401459	3
968	G	ASB	AlexNet	0.44086	3
969	G	ASB	AlexNet	0.267061	3
970	G	ASB	AlexNet	0.41821	3
975	G	ASB	AlexNet	0.358869	3
976	G	ASB	AlexNet	0.117184	3
978	G	ASB	AlexNet	0.442256	3
979	G	ASB	AlexNet	0.267044	3
980	G	ASB	AlexNet	0.0108711	3
982	G	ASB	AlexNet	0.293911	3
983	G	ASB	AlexNet	0.226848	3
984	G	ASB	AlexNet	0.324454	3
104	G	MSB	AlexNet	0.292736	3
106	G	MSB	AlexNet	0.435713	3
107	G	MSB	AlexNet	0.500969	3
109	G	MSB	AlexNet	0.570547	3
111	G	MSB	AlexNet	0.649407	3
112	G	MSB	AlexNet	0.590578	3
116	G	MSB	AlexNet	0.273097	3
120	G	MSB	AlexNet	0.189174	3
122	G	MSB	AlexNet	0.382931	3
123	G	MSB	AlexNet	0.418075	3
126	G	MSB	AlexNet	0.264187	3
127	G	MSB	AlexNet	0.55512	3
135	G	MSB	AlexNet	0.527859	3
16	G	MSB	AlexNet	0.573646	3
160	G	MSB	AlexNet	0.521666	3
161	G	MSB	AlexNet	0.51539	3
162	G	MSB	AlexNet	0.503511	3
164	G	MSB	AlexNet	0.339023	3
165	G	MSB	AlexNet	0.606782	3
166	G	MSB	AlexNet	0.554943	3
167	G	MSB	AlexNet	0.361931	3
168	G	MSB	AlexNet	0.621193	3
169	G	MSB	AlexNet	0.570852	3
170	G	MSB	AlexNet	0.439475	3
171	G	MSB	AlexNet	0.537218	3
172	G	MSB	AlexNet	0.661625	3
173	G	MSB	AlexNet	0.262594	3
174	G	MSB	AlexNet	0.594838	3
177	G	MSB	AlexNet	0.139842	3
181	G	MSB	AlexNet	0.692751	3
209	G	MSB	AlexNet	0.517601	3
211	G	MSB	AlexNet	0.453725	3
219	G	MSB	AlexNet	0.470405	3
220	G	MSB	AlexNet	0.178197	3
233	G	MSB	AlexNet	0.487265	3
234	G	MSB	AlexNet	0.580485	3
235	G	MSB	AlexNet	0.583429	3
236	G	MSB	AlexNet	0.476089	3
237	G	MSB	AlexNet	0.607831	3
238	G	MSB	AlexNet	0.626436	3
239	G	MSB	AlexNet	0.383377	3
240	G	MSB	AlexNet	0.557279	3
241	G	MSB	AlexNet	0.484194	3
242	G	MSB	AlexNet	0.324662	3
243	G	MSB	AlexNet	0.177961	3
247	G	MSB	AlexNet	0.0495408	3
248	G	MSB	AlexNet	0.215394	3
257	G	MSB	AlexNet	0.659178	3
259	G	MSB	AlexNet	0.306153	3
274	G	MSB	AlexNet	0.300853	3
32	G	MSB	AlexNet	0.348359	3
35	G	MSB	AlexNet	0.406408	3
36	G	MSB	AlexNet	0.580662	3
37	G	MSB	AlexNet	0.533781	3
38	G	MSB	AlexNet	0.347427	3
39	G	MSB	AlexNet	0.421979	3
4	G	MSB	AlexNet	0.355963	3
43	G	MSB	AlexNet	0.298667	3
44	G	MSB	AlexNet	0.409447	3
474	G	MSB	AlexNet	0.299832	3
52	G	MSB	AlexNet	0.324139	3
551	G	MSB	AlexNet	0.567126	3
556	G	MSB	AlexNet	-0.047854	3
558	G	MSB	AlexNet	0.407975	3
560	G	MSB	AlexNet	0.428351	3
57	G	MSB	AlexNet	0.36604	3
572	G	MSB	AlexNet	0.209181	3
573	G	MSB	AlexNet	0.411724	3
581	G	MSB	AlexNet	0.60389	3
582	G	MSB	AlexNet	0.637015	3
585	G	MSB	AlexNet	0.527415	3
586	G	MSB	AlexNet	0.580934	3
587	G	MSB	AlexNet	0.625335	3
588	G	MSB	AlexNet	0.668301	3
589	G	MSB	AlexNet	0.706403	3
59	G	MSB	AlexNet	0.422556	3
592	G	MSB	AlexNet	0.506294	3
594	G	MSB	AlexNet	0.456308	3
599	G	MSB	AlexNet	0.522542	3
6	G	MSB	AlexNet	0.391065	3
625	G	MSB	AlexNet	0.686598	3
627	G	MSB	AlexNet	0.638123	3
635	G	MSB	AlexNet	0.456437	3
636	G	MSB	AlexNet	-0.0570871	3
637	G	MSB	AlexNet	0.39265	3
638	G	MSB	AlexNet	0.543161	3
639	G	MSB	AlexNet	0.42345	3
64	G	MSB	AlexNet	0.54296	3
640	G	MSB	AlexNet	0.484189	3
641	G	MSB	AlexNet	0.544571	3
642	G	MSB	AlexNet	0.267135	3
643	G	MSB	AlexNet	0.586506	3
644	G	MSB	AlexNet	0.4641	3
645	G	MSB	AlexNet	0.295462	3
649	G	MSB	AlexNet	0.408509	3
658	G	MSB	AlexNet	0.49236	3
659	G	MSB	AlexNet	0.579779	3
66	G	MSB	AlexNet	0.55867	3
661	G	MSB	AlexNet	0.527162	3
662	G	MSB	AlexNet	0.591571	3
664	G	MSB	AlexNet	0.640284	3
665	G	MSB	AlexNet	0.636559	3
67	G	MSB	AlexNet	0.370665	3
682	G	MSB	AlexNet	0.460911	3
684	G	MSB	AlexNet	0.427659	3
688	G	MSB	AlexNet	0.48348	3
689	G	MSB	AlexNet	0.426008	3
691	G	MSB	AlexNet	0.478048	3
692	G	MSB	AlexNet	0.579012	3
693	G	MSB	AlexNet	0.370647	3
694	G	MSB	AlexNet	0.465671	3
695	G	MSB	AlexNet	0.357525	3
697	G	MSB	AlexNet	0.454997	3
698	G	MSB	AlexNet	0.473607	3
7	G	MSB	AlexNet	0.296981	3
717	G	MSB	AlexNet	0.303758	3
719	G	MSB	AlexNet	0.669818	3
720	G	MSB	AlexNet	0.660417	3
721	G	MSB	AlexNet	0.628312	3
722	G	MSB	AlexNet	0.629494	3
723	G	MSB	AlexNet	0.504712	3
725	G	MSB	AlexNet	0.488352	3
727	G	MSB	AlexNet	0.73531	3
728	G	MSB	AlexNet	0.38111	3
729	G	MSB	AlexNet	0.412224	3
730	G	MSB	AlexNet	0.50026	3
731	G	MSB	AlexNet	0.544907	3
733	G	MSB	AlexNet	0.436868	3
734	G	MSB	AlexNet	0.27527	3
736	G	MSB	AlexNet	0.464202	3
738	G	MSB	AlexNet	0.391024	3
75	G	MSB	AlexNet	0.262361	3
760	G	MSB	AlexNet	0.496241	3
761	G	MSB	AlexNet	0.40111	3
763	G	MSB	AlexNet	0.489544	3
764	G	MSB	AlexNet	0.246181	3
77	G	MSB	AlexNet	0.275244	3
79	G	MSB	AlexNet	0.330362	3
81	G	MSB	AlexNet	0.124837	3
82	G	MSB	AlexNet	0.329648	3
83	G	MSB	AlexNet	0.420897	3
84	G	MSB	AlexNet	0.24119	3
85	G	MSB	AlexNet	0.500587	3
87	G	MSB	AlexNet	0.36198	3
88	G	MSB	AlexNet	0.596298	3
94	G	MSB	AlexNet	0.451348	3
97	G	MSB	AlexNet	0.267983	3
20	T	ASB	AlexNet	0.143165	3
22	T	ASB	AlexNet	0.410835	3
297	T	ASB	AlexNet	0.458799	3
298	T	ASB	AlexNet	0.316745	3
299	T	ASB	AlexNet	0.524805	3
304	T	ASB	AlexNet	0.362806	3
306	T	ASB	AlexNet	0.495311	3
307	T	ASB	AlexNet	0.466465	3
310	T	ASB	AlexNet	0.504301	3
311	T	ASB	AlexNet	0.502097	3
312	T	ASB	AlexNet	0.514568	3
314	T	ASB	AlexNet	0.159869	3
316	T	ASB	AlexNet	0.511451	3
318	T	ASB	AlexNet	0.378483	3
319	T	ASB	AlexNet	0.557527	3
321	T	ASB	AlexNet	0.567089	3
322	T	ASB	AlexNet	0.508209	3
323	T	ASB	AlexNet	0.24036	3
324	T	ASB	AlexNet	0.378152	3
325	T	ASB	AlexNet	0.422498	3
326	T	ASB	AlexNet	0.282761	3
329	T	ASB	AlexNet	0.409067	3
330	T	ASB	AlexNet	0.340792	3
331	T	ASB	AlexNet	0.523566	3
332	T	ASB	AlexNet	0.537616	3
333	T	ASB	AlexNet	0.534278	3
334	T	ASB	AlexNet	0.574197	3
335	T	ASB	AlexNet	0.625722	3
336	T	ASB	AlexNet	0.663478	3
337	T	ASB	AlexNet	0.482988	3
338	T	ASB	AlexNet	0.566178	3
339	T	ASB	AlexNet	0.574034	3
340	T	ASB	AlexNet	0.514759	3
341	T	ASB	AlexNet	0.594098	3
342	T	ASB	AlexNet	0.574672	3
343	T	ASB	AlexNet	0.507553	3
345	T	ASB	AlexNet	0.552203	3
346	T	ASB	AlexNet	0.746339	3
349	T	ASB	AlexNet	0.278748	3
352	T	ASB	AlexNet	0.189316	3
382	T	ASB	AlexNet	0.325803	3
386	T	ASB	AlexNet	0.324158	3
388	T	ASB	AlexNet	0.270578	3
391	T	ASB	AlexNet	0.191488	3
392	T	ASB	AlexNet	0.38032	3
394	T	ASB	AlexNet	0.324198	3
395	T	ASB	AlexNet	0.472022	3
396	T	ASB	AlexNet	0.42002	3
397	T	ASB	AlexNet	0.339757	3
398	T	ASB	AlexNet	0.439483	3
399	T	ASB	AlexNet	0.218327	3
401	T	ASB	AlexNet	0.339229	3
402	T	ASB	AlexNet	0.177089	3
405	T	ASB	AlexNet	0.31684	3
406	T	ASB	AlexNet	0.461111	3
407	T	ASB	AlexNet	0.484783	3
408	T	ASB	AlexNet	0.348261	3
420	T	ASB	AlexNet	0.156732	3
424	T	ASB	AlexNet	-0.837904	3
425	T	ASB	AlexNet	0.224783	3
427	T	ASB	AlexNet	0.422587	3
432	T	ASB	AlexNet	0.44449	3
433	T	ASB	AlexNet	0.00859378	3
449	T	ASB	AlexNet	0.291954	3
453	T	ASB	AlexNet	0.476011	3
455	T	ASB	AlexNet	0.536824	3
457	T	ASB	AlexNet	0.390058	3
460	T	ASB	AlexNet	0.412782	3
462	T	ASB	AlexNet	0.587624	3
464	T	ASB	AlexNet	0.480686	3
478	T	ASB	AlexNet	0.501092	3
482	T	ASB	AlexNet	0.480483	3
486	T	ASB	AlexNet	0.58794	3
498	T	ASB	AlexNet	0.398452	3
499	T	ASB	AlexNet	0.259064	3
500	T	ASB	AlexNet	0.271775	3
503	T	ASB	AlexNet	0.134318	3
504	T	ASB	AlexNet	0.282528	3
505	T	ASB	AlexNet	0.102894	3
63	T	ASB	AlexNet	0.141776	3
64	T	ASB	AlexNet	0.219311	3
65	T	ASB	AlexNet	0.180147	3
653	T	ASB	AlexNet	0.445026	3
654	T	ASB	AlexNet	0.509869	3
655	T	ASB	AlexNet	0.469461	3
656	T	ASB	AlexNet	0.421723	3
66	T	ASB	AlexNet	0.0791256	3
664	T	ASB	AlexNet	0.399505	3
665	T	ASB	AlexNet	0.195631	3
666	T	ASB	AlexNet	0.369436	3
668	T	ASB	AlexNet	0.190074	3
669	T	ASB	AlexNet	0.552099	3
67	T	ASB	AlexNet	0.175659	3
670	T	ASB	AlexNet	0.39584	3
671	T	ASB	AlexNet	0.522662	3
672	T	ASB	AlexNet	0.558457	3
673	T	ASB	AlexNet	0.520334	3
674	T	ASB	AlexNet	0.412212	3
675	T	ASB	AlexNet	0.544797	3
676	T	ASB	AlexNet	0.508391	3
677	T	ASB	AlexNet	0.459725	3
678	T	ASB	AlexNet	0.555071	3
685	T	ASB	AlexNet	0.310919	3
69	T	ASB	AlexNet	0.124893	3
698	T	ASB	AlexNet	0.367164	3
71	T	ASB	AlexNet	0.14019	3
74	T	ASB	AlexNet	0.0995105	3
76	T	ASB	AlexNet	0.187441	3
162	T	MSB	AlexNet	0.035071	3
169	T	MSB	AlexNet	0.317844	3
179	T	MSB	AlexNet	0.300305	3
182	T	MSB	AlexNet	0.581619	3
258	T	MSB	AlexNet	0.786891	3
263	T	MSB	AlexNet	0.709393	3
265	T	MSB	AlexNet	0.715654	3
268	T	MSB	AlexNet	0.755981	3
407	T	MSB	AlexNet	0.590918	3
429	T	MSB	AlexNet	0.224048	3
430	T	MSB	AlexNet	0.522569	3
431	T	MSB	AlexNet	0.522244	3
435	T	MSB	AlexNet	0.331275	3
436	T	MSB	AlexNet	-0.0411959	3
437	T	MSB	AlexNet	0.514029	3
438	T	MSB	AlexNet	0.497299	3
442	T	MSB	AlexNet	0.497289	3
443	T	MSB	AlexNet	0.749767	3
444	T	MSB	AlexNet	0.646546	3
446	T	MSB	AlexNet	0.633551	3
447	T	MSB	AlexNet	0.149749	3
448	T	MSB	AlexNet	-0.233279	3
449	T	MSB	AlexNet	0.704781	3
451	T	MSB	AlexNet	0.567551	3
453	T	MSB	AlexNet	0.57992	3
455	T	MSB	AlexNet	0.545216	3
456	T	MSB	AlexNet	0.558047	3
457	T	MSB	AlexNet	0.583551	3
460	T	MSB	AlexNet	0.42035	3
462	T	MSB	AlexNet	0.339662	3
465	T	MSB	AlexNet	0.47364	3
467	T	MSB	AlexNet	0.336328	3
473	T	MSB	AlexNet	0.455198	3
551	T	MSB	AlexNet	0.580214	3
555	T	MSB	AlexNet	0.618327	3
557	T	MSB	AlexNet	0.524197	3
558	T	MSB	AlexNet	0.773415	3
560	T	MSB	AlexNet	0.739582	3
562	T	MSB	AlexNet	0.407944	3
564	T	MSB	AlexNet	0.686608	3
566	T	MSB	AlexNet	0.733877	3
570	T	MSB	AlexNet	0.526444	3
573	T	MSB	AlexNet	0.539944	3
579	T	MSB	AlexNet	0.4303	3
586	T	MSB	AlexNet	0.406133	3
597	T	MSB	AlexNet	0.297764	3
614	T	MSB	AlexNet	0.496343	3
625	T	MSB	AlexNet	0.297083	3
633	T	MSB	AlexNet	0.0432501	3
655	T	MSB	AlexNet	0.495266	3
661	T	MSB	AlexNet	0.400058	3
663	T	MSB	AlexNet	0.460033	3
664	T	MSB	AlexNet	0.639839	3
665	T	MSB	AlexNet	0.559709	3
666	T	MSB	AlexNet	0.279752	3
667	T	MSB	AlexNet	0.391534	3
668	T	MSB	AlexNet	0.424699	3
679	T	MSB	AlexNet	0.571074	3
681	T	MSB	AlexNet	0.609683	3
684	T	MSB	AlexNet	0.454265	3
687	T	MSB	AlexNet	0.573473	3
688	T	MSB	AlexNet	0.510092	3
689	T	MSB	AlexNet	0.566305	3
690	T	MSB	AlexNet	0.588554	3
691	T	MSB	AlexNet	0.544976	3
692	T	MSB	AlexNet	0.643269	3
693	T	MSB	AlexNet	0.601075	3
694	T	MSB	AlexNet	0.65453	3
695	T	MSB	AlexNet	0.569268	3
696	T	MSB	AlexNet	0.623187	3
697	T	MSB	AlexNet	0.393731	3
698	T	MSB	AlexNet	0.373121	3
699	T	MSB	AlexNet	0.334372	3
701	T	MSB	AlexNet	0.490876	3
706	T	MSB	AlexNet	0.591371	3
711	T	MSB	AlexNet	0.606033	3
713	T	MSB	AlexNet	0.571839	3
715	T	MSB	AlexNet	0.670981	3
716	T	MSB	AlexNet	0.50482	3
717	T	MSB	AlexNet	0.508014	3
718	T	MSB	AlexNet	0.484256	3
719	T	MSB	AlexNet	0.338314	3
720	T	MSB	AlexNet	0.537302	3
721	T	MSB	AlexNet	0.608933	3
722	T	MSB	AlexNet	0.484512	3
725	T	MSB	AlexNet	0.517691	3
728	T	MSB	AlexNet	0.670754	3
735	T	MSB	AlexNet	0.536338	3
737	T	MSB	AlexNet	0.406781	3
738	T	MSB	AlexNet	0.5372	3
739	T	MSB	AlexNet	0.447153	3
740	T	MSB	AlexNet	0.242539	3
743	T	MSB	AlexNet	0.555007	3
744	T	MSB	AlexNet	0.523265	3
745	T	MSB	AlexNet	0.384061	3
746	T	MSB	AlexNet	-0.103801	3
747	T	MSB	AlexNet	0.569113	3
748	T	MSB	AlexNet	0.513664	3
749	T	MSB	AlexNet	0.535202	3
750	T	MSB	AlexNet	0.474487	3
751	T	MSB	AlexNet	0.597343	3
752	T	MSB	AlexNet	0.572891	3
753	T	MSB	AlexNet	0.317786	3
756	T	MSB	AlexNet	0.492531	3
757	T	MSB	AlexNet	0.565769	3
759	T	MSB	AlexNet	0.578154	3
761	T	MSB	AlexNet	0.544902	3
762	T	MSB	AlexNet	0.342547	3
764	T	MSB	AlexNet	0.439979	3
765	T	MSB	AlexNet	0.418554	3
834	T	MSB	AlexNet	0.311056	3
835	T	MSB	AlexNet	0.362106	3
836	T	MSB	AlexNet	0.321221	3
838	T	MSB	AlexNet	0.355904	3
839	T	MSB	AlexNet	0.380243	3
843	T	MSB	AlexNet	0.41046	3
844	T	MSB	AlexNet	0.399908	3
845	T	MSB	AlexNet	0.538441	3
846	T	MSB	AlexNet	0.514843	3
848	T	MSB	AlexNet	0.522367	3
849	T	MSB	AlexNet	0.471568	3
850	T	MSB	AlexNet	0.456472	3
851	T	MSB	AlexNet	0.438138	3
853	T	MSB	AlexNet	0.422796	3
854	T	MSB	AlexNet	0.529752	3
855	T	MSB	AlexNet	0.470203	3
858	T	MSB	AlexNet	0.724429	3
862	T	MSB	AlexNet	0.698258	3
864	T	MSB	AlexNet	0.625357	3
866	T	MSB	AlexNet	0.491964	3
867	T	MSB	AlexNet	0.621532	3
868	T	MSB	AlexNet	0.697476	3
869	T	MSB	AlexNet	0.63113	3
873	T	MSB	AlexNet	0.524187	3
874	T	MSB	AlexNet	0.598566	3
877	T	MSB	AlexNet	0.627534	3
882	T	MSB	AlexNet	0.640009	3
885	T	MSB	AlexNet	0.658175	3
1000	G	ASB	AlexNet	0.281034	4
1001	G	ASB	AlexNet	0.34367	4
1003	G	ASB	AlexNet	0.329296	4
1005	G	ASB	AlexNet	0.270815	4
1006	G	ASB	AlexNet	0.221992	4
1007	G	ASB	AlexNet	0.359553	4
1008	G	ASB	AlexNet	0.341325	4
1010	G	ASB	AlexNet	0.258149	4
1013	G	ASB	AlexNet	0.173316	4
1016	G	ASB	AlexNet	0.343906	4
1017	G	ASB	AlexNet	0.299212	4
1018	G	ASB	AlexNet	0.0847122	4
1023	G	ASB	AlexNet	0.360261	4
1034	G	ASB	AlexNet	0.446409	4
1037	G	ASB	AlexNet	0.0757371	4
1038	G	ASB	AlexNet	0.340382	4
1040	G	ASB	AlexNet	0.511331	4
1041	G	ASB	AlexNet	0.299203	4
105	G	ASB	AlexNet	-0.10988	4
1053	G	ASB	AlexNet	0.471084	4
1054	G	ASB	AlexNet	0.444902	4
1055	G	ASB	AlexNet	0.370384	4
1058	G	ASB	AlexNet	0.144348	4
1059	G	ASB	AlexNet	0.449553	4
1061	G	ASB	AlexNet	0.210588	4
1062	G	ASB	AlexNet	0.336257	4
1063	G	ASB	AlexNet	0.321639	4
1065	G	ASB	AlexNet	0.141394	4
1066	G	ASB	AlexNet	0.163425	4
1068	G	ASB	AlexNet	0.0805194	4
1069	G	ASB	AlexNet	-0.330155	4
1070	G	ASB	AlexNet	0.331572	4
1072	G	ASB	AlexNet	0.414947	4
108	G	ASB	AlexNet	0.513104	4
1086	G	ASB	AlexNet	0.452072	4
1087	G	ASB	AlexNet	0.397596	4
1093	G	ASB	AlexNet	0.105288	4
1099	G	ASB	AlexNet	0.42967	4
1100	G	ASB	AlexNet	0.00936661	4
1101	G	ASB	AlexNet	0.133503	4
1102	G	ASB	AlexNet	0.266208	4
1104	G	ASB	AlexNet	0.142798	4
1105	G	ASB	AlexNet	0.244372	4
1106	G	ASB	AlexNet	0.444118	4
1107	G	ASB	AlexNet	0.373491	4
1108	G	ASB	AlexNet	0.189876	4
1109	G	ASB	AlexNet	0.182637	4
1110	G	ASB	AlexNet	0.50416	4
1111	G	ASB	AlexNet	0.371688	4
1113	G	ASB	AlexNet	0.277599	4
1114	G	ASB	AlexNet	0.450718	4
1115	G	ASB	AlexNet	0.154925	4
1116	G	ASB	AlexNet	0.187472	4
1117	G	ASB	AlexNet	0.267626	4
1118	G	ASB	AlexNet	0.404418	4
1119	G	ASB	AlexNet	0.372461	4
1120	G	ASB	AlexNet	0.443996	4
1121	G	ASB	AlexNet	0.357659	4
1122	G	ASB	AlexNet	0.208363	4
1123	G	ASB	AlexNet	0.0843899	4
1124	G	ASB	AlexNet	0.402508	4
1125	G	ASB	AlexNet	0.332409	4
1126	G	ASB	AlexNet	0.350934	4
1127	G	ASB	AlexNet	0.103445	4
186	G	ASB	AlexNet	0.154216	4
187	G	ASB	AlexNet	0.123666	4
189	G	ASB	AlexNet	0.259163	4
190	G	ASB	AlexNet	0.132795	4
193	G	ASB	AlexNet	0.295098	4
194	G	ASB	AlexNet	0.0970032	4
230	G	ASB	AlexNet	0.441373	4
359	G	ASB	AlexNet	0.276297	4
361	G	ASB	AlexNet	0.268225	4
362	G	ASB	AlexNet	0.246395	4
4	G	ASB	AlexNet	0.354345	4
440	G	ASB	AlexNet	0.357103	4
442	G	ASB	AlexNet	0.272627	4
443	G	ASB	AlexNet	0.428036	4
471	G	ASB	AlexNet	0.206391	4
472	G	ASB	AlexNet	0.211251	4
485	G	ASB	AlexNet	0.393636	4
486	G	ASB	AlexNet	0.391068	4
487	G	ASB	AlexNet	0.311654	4
649	G	ASB	AlexNet	0.173906	4
67	G	ASB	AlexNet	-0.101183	4
675	G	ASB	AlexNet	0.355795	4
678	G	ASB	AlexNet	0.509363	4
692	G	ASB	AlexNet	0.65055	4
72	G	ASB	AlexNet	0.471147	4
731	G	ASB	AlexNet	0.107514	4
742	G	ASB	AlexNet	0.29623	4
743	G	ASB	AlexNet	0.264638	4
744	G	ASB	AlexNet	0.318208	4
746	G	ASB	AlexNet	0.406936	4
764	G	ASB	AlexNet	0.33018	4
767	G	ASB	AlexNet	0.260354	4
768	G	ASB	AlexNet	0.296413	4
774	G	ASB	AlexNet	0.34458	4
775	G	ASB	AlexNet	0.155705	4
777	G	ASB	AlexNet	0.327397	4
779	G	ASB	AlexNet	0.227268	4
789	G	ASB	AlexNet	0.177292	4
790	G	ASB	AlexNet	0.162437	4
797	G	ASB	AlexNet	0.394142	4
798	G	ASB	AlexNet	0.055093	4
799	G	ASB	AlexNet	0.388115	4
800	G	ASB	AlexNet	0.260242	4
801	G	ASB	AlexNet	0.270862	4
802	G	ASB	AlexNet	0.450464	4
849	G	ASB	AlexNet	0.335144	4
850	G	ASB	AlexNet	0.222082	4
852	G	ASB	AlexNet	0.520672	4
853	G	ASB	AlexNet	0.268272	4
854	G	ASB	AlexNet	0.307108	4
855	G	ASB	AlexNet	0.518514	4
856	G	ASB	AlexNet	0.259353	4
857	G	ASB	AlexNet	0.532924	4
858	G	ASB	AlexNet	0.512923	4
860	G	ASB	AlexNet	0.311448	4
862	G	ASB	AlexNet	0.38221	4
866	G	ASB	AlexNet	0.295707	4
868	G	ASB	AlexNet	0.313249	4
870	G	ASB	AlexNet	0.480838	4
872	G	ASB	AlexNet	0.422258	4
873	G	ASB	AlexNet	0.481871	4
878	G	ASB	AlexNet	0.454283	4
879	G	ASB	AlexNet	0.459323	4
880	G	ASB	AlexNet	0.303993	4
881	G	ASB	AlexNet	0.0205609	4
882	G	ASB	AlexNet	0.405871	4
883	G	ASB	AlexNet	0.395925	4
884	G	ASB	AlexNet	0.210393	4
885	G	ASB	AlexNet	0.0376484	4
887	G	ASB	AlexNet	0.332573	4
888	G	ASB	AlexNet	0.0700014	4
889	G	ASB	AlexNet	0.141903	4
890	G	ASB	AlexNet	0.313774	4
891	G	ASB	AlexNet	0.119051	4
892	G	ASB	AlexNet	0.225608	4
893	G	ASB	AlexNet	0.341997	4
894	G	ASB	AlexNet	0.362397	4
895	G	ASB	AlexNet	0.204943	4
896	G	ASB	AlexNet	0.265085	4
897	G	ASB	AlexNet	0.171684	4
898	G	ASB	AlexNet	0.260948	4
899	G	ASB	AlexNet	0.338476	4
901	G	ASB	AlexNet	-0.142287	4
902	G	ASB	AlexNet	0.303436	4
903	G	ASB	AlexNet	0.100309	4
904	G	ASB	AlexNet	0.319284	4
906	G	ASB	AlexNet	0.133451	4
908	G	ASB	AlexNet	0.291377	4
910	G	ASB	AlexNet	0.295629	4
923	G	ASB	AlexNet	0.468553	4
924	G	ASB	AlexNet	0.33571	4
925	G	ASB	AlexNet	0.271124	4
926	G	ASB	AlexNet	0.494719	4
927	G	ASB	AlexNet	0.35053	4
928	G	ASB	AlexNet	0.467845	4
929	G	ASB	AlexNet	0.373296	4
930	G	ASB	AlexNet	0.381732	4
931	G	ASB	AlexNet	0.264865	4
932	G	ASB	AlexNet	0.261496	4
933	G	ASB	AlexNet	0.339021	4
935	G	ASB	AlexNet	0.323723	4
936	G	ASB	AlexNet	0.21905	4
937	G	ASB	AlexNet	0.31204	4
939	G	ASB	AlexNet	0.287353	4
940	G	ASB	AlexNet	0.323459	4
941	G	ASB	AlexNet	0.420868	4
942	G	ASB	AlexNet	0.456385	4
951	G	ASB	AlexNet	0.415526	4
952	G	ASB	AlexNet	0.409378	4
953	G	ASB	AlexNet	0.311998	4
954	G	ASB	AlexNet	0.453385	4
955	G	ASB	AlexNet	0.408546	4
956	G	ASB	AlexNet	0.347357	4
957	G	ASB	AlexNet	0.417409	4
958	G	ASB	AlexNet	0.185587	4
959	G	ASB	AlexNet	0.409748	4
960	G	ASB	AlexNet	0.212378	4
961	G	ASB	AlexNet	0.174446	4
962	G	ASB	AlexNet	0.266962	4
964	G	ASB	AlexNet	0.332975	4
966	G	ASB	AlexNet	0.496704	4
967	G	ASB	AlexNet	0.450355	4
968	G	ASB	AlexNet	0.448598	4
969	G	ASB	AlexNet	0.314149	4
970	G	ASB	AlexNet	0.428601	4
975	G	ASB	AlexNet	0.390572	4
976	G	ASB	AlexNet	0.132661	4
978	G	ASB	AlexNet	0.429836	4
979	G	ASB	AlexNet	0.26245	4
980	G	ASB	AlexNet	0.0514012	4
982	G	ASB	AlexNet	0.329454	4
983	G	ASB	AlexNet	0.256917	4
984	G	ASB	AlexNet	0.352307	4
104	G	MSB	AlexNet	0.311836	4
106	G	MSB	AlexNet	0.470148	4
107	G	MSB	AlexNet	0.528529	4
109	G	MSB	AlexNet	0.594217	4
111	G	MSB	AlexNet	0.673347	4
112	G	MSB	AlexNet	0.598779	4
116	G	MSB	AlexNet	0.307425	4
120	G	MSB	AlexNet	0.244557	4
122	G	MSB	AlexNet	0.398139	4
123	G	MSB	AlexNet	0.478493	4
126	G	MSB	AlexNet	0.290526	4
127	G	MSB	AlexNet	0.55202	4
135	G	MSB	AlexNet	0.491951	4
16	G	MSB	AlexNet	0.616754	4
160	G	MSB	AlexNet	0.4258	4
161	G	MSB	AlexNet	0.438729	4
162	G	MSB	AlexNet	0.408405	4
164	G	MSB	AlexNet	0.270066	4
165	G	MSB	AlexNet	0.549124	4
166	G	MSB	AlexNet	0.535566	4
167	G	MSB	AlexNet	0.274778	4
168	G	MSB	AlexNet	0.573908	4
169	G	MSB	AlexNet	0.541061	4
170	G	MSB	AlexNet	0.420793	4
171	G	MSB	AlexNet	0.512137	4
172	G	MSB	AlexNet	0.657035	4
173	G	MSB	AlexNet	0.29239	4
174	G	MSB	AlexNet	0.572271	4
177	G	MSB	AlexNet	0.159886	4
181	G	MSB	AlexNet	0.709327	4
209	G	MSB	AlexNet	0.499649	4
211	G	MSB	AlexNet	0.457207	4
[truncated: 5,081 more rows]

## Sheet: Figure_S6e
cell	monkey	region	network	layer	model	diff_cnn_kp_adj
1000	G	ASB	ResNet50_rbst	1	2D	-0.0767762
1000	G	ASB	ResNet50_rbst	1	3D_VD	-0.138775
1001	G	ASB	ResNet50_rbst	1	2D	0.00369464
1001	G	ASB	ResNet50_rbst	1	3D_VD	-0.0781458
1003	G	ASB	ResNet50_rbst	1	2D	-0.0257538
1003	G	ASB	ResNet50_rbst	1	3D_VD	-0.130089
1005	G	ASB	ResNet50_rbst	1	2D	0.105301
1005	G	ASB	ResNet50_rbst	1	3D_VD	0.116978
1006	G	ASB	ResNet50_rbst	1	2D	0.118478
1006	G	ASB	ResNet50_rbst	1	3D_VD	0.0885175
1007	G	ASB	ResNet50_rbst	1	2D	0.183695
1007	G	ASB	ResNet50_rbst	1	3D_VD	0.125939
1008	G	ASB	ResNet50_rbst	1	2D	0.118504
1008	G	ASB	ResNet50_rbst	1	3D_VD	0.100104
1010	G	ASB	ResNet50_rbst	1	2D	0.0119455
1010	G	ASB	ResNet50_rbst	1	3D_VD	-0.00990771
1013	G	ASB	ResNet50_rbst	1	2D	-0.0144764
1013	G	ASB	ResNet50_rbst	1	3D_VD	-0.127061
1016	G	ASB	ResNet50_rbst	1	2D	0.0956766
1016	G	ASB	ResNet50_rbst	1	3D_VD	0.0502629
1017	G	ASB	ResNet50_rbst	1	2D	0.0657667
1017	G	ASB	ResNet50_rbst	1	3D_VD	0.0402732
1018	G	ASB	ResNet50_rbst	1	2D	-0.117267
1018	G	ASB	ResNet50_rbst	1	3D_VD	-0.104244
1023	G	ASB	ResNet50_rbst	1	2D	0.00474637
1023	G	ASB	ResNet50_rbst	1	3D_VD	-0.0175272
1034	G	ASB	ResNet50_rbst	1	2D	-0.145736
1034	G	ASB	ResNet50_rbst	1	3D_VD	-0.105237
1037	G	ASB	ResNet50_rbst	1	2D	-0.209013
1037	G	ASB	ResNet50_rbst	1	3D_VD	-0.214838
1038	G	ASB	ResNet50_rbst	1	2D	-0.0660128
1038	G	ASB	ResNet50_rbst	1	3D_VD	-0.0986241
1040	G	ASB	ResNet50_rbst	1	2D	-0.0397676
1040	G	ASB	ResNet50_rbst	1	3D_VD	-0.0630444
1041	G	ASB	ResNet50_rbst	1	2D	-0.041926
1041	G	ASB	ResNet50_rbst	1	3D_VD	-0.0555695
105	G	ASB	ResNet50_rbst	1	2D	-0.224908
105	G	ASB	ResNet50_rbst	1	3D_VD	-0.238043
1053	G	ASB	ResNet50_rbst	1	2D	-0.10603
1053	G	ASB	ResNet50_rbst	1	3D_VD	-0.174306
1054	G	ASB	ResNet50_rbst	1	2D	-0.0651007
1054	G	ASB	ResNet50_rbst	1	3D_VD	-0.139356
1055	G	ASB	ResNet50_rbst	1	2D	-0.111476
1055	G	ASB	ResNet50_rbst	1	3D_VD	-0.16874
1058	G	ASB	ResNet50_rbst	1	2D	-0.0948727
1058	G	ASB	ResNet50_rbst	1	3D_VD	-0.105824
1059	G	ASB	ResNet50_rbst	1	2D	0.191679
1059	G	ASB	ResNet50_rbst	1	3D_VD	0.1441
1061	G	ASB	ResNet50_rbst	1	2D	0.0376297
1061	G	ASB	ResNet50_rbst	1	3D_VD	-0.112776
1062	G	ASB	ResNet50_rbst	1	2D	0.156391
1062	G	ASB	ResNet50_rbst	1	3D_VD	0.0947508
1063	G	ASB	ResNet50_rbst	1	2D	0.0902521
1063	G	ASB	ResNet50_rbst	1	3D_VD	0.0229117
1065	G	ASB	ResNet50_rbst	1	2D	-0.0213459
1065	G	ASB	ResNet50_rbst	1	3D_VD	-0.00603988
1066	G	ASB	ResNet50_rbst	1	2D	0.0661293
1066	G	ASB	ResNet50_rbst	1	3D_VD	0.0688424
1068	G	ASB	ResNet50_rbst	1	2D	0.00452405
1068	G	ASB	ResNet50_rbst	1	3D_VD	0.00509083
1069	G	ASB	ResNet50_rbst	1	2D	-0.352975
1069	G	ASB	ResNet50_rbst	1	3D_VD	-0.345348
1070	G	ASB	ResNet50_rbst	1	2D	-0.118319
1070	G	ASB	ResNet50_rbst	1	3D_VD	-0.166305
1072	G	ASB	ResNet50_rbst	1	2D	-0.0900342
1072	G	ASB	ResNet50_rbst	1	3D_VD	-0.131019
108	G	ASB	ResNet50_rbst	1	2D	-0.281935
108	G	ASB	ResNet50_rbst	1	3D_VD	-0.474005
1086	G	ASB	ResNet50_rbst	1	2D	-0.203801
1086	G	ASB	ResNet50_rbst	1	3D_VD	-0.220898
1087	G	ASB	ResNet50_rbst	1	2D	-0.197413
1087	G	ASB	ResNet50_rbst	1	3D_VD	-0.170861
1093	G	ASB	ResNet50_rbst	1	2D	-0.188011
1093	G	ASB	ResNet50_rbst	1	3D_VD	-0.193986
1099	G	ASB	ResNet50_rbst	1	2D	-0.0142519
1099	G	ASB	ResNet50_rbst	1	3D_VD	-0.0606167
1100	G	ASB	ResNet50_rbst	1	2D	-0.168074
1100	G	ASB	ResNet50_rbst	1	3D_VD	-0.192898
1101	G	ASB	ResNet50_rbst	1	2D	-0.140947
1101	G	ASB	ResNet50_rbst	1	3D_VD	-0.153127
1102	G	ASB	ResNet50_rbst	1	2D	0.0230273
1102	G	ASB	ResNet50_rbst	1	3D_VD	-0.0217038
1104	G	ASB	ResNet50_rbst	1	2D	-0.0874486
1104	G	ASB	ResNet50_rbst	1	3D_VD	-0.0899924
1105	G	ASB	ResNet50_rbst	1	2D	-0.0544961
1105	G	ASB	ResNet50_rbst	1	3D_VD	-0.146539
1106	G	ASB	ResNet50_rbst	1	2D	0.0183057
1106	G	ASB	ResNet50_rbst	1	3D_VD	-0.0301937
1107	G	ASB	ResNet50_rbst	1	2D	-0.0238997
1107	G	ASB	ResNet50_rbst	1	3D_VD	-0.0721064
1108	G	ASB	ResNet50_rbst	1	2D	-0.253035
1108	G	ASB	ResNet50_rbst	1	3D_VD	-0.261855
1109	G	ASB	ResNet50_rbst	1	2D	-0.17465
1109	G	ASB	ResNet50_rbst	1	3D_VD	-0.196874
1110	G	ASB	ResNet50_rbst	1	2D	0.0464486
1110	G	ASB	ResNet50_rbst	1	3D_VD	-0.0135589
1111	G	ASB	ResNet50_rbst	1	2D	-0.0908746
1111	G	ASB	ResNet50_rbst	1	3D_VD	-0.141707
1113	G	ASB	ResNet50_rbst	1	2D	-0.0913914
1113	G	ASB	ResNet50_rbst	1	3D_VD	-0.101923
1114	G	ASB	ResNet50_rbst	1	2D	-0.115765
1114	G	ASB	ResNet50_rbst	1	3D_VD	-0.158903
1115	G	ASB	ResNet50_rbst	1	2D	-0.11648
1115	G	ASB	ResNet50_rbst	1	3D_VD	-0.111477
1116	G	ASB	ResNet50_rbst	1	2D	-0.154282
1116	G	ASB	ResNet50_rbst	1	3D_VD	-0.161633
1117	G	ASB	ResNet50_rbst	1	2D	-0.190656
1117	G	ASB	ResNet50_rbst	1	3D_VD	-0.189861
1118	G	ASB	ResNet50_rbst	1	2D	-0.0185908
1118	G	ASB	ResNet50_rbst	1	3D_VD	-0.0795571
1119	G	ASB	ResNet50_rbst	1	2D	-0.015743
1119	G	ASB	ResNet50_rbst	1	3D_VD	-0.0400625
1120	G	ASB	ResNet50_rbst	1	2D	-0.0113079
1120	G	ASB	ResNet50_rbst	1	3D_VD	-0.0660548
1121	G	ASB	ResNet50_rbst	1	2D	0.0192171
1121	G	ASB	ResNet50_rbst	1	3D_VD	-0.0146537
1122	G	ASB	ResNet50_rbst	1	2D	-0.140979
1122	G	ASB	ResNet50_rbst	1	3D_VD	-0.213458
1123	G	ASB	ResNet50_rbst	1	2D	-0.256025
1123	G	ASB	ResNet50_rbst	1	3D_VD	-0.316748
1124	G	ASB	ResNet50_rbst	1	2D	-0.00406042
1124	G	ASB	ResNet50_rbst	1	3D_VD	-0.0947011
1125	G	ASB	ResNet50_rbst	1	2D	-0.0132135
1125	G	ASB	ResNet50_rbst	1	3D_VD	-0.0880432
1126	G	ASB	ResNet50_rbst	1	2D	-0.199618
1126	G	ASB	ResNet50_rbst	1	3D_VD	-0.242748
1127	G	ASB	ResNet50_rbst	1	2D	-0.296117
1127	G	ASB	ResNet50_rbst	1	3D_VD	-0.303725
186	G	ASB	ResNet50_rbst	1	2D	-0.345883
186	G	ASB	ResNet50_rbst	1	3D_VD	-0.404607
187	G	ASB	ResNet50_rbst	1	2D	-0.218061
187	G	ASB	ResNet50_rbst	1	3D_VD	-0.215999
189	G	ASB	ResNet50_rbst	1	2D	-0.300737
189	G	ASB	ResNet50_rbst	1	3D_VD	-0.314037
190	G	ASB	ResNet50_rbst	1	2D	-0.261823
190	G	ASB	ResNet50_rbst	1	3D_VD	-0.390971
193	G	ASB	ResNet50_rbst	1	2D	-0.278236
193	G	ASB	ResNet50_rbst	1	3D_VD	-0.372109
194	G	ASB	ResNet50_rbst	1	2D	-0.329243
194	G	ASB	ResNet50_rbst	1	3D_VD	-0.405462
230	G	ASB	ResNet50_rbst	1	2D	-0.657587
230	G	ASB	ResNet50_rbst	1	3D_VD	-0.734581
359	G	ASB	ResNet50_rbst	1	2D	-0.0940268
359	G	ASB	ResNet50_rbst	1	3D_VD	-0.181656
361	G	ASB	ResNet50_rbst	1	2D	-0.0781696
361	G	ASB	ResNet50_rbst	1	3D_VD	-0.245419
362	G	ASB	ResNet50_rbst	1	2D	-0.0513035
362	G	ASB	ResNet50_rbst	1	3D_VD	-0.309723
4	G	ASB	ResNet50_rbst	1	2D	-0.205106
4	G	ASB	ResNet50_rbst	1	3D_VD	-0.252142
440	G	ASB	ResNet50_rbst	1	2D	-0.106834
440	G	ASB	ResNet50_rbst	1	3D_VD	-0.377259
442	G	ASB	ResNet50_rbst	1	2D	-0.193389
442	G	ASB	ResNet50_rbst	1	3D_VD	-0.480168
443	G	ASB	ResNet50_rbst	1	2D	0.00614754
443	G	ASB	ResNet50_rbst	1	3D_VD	-0.217342
471	G	ASB	ResNet50_rbst	1	2D	-0.24046
471	G	ASB	ResNet50_rbst	1	3D_VD	-0.466695
472	G	ASB	ResNet50_rbst	1	2D	-0.191242
472	G	ASB	ResNet50_rbst	1	3D_VD	-0.289343
485	G	ASB	ResNet50_rbst	1	2D	-0.145906
485	G	ASB	ResNet50_rbst	1	3D_VD	-0.319104
486	G	ASB	ResNet50_rbst	1	2D	-0.117021
486	G	ASB	ResNet50_rbst	1	3D_VD	-0.335263
487	G	ASB	ResNet50_rbst	1	2D	-0.158413
487	G	ASB	ResNet50_rbst	1	3D_VD	-0.455223
649	G	ASB	ResNet50_rbst	1	2D	-0.23448
649	G	ASB	ResNet50_rbst	1	3D_VD	-0.220593
67	G	ASB	ResNet50_rbst	1	2D	-0.185126
67	G	ASB	ResNet50_rbst	1	3D_VD	-0.18738
675	G	ASB	ResNet50_rbst	1	2D	-0.0748791
675	G	ASB	ResNet50_rbst	1	3D_VD	-0.100665
678	G	ASB	ResNet50_rbst	1	2D	0.0331638
678	G	ASB	ResNet50_rbst	1	3D_VD	-0.109075
692	G	ASB	ResNet50_rbst	1	2D	0.0787458
692	G	ASB	ResNet50_rbst	1	3D_VD	0.065467
72	G	ASB	ResNet50_rbst	1	2D	-0.19501
72	G	ASB	ResNet50_rbst	1	3D_VD	-0.222239
731	G	ASB	ResNet50_rbst	1	2D	-0.181375
731	G	ASB	ResNet50_rbst	1	3D_VD	-0.29865
742	G	ASB	ResNet50_rbst	1	2D	-0.320049
742	G	ASB	ResNet50_rbst	1	3D_VD	-0.523529
743	G	ASB	ResNet50_rbst	1	2D	-0.351738
743	G	ASB	ResNet50_rbst	1	3D_VD	-0.540035
744	G	ASB	ResNet50_rbst	1	2D	-0.363165
744	G	ASB	ResNet50_rbst	1	3D_VD	-0.469133
746	G	ASB	ResNet50_rbst	1	2D	-0.162158
746	G	ASB	ResNet50_rbst	1	3D_VD	-0.406133
764	G	ASB	ResNet50_rbst	1	2D	-0.189179
764	G	ASB	ResNet50_rbst	1	3D_VD	-0.39508
767	G	ASB	ResNet50_rbst	1	2D	-0.22187
767	G	ASB	ResNet50_rbst	1	3D_VD	-0.289362
768	G	ASB	ResNet50_rbst	1	2D	-0.1254
768	G	ASB	ResNet50_rbst	1	3D_VD	-0.219832
774	G	ASB	ResNet50_rbst	1	2D	-0.231263
774	G	ASB	ResNet50_rbst	1	3D_VD	-0.208979
775	G	ASB	ResNet50_rbst	1	2D	-0.174565
775	G	ASB	ResNet50_rbst	1	3D_VD	-0.178234
777	G	ASB	ResNet50_rbst	1	2D	-0.210517
777	G	ASB	ResNet50_rbst	1	3D_VD	-0.261434
779	G	ASB	ResNet50_rbst	1	2D	-0.376083
779	G	ASB	ResNet50_rbst	1	3D_VD	-0.419855
789	G	ASB	ResNet50_rbst	1	2D	-0.244344
789	G	ASB	ResNet50_rbst	1	3D_VD	-0.204859
790	G	ASB	ResNet50_rbst	1	2D	-0.215016
790	G	ASB	ResNet50_rbst	1	3D_VD	-0.207483
797	G	ASB	ResNet50_rbst	1	2D	0.0638547
797	G	ASB	ResNet50_rbst	1	3D_VD	0.0215106
798	G	ASB	ResNet50_rbst	1	2D	-0.187121
798	G	ASB	ResNet50_rbst	1	3D_VD	-0.237205
799	G	ASB	ResNet50_rbst	1	2D	-0.175665
799	G	ASB	ResNet50_rbst	1	3D_VD	-0.229824
800	G	ASB	ResNet50_rbst	1	2D	-0.119358
800	G	ASB	ResNet50_rbst	1	3D_VD	-0.161961
801	G	ASB	ResNet50_rbst	1	2D	-0.0290061
801	G	ASB	ResNet50_rbst	1	3D_VD	-0.058024
802	G	ASB	ResNet50_rbst	1	2D	-0.00763712
802	G	ASB	ResNet50_rbst	1	3D_VD	-0.062071
849	G	ASB	ResNet50_rbst	1	2D	-0.3921
849	G	ASB	ResNet50_rbst	1	3D_VD	-0.392644
850	G	ASB	ResNet50_rbst	1	2D	-0.250138
850	G	ASB	ResNet50_rbst	1	3D_VD	-0.24797
852	G	ASB	ResNet50_rbst	1	2D	-0.240148
852	G	ASB	ResNet50_rbst	1	3D_VD	-0.278645
853	G	ASB	ResNet50_rbst	1	2D	-0.0733351
853	G	ASB	ResNet50_rbst	1	3D_VD	-0.0769804
854	G	ASB	ResNet50_rbst	1	2D	-0.115872
854	G	ASB	ResNet50_rbst	1	3D_VD	-0.17276
855	G	ASB	ResNet50_rbst	1	2D	-0.22735
855	G	ASB	ResNet50_rbst	1	3D_VD	-0.212153
856	G	ASB	ResNet50_rbst	1	2D	-0.122724
856	G	ASB	ResNet50_rbst	1	3D_VD	-0.129484
857	G	ASB	ResNet50_rbst	1	2D	-0.155424
857	G	ASB	ResNet50_rbst	1	3D_VD	-0.1425
858	G	ASB	ResNet50_rbst	1	2D	-0.493751
858	G	ASB	ResNet50_rbst	1	3D_VD	-0.45
860	G	ASB	ResNet50_rbst	1	2D	-0.101043
860	G	ASB	ResNet50_rbst	1	3D_VD	-0.11868
862	G	ASB	ResNet50_rbst	1	2D	-0.340333
862	G	ASB	ResNet50_rbst	1	3D_VD	-0.304674
866	G	ASB	ResNet50_rbst	1	2D	-0.262609
866	G	ASB	ResNet50_rbst	1	3D_VD	-0.278363
868	G	ASB	ResNet50_rbst	1	2D	-0.0316508
868	G	ASB	ResNet50_rbst	1	3D_VD	-0.0784576
870	G	ASB	ResNet50_rbst	1	2D	0.0410294
870	G	ASB	ResNet50_rbst	1	3D_VD	-0.0173425
872	G	ASB	ResNet50_rbst	1	2D	-0.0411088
872	G	ASB	ResNet50_rbst	1	3D_VD	-0.0583069
873	G	ASB	ResNet50_rbst	1	2D	0.0181465
873	G	ASB	ResNet50_rbst	1	3D_VD	-0.0197482
878	G	ASB	ResNet50_rbst	1	2D	-0.086014
878	G	ASB	ResNet50_rbst	1	3D_VD	-0.153439
879	G	ASB	ResNet50_rbst	1	2D	-0.0786116
879	G	ASB	ResNet50_rbst	1	3D_VD	-0.140486
880	G	ASB	ResNet50_rbst	1	2D	-0.12015
880	G	ASB	ResNet50_rbst	1	3D_VD	-0.161696
881	G	ASB	ResNet50_rbst	1	2D	-0.0639785
881	G	ASB	ResNet50_rbst	1	3D_VD	-0.0742865
882	G	ASB	ResNet50_rbst	1	2D	0.0478456
882	G	ASB	ResNet50_rbst	1	3D_VD	0.0212029
883	G	ASB	ResNet50_rbst	1	2D	0.0530414
883	G	ASB	ResNet50_rbst	1	3D_VD	0.0250895
884	G	ASB	ResNet50_rbst	1	2D	-0.00813219
884	G	ASB	ResNet50_rbst	1	3D_VD	-0.0238118
885	G	ASB	ResNet50_rbst	1	2D	-0.15401
885	G	ASB	ResNet50_rbst	1	3D_VD	-0.131299
887	G	ASB	ResNet50_rbst	1	2D	0.129224
887	G	ASB	ResNet50_rbst	1	3D_VD	0.10077
888	G	ASB	ResNet50_rbst	1	2D	-0.0764317
888	G	ASB	ResNet50_rbst	1	3D_VD	-0.0657725
889	G	ASB	ResNet50_rbst	1	2D	0.0458728
889	G	ASB	ResNet50_rbst	1	3D_VD	0.0185317
890	G	ASB	ResNet50_rbst	1	2D	-0.198463
890	G	ASB	ResNet50_rbst	1	3D_VD	-0.186537
891	G	ASB	ResNet50_rbst	1	2D	-0.135575
891	G	ASB	ResNet50_rbst	1	3D_VD	-0.11895
892	G	ASB	ResNet50_rbst	1	2D	-0.108964
892	G	ASB	ResNet50_rbst	1	3D_VD	-0.107042
893	G	ASB	ResNet50_rbst	1	2D	-0.157395
893	G	ASB	ResNet50_rbst	1	3D_VD	-0.142361
894	G	ASB	ResNet50_rbst	1	2D	-0.16842
894	G	ASB	ResNet50_rbst	1	3D_VD	-0.17541
895	G	ASB	ResNet50_rbst	1	2D	-0.20165
895	G	ASB	ResNet50_rbst	1	3D_VD	-0.200406
896	G	ASB	ResNet50_rbst	1	2D	-0.102818
896	G	ASB	ResNet50_rbst	1	3D_VD	-0.0900424
897	G	ASB	ResNet50_rbst	1	2D	-0.125606
897	G	ASB	ResNet50_rbst	1	3D_VD	-0.124653
898	G	ASB	ResNet50_rbst	1	2D	-0.0435537
898	G	ASB	ResNet50_rbst	1	3D_VD	-0.0302791
899	G	ASB	ResNet50_rbst	1	2D	-0.0487709
899	G	ASB	ResNet50_rbst	1	3D_VD	-0.0404526
901	G	ASB	ResNet50_rbst	1	2D	-0.336831
901	G	ASB	ResNet50_rbst	1	3D_VD	-0.349237
902	G	ASB	ResNet50_rbst	1	2D	-0.091562
902	G	ASB	ResNet50_rbst	1	3D_VD	-0.07545
903	G	ASB	ResNet50_rbst	1	2D	-0.221847
903	G	ASB	ResNet50_rbst	1	3D_VD	-0.198933
904	G	ASB	ResNet50_rbst	1	2D	-0.082283
904	G	ASB	ResNet50_rbst	1	3D_VD	-0.0703688
906	G	ASB	ResNet50_rbst	1	2D	-0.140695
906	G	ASB	ResNet50_rbst	1	3D_VD	-0.136601
908	G	ASB	ResNet50_rbst	1	2D	-0.148577
908	G	ASB	ResNet50_rbst	1	3D_VD	-0.123463
910	G	ASB	ResNet50_rbst	1	2D	-0.110982
910	G	ASB	ResNet50_rbst	1	3D_VD	-0.0980365
923	G	ASB	ResNet50_rbst	1	2D	-0.302634
923	G	ASB	ResNet50_rbst	1	3D_VD	-0.28897
924	G	ASB	ResNet50_rbst	1	2D	-0.246225
924	G	ASB	ResNet50_rbst	1	3D_VD	-0.360704
925	G	ASB	ResNet50_rbst	1	2D	-0.093386
925	G	ASB	ResNet50_rbst	1	3D_VD	-0.119337
926	G	ASB	ResNet50_rbst	1	2D	0.0871074
926	G	ASB	ResNet50_rbst	1	3D_VD	0.0731118
927	G	ASB	ResNet50_rbst	1	2D	-0.155901
927	G	ASB	ResNet50_rbst	1	3D_VD	-0.156602
928	G	ASB	ResNet50_rbst	1	2D	-0.129971
928	G	ASB	ResNet50_rbst	1	3D_VD	-0.155707
929	G	ASB	ResNet50_rbst	1	2D	-0.0726836
929	G	ASB	ResNet50_rbst	1	3D_VD	-0.0678668
930	G	ASB	ResNet50_rbst	1	2D	-0.186038
930	G	ASB	ResNet50_rbst	1	3D_VD	-0.17114
931	G	ASB	ResNet50_rbst	1	2D	-0.154934
931	G	ASB	ResNet50_rbst	1	3D_VD	-0.156615
932	G	ASB	ResNet50_rbst	1	2D	-0.0565011
932	G	ASB	ResNet50_rbst	1	3D_VD	-0.0593162
933	G	ASB	ResNet50_rbst	1	2D	-0.14159
933	G	ASB	ResNet50_rbst	1	3D_VD	-0.159275
935	G	ASB	ResNet50_rbst	1	2D	-0.124021
935	G	ASB	ResNet50_rbst	1	3D_VD	-0.110956
936	G	ASB	ResNet50_rbst	1	2D	-0.253382
936	G	ASB	ResNet50_rbst	1	3D_VD	-0.299962
937	G	ASB	ResNet50_rbst	1	2D	-0.11849
937	G	ASB	ResNet50_rbst	1	3D_VD	-0.177133
939	G	ASB	ResNet50_rbst	1	2D	-0.107716
939	G	ASB	ResNet50_rbst	1	3D_VD	-0.111998
940	G	ASB	ResNet50_rbst	1	2D	0.0218056
940	G	ASB	ResNet50_rbst	1	3D_VD	-0.00460113
941	G	ASB	ResNet50_rbst	1	2D	-0.0891212
941	G	ASB	ResNet50_rbst	1	3D_VD	-0.104938
942	G	ASB	ResNet50_rbst	1	2D	-0.126339
942	G	ASB	ResNet50_rbst	1	3D_VD	-0.133206
951	G	ASB	ResNet50_rbst	1	2D	-0.00576918
951	G	ASB	ResNet50_rbst	1	3D_VD	-0.0751631
952	G	ASB	ResNet50_rbst	1	2D	-0.137125
952	G	ASB	ResNet50_rbst	1	3D_VD	-0.181331
953	G	ASB	ResNet50_rbst	1	2D	-0.0522794
953	G	ASB	ResNet50_rbst	1	3D_VD	-0.0837234
954	G	ASB	ResNet50_rbst	1	2D	-0.0903909
954	G	ASB	ResNet50_rbst	1	3D_VD	-0.153712
955	G	ASB	ResNet50_rbst	1	2D	-0.173161
955	G	ASB	ResNet50_rbst	1	3D_VD	-0.251165
956	G	ASB	ResNet50_rbst	1	2D	-0.168006
956	G	ASB	ResNet50_rbst	1	3D_VD	-0.230266
957	G	ASB	ResNet50_rbst	1	2D	-0.0732247
957	G	ASB	ResNet50_rbst	1	3D_VD	-0.14115
958	G	ASB	ResNet50_rbst	1	2D	-0.0966414
958	G	ASB	ResNet50_rbst	1	3D_VD	-0.127672
959	G	ASB	ResNet50_rbst	1	2D	-0.0901242
959	G	ASB	ResNet50_rbst	1	3D_VD	-0.15089
960	G	ASB	ResNet50_rbst	1	2D	-0.182816
960	G	ASB	ResNet50_rbst	1	3D_VD	-0.222386
961	G	ASB	ResNet50_rbst	1	2D	0.00734604
961	G	ASB	ResNet50_rbst	1	3D_VD	-0.0292434
962	G	ASB	ResNet50_rbst	1	2D	-0.0102378
962	G	ASB	ResNet50_rbst	1	3D_VD	-0.0301899
964	G	ASB	ResNet50_rbst	1	2D	0.0672908
964	G	ASB	ResNet50_rbst	1	3D_VD	0.0378529
966	G	ASB	ResNet50_rbst	1	2D	0.070792
966	G	ASB	ResNet50_rbst	1	3D_VD	0.0290411
967	G	ASB	ResNet50_rbst	1	2D	0.124817
967	G	ASB	ResNet50_rbst	1	3D_VD	0.0553798
968	G	ASB	ResNet50_rbst	1	2D	0.216269
968	G	ASB	ResNet50_rbst	1	3D_VD	0.185406
969	G	ASB	ResNet50_rbst	1	2D	0.16771
969	G	ASB	ResNet50_rbst	1	3D_VD	0.165064
970	G	ASB	ResNet50_rbst	1	2D	0.166183
970	G	ASB	ResNet50_rbst	1	3D_VD	0.14766
975	G	ASB	ResNet50_rbst	1	2D	0.0543516
975	G	ASB	ResNet50_rbst	1	3D_VD	0.0730508
976	G	ASB	ResNet50_rbst	1	2D	-0.280552
976	G	ASB	ResNet50_rbst	1	3D_VD	-0.306415
978	G	ASB	ResNet50_rbst	1	2D	-0.226269
978	G	ASB	ResNet50_rbst	1	3D_VD	-0.245562
979	G	ASB	ResNet50_rbst	1	2D	-0.227279
979	G	ASB	ResNet50_rbst	1	3D_VD	-0.232667
980	G	ASB	ResNet50_rbst	1	2D	-0.23246
980	G	ASB	ResNet50_rbst	1	3D_VD	-0.23717
982	G	ASB	ResNet50_rbst	1	2D	-0.18174
982	G	ASB	ResNet50_rbst	1	3D_VD	-0.154976
983	G	ASB	ResNet50_rbst	1	2D	-0.152788
983	G	ASB	ResNet50_rbst	1	3D_VD	-0.147889
984	G	ASB	ResNet50_rbst	1	2D	-0.123199
984	G	ASB	ResNet50_rbst	1	3D_VD	-0.117405
104	G	MSB	ResNet50_rbst	1	2D	-0.519824
104	G	MSB	ResNet50_rbst	1	3D_VD	-0.513258
106	G	MSB	ResNet50_rbst	1	2D	-0.142345
106	G	MSB	ResNet50_rbst	1	3D_VD	-0.104485
107	G	MSB	ResNet50_rbst	1	2D	-0.237076
107	G	MSB	ResNet50_rbst	1	3D_VD	-0.184312
109	G	MSB	ResNet50_rbst	1	2D	-0.266246
109	G	MSB	ResNet50_rbst	1	3D_VD	-0.213814
111	G	MSB	ResNet50_rbst	1	2D	-0.423574
111	G	MSB	ResNet50_rbst	1	3D_VD	-0.379547
112	G	MSB	ResNet50_rbst	1	2D	-0.35715
112	G	MSB	ResNet50_rbst	1	3D_VD	-0.343524
116	G	MSB	ResNet50_rbst	1	2D	-0.565875
116	G	MSB	ResNet50_rbst	1	3D_VD	-0.578445
120	G	MSB	ResNet50_rbst	1	2D	-0.512977
120	G	MSB	ResNet50_rbst	1	3D_VD	-0.584488
122	G	MSB	ResNet50_rbst	1	2D	-0.589422
122	G	MSB	ResNet50_rbst	1	3D_VD	-0.586829
123	G	MSB	ResNet50_rbst	1	2D	-0.238926
123	G	MSB	ResNet50_rbst	1	3D_VD	-0.247717
126	G	MSB	ResNet50_rbst	1	2D	-0.488237
126	G	MSB	ResNet50_rbst	1	3D_VD	-0.58477
127	G	MSB	ResNet50_rbst	1	2D	-0.244109
127	G	MSB	ResNet50_rbst	1	3D_VD	-0.24969
135	G	MSB	ResNet50_rbst	1	2D	-0.300904
135	G	MSB	ResNet50_rbst	1	3D_VD	-0.307093
16	G	MSB	ResNet50_rbst	1	2D	-0.454071
16	G	MSB	ResNet50_rbst	1	3D_VD	-0.490595
160	G	MSB	ResNet50_rbst	1	2D	-0.271169
160	G	MSB	ResNet50_rbst	1	3D_VD	-0.256987
161	G	MSB	ResNet50_rbst	1	2D	-0.312591
161	G	MSB	ResNet50_rbst	1	3D_VD	-0.303316
162	G	MSB	ResNet50_rbst	1	2D	-0.283463
162	G	MSB	ResNet50_rbst	1	3D_VD	-0.284106
164	G	MSB	ResNet50_rbst	1	2D	-0.155384
164	G	MSB	ResNet50_rbst	1	3D_VD	-0.151762
165	G	MSB	ResNet50_rbst	1	2D	-0.417733
165	G	MSB	ResNet50_rbst	1	3D_VD	-0.401901
166	G	MSB	ResNet50_rbst	1	2D	-0.471428
166	G	MSB	ResNet50_rbst	1	3D_VD	-0.449429
167	G	MSB	ResNet50_rbst	1	2D	-0.213038
167	G	MSB	ResNet50_rbst	1	3D_VD	-0.213367
168	G	MSB	ResNet50_rbst	1	2D	-0.41037
168	G	MSB	ResNet50_rbst	1	3D_VD	-0.387023
169	G	MSB	ResNet50_rbst	1	2D	-0.418943
169	G	MSB	ResNet50_rbst	1	3D_VD	-0.376437
170	G	MSB	ResNet50_rbst	1	2D	-0.5246
170	G	MSB	ResNet50_rbst	1	3D_VD	-0.505578
171	G	MSB	ResNet50_rbst	1	2D	-0.574222
171	G	MSB	ResNet50_rbst	1	3D_VD	-0.529997
172	G	MSB	ResNet50_rbst	1	2D	-0.386678
172	G	MSB	ResNet50_rbst	1	3D_VD	-0.348105
173	G	MSB	ResNet50_rbst	1	2D	-0.651228
173	G	MSB	ResNet50_rbst	1	3D_VD	-0.624544
174	G	MSB	ResNet50_rbst	1	2D	-0.309175
174	G	MSB	ResNet50_rbst	1	3D_VD	-0.2649
177	G	MSB	ResNet50_rbst	1	2D	-0.438906
177	G	MSB	ResNet50_rbst	1	3D_VD	-0.459595
181	G	MSB	ResNet50_rbst	1	2D	-0.458852
181	G	MSB	ResNet50_rbst	1	3D_VD	-0.478185
209	G	MSB	ResNet50_rbst	1	2D	-0.518078
209	G	MSB	ResNet50_rbst	1	3D_VD	-0.519942
211	G	MSB	ResNet50_rbst	1	2D	-0.547898
211	G	MSB	ResNet50_rbst	1	3D_VD	-0.509721
219	G	MSB	ResNet50_rbst	1	2D	-0.483254
219	G	MSB	ResNet50_rbst	1	3D_VD	-0.466928
220	G	MSB	ResNet50_rbst	1	2D	-0.319029
220	G	MSB	ResNet50_rbst	1	3D_VD	-0.344186
233	G	MSB	ResNet50_rbst	1	2D	-0.381564
233	G	MSB	ResNet50_rbst	1	3D_VD	-0.346225
234	G	MSB	ResNet50_rbst	1	2D	-0.414951
234	G	MSB	ResNet50_rbst	1	3D_VD	-0.384314
235	G	MSB	ResNet50_rbst	1	2D	-0.522304
235	G	MSB	ResNet50_rbst	1	3D_VD	-0.481304
236	G	MSB	ResNet50_rbst	1	2D	-0.259991
236	G	MSB	ResNet50_rbst	1	3D_VD	-0.245096
237	G	MSB	ResNet50_rbst	1	2D	-0.39537
237	G	MSB	ResNet50_rbst	1	3D_VD	-0.367426
238	G	MSB	ResNet50_rbst	1	2D	-0.362689
238	G	MSB	ResNet50_rbst	1	3D_VD	-0.343674
239	G	MSB	ResNet50_rbst	1	2D	-0.105073
239	G	MSB	ResNet50_rbst	1	3D_VD	-0.119076
240	G	MSB	ResNet50_rbst	1	2D	-0.380341
240	G	MSB	ResNet50_rbst	1	3D_VD	-0.35392
241	G	MSB	ResNet50_rbst	1	2D	-0.0240274
241	G	MSB	ResNet50_rbst	1	3D_VD	0.0165359
242	G	MSB	ResNet50_rbst	1	2D	-0.126898
242	G	MSB	ResNet50_rbst	1	3D_VD	-0.143828
243	G	MSB	ResNet50_rbst	1	2D	-0.424413
243	G	MSB	ResNet50_rbst	1	3D_VD	-0.436006
247	G	MSB	ResNet50_rbst	1	2D	-0.322318
247	G	MSB	ResNet50_rbst	1	3D_VD	-0.336752
248	G	MSB	ResNet50_rbst	1	2D	-0.358092
248	G	MSB	ResNet50_rbst	1	3D_VD	-0.384623
257	G	MSB	ResNet50_rbst	1	2D	-0.0596132
257	G	MSB	ResNet50_rbst	1	3D_VD	-0.0721796
259	G	MSB	ResNet50_rbst	1	2D	-0.0494058
259	G	MSB	ResNet50_rbst	1	3D_VD	-0.0325694
274	G	MSB	ResNet50_rbst	1	2D	-0.288992
274	G	MSB	ResNet50_rbst	1	3D_VD	-0.299046
32	G	MSB	ResNet50_rbst	1	2D	0.104064
32	G	MSB	ResNet50_rbst	1	3D_VD	0.0444868
35	G	MSB	ResNet50_rbst	1	2D	-0.31836
35	G	MSB	ResNet50_rbst	1	3D_VD	-0.303037
36	G	MSB	ResNet50_rbst	1	2D	-0.373388
36	G	MSB	ResNet50_rbst	1	3D_VD	-0.341558
37	G	MSB	ResNet50_rbst	1	2D	-0.319837
37	G	MSB	ResNet50_rbst	1	3D_VD	-0.282377
38	G	MSB	ResNet50_rbst	1	2D	-0.377172
38	G	MSB	ResNet50_rbst	1	3D_VD	-0.31546
39	G	MSB	ResNet50_rbst	1	2D	-0.522746
39	G	MSB	ResNet50_rbst	1	3D_VD	-0.487673
4	G	MSB	ResNet50_rbst	1	2D	-0.524683
4	G	MSB	ResNet50_rbst	1	3D_VD	-0.534308
43	G	MSB	ResNet50_rbst	1	2D	-0.524742
43	G	MSB	ResNet50_rbst	1	3D_VD	-0.529854
44	G	MSB	ResNet50_rbst	1	2D	-0.573821
44	G	MSB	ResNet50_rbst	1	3D_VD	-0.604376
474	G	MSB	ResNet50_rbst	1	2D	-0.271963
474	G	MSB	ResNet50_rbst	1	3D_VD	-0.489529
52	G	MSB	ResNet50_rbst	1	2D	0.0799961
52	G	MSB	ResNet50_rbst	1	3D_VD	0.0202
551	G	MSB	ResNet50_rbst	1	2D	-0.437056
551	G	MSB	ResNet50_rbst	1	3D_VD	-0.41842
556	G	MSB	ResNet50_rbst	1	2D	-0.196014
556	G	MSB	ResNet50_rbst	1	3D_VD	-0.219667
558	G	MSB	ResNet50_rbst	1	2D	-0.202082
558	G	MSB	ResNet50_rbst	1	3D_VD	-0.140631
560	G	MSB	ResNet50_rbst	1	2D	-0.120711
560	G	MSB	ResNet50_rbst	1	3D_VD	-0.0576073
57	G	MSB	ResNet50_rbst	1	2D	-0.329659
57	G	MSB	ResNet50_rbst	1	3D_VD	-0.300362
572	G	MSB	ResNet50_rbst	1	2D	-0.379381
572	G	MSB	ResNet50_rbst	1	3D_VD	-0.316099
573	G	MSB	ResNet50_rbst	1	2D	-0.634079
573	G	MSB	ResNet50_rbst	1	3D_VD	-0.63544
581	G	MSB	ResNet50_rbst	1	2D	-0.461324
581	G	MSB	ResNet50_rbst	1	3D_VD	-0.4974
582	G	MSB	ResNet50_rbst	1	2D	-0.527909
582	G	MSB	ResNet50_rbst	1	3D_VD	-0.556002
585	G	MSB	ResNet50_rbst	1	2D	-0.364585
585	G	MSB	ResNet50_rbst	1	3D_VD	-0.397224
586	G	MSB	ResNet50_rbst	1	2D	-0.517737
586	G	MSB	ResNet50_rbst	1	3D_VD	-0.538117
587	G	MSB	ResNet50_rbst	1	2D	0.037558
587	G	MSB	ResNet50_rbst	1	3D_VD	-0.0288611
588	G	MSB	ResNet50_rbst	1	2D	-0.49302
588	G	MSB	ResNet50_rbst	1	3D_VD	-0.472912
589	G	MSB	ResNet50_rbst	1	2D	-0.346421
589	G	MSB	ResNet50_rbst	1	3D_VD	-0.393976
59	G	MSB	ResNet50_rbst	1	2D	-0.158859
59	G	MSB	ResNet50_rbst	1	3D_VD	-0.155867
592	G	MSB	ResNet50_rbst	1	2D	-0.565756
592	G	MSB	ResNet50_rbst	1	3D_VD	-0.535927
594	G	MSB	ResNet50_rbst	1	2D	-0.728106
594	G	MSB	ResNet50_rbst	1	3D_VD	-0.683552
599	G	MSB	ResNet50_rbst	1	2D	-0.264851
599	G	MSB	ResNet50_rbst	1	3D_VD	-0.279778
6	G	MSB	ResNet50_rbst	1	2D	-0.196195
6	G	MSB	ResNet50_rbst	1	3D_VD	-0.186027
625	G	MSB	ResNet50_rbst	1	2D	-0.40075
625	G	MSB	ResNet50_rbst	1	3D_VD	-0.400371
627	G	MSB	ResNet50_rbst	1	2D	-0.415138
627	G	MSB	ResNet50_rbst	1	3D_VD	-0.412533
635	G	MSB	ResNet50_rbst	1	2D	-0.161968
635	G	MSB	ResNet50_rbst	1	3D_VD	-0.100926
636	G	MSB	ResNet50_rbst	1	2D	-0.396324
636	G	MSB	ResNet50_rbst	1	3D_VD	-0.379318
637	G	MSB	ResNet50_rbst	1	2D	-0.124732
637	G	MSB	ResNet50_rbst	1	3D_VD	-0.0843268
638	G	MSB	ResNet50_rbst	1	2D	-0.124535
638	G	MSB	ResNet50_rbst	1	3D_VD	-0.0507529
639	G	MSB	ResNet50_rbst	1	2D	-0.0247368
639	G	MSB	ResNet50_rbst	1	3D_VD	0.022152
64	G	MSB	ResNet50_rbst	1	2D	-0.26248
64	G	MSB	ResNet50_rbst	1	3D_VD	-0.221808
640	G	MSB	ResNet50_rbst	1	2D	-0.213078
640	G	MSB	ResNet50_rbst	1	3D_VD	-0.163147
641	G	MSB	ResNet50_rbst	1	2D	-0.0617232
641	G	MSB	ResNet50_rbst	1	3D_VD	0.0157856
642	G	MSB	ResNet50_rbst	1	2D	-0.143141
642	G	MSB	ResNet50_rbst	1	3D_VD	-0.0986832
643	G	MSB	ResNet50_rbst	1	2D	-0.127422
643	G	MSB	ResNet50_rbst	1	3D_VD	-0.0457127
644	G	MSB	ResNet50_rbst	1	2D	-0.040156
644	G	MSB	ResNet50_rbst	1	3D_VD	0.00697181
645	G	MSB	ResNet50_rbst	1	2D	-0.376445
645	G	MSB	ResNet50_rbst	1	3D_VD	-0.33568
649	G	MSB	ResNet50_rbst	1	2D	-0.633384
649	G	MSB	ResNet50_rbst	1	3D_VD	-0.676808
658	G	MSB	ResNet50_rbst	1	2D	-0.444094
658	G	MSB	ResNet50_rbst	1	3D_VD	-0.482668
659	G	MSB	ResNet50_rbst	1	2D	-0.234817
659	G	MSB	ResNet50_rbst	1	3D_VD	-0.276064
66	G	MSB	ResNet50_rbst	1	2D	-0.415399
66	G	MSB	ResNet50_rbst	1	3D_VD	-0.373842
661	G	MSB	ResNet50_rbst	1	2D	-0.0926876
661	G	MSB	ResNet50_rbst	1	3D_VD	-0.105036
662	G	MSB	ResNet50_rbst	1	2D	-0.437336
662	G	MSB	ResNet50_rbst	1	3D_VD	-0.438401
664	G	MSB	ResNet50_rbst	1	2D	-0.438713
664	G	MSB	ResNet50_rbst	1	3D_VD	-0.415275
665	G	MSB	ResNet50_rbst	1	2D	-0.303662
665	G	MSB	ResNet50_rbst	1	3D_VD	-0.33136
67	G	MSB	ResNet50_rbst	1	2D	-0.350922
67	G	MSB	ResNet50_rbst	1	3D_VD	-0.285549
682	G	MSB	ResNet50_rbst	1	2D	-0.236874
682	G	MSB	ResNet50_rbst	1	3D_VD	-0.20126
684	G	MSB	ResNet50_rbst	1	2D	-0.649179
684	G	MSB	ResNet50_rbst	1	3D_VD	-0.665273
688	G	MSB	ResNet50_rbst	1	2D	-0.816998
688	G	MSB	ResNet50_rbst	1	3D_VD	-0.775862
689	G	MSB	ResNet50_rbst	1	2D	-0.676761
689	G	MSB	ResNet50_rbst	1	3D_VD	-0.66467
691	G	MSB	ResNet50_rbst	1	2D	-0.581158
691	G	MSB	ResNet50_rbst	1	3D_VD	-0.563545
692	G	MSB	ResNet50_rbst	1	2D	-0.6793
692	G	MSB	ResNet50_rbst	1	3D_VD	-0.692453
693	G	MSB	ResNet50_rbst	1	2D	-0.40993
693	G	MSB	ResNet50_rbst	1	3D_VD	-0.398673
694	G	MSB	ResNet50_rbst	1	2D	-0.136573
694	G	MSB	ResNet50_rbst	1	3D_VD	-0.0617198
695	G	MSB	ResNet50_rbst	1	2D	-0.101388
695	G	MSB	ResNet50_rbst	1	3D_VD	-0.040027
697	G	MSB	ResNet50_rbst	1	2D	-0.166282
697	G	MSB	ResNet50_rbst	1	3D_VD	-0.0540786
698	G	MSB	ResNet50_rbst	1	2D	-0.433859
698	G	MSB	ResNet50_rbst	1	3D_VD	-0.439016
7	G	MSB	ResNet50_rbst	1	2D	-0.130046
7	G	MSB	ResNet50_rbst	1	3D_VD	-0.102566
717	G	MSB	ResNet50_rbst	1	2D	-0.417898
717	G	MSB	ResNet50_rbst	1	3D_VD	-0.417832
719	G	MSB	ResNet50_rbst	1	2D	-0.400848
719	G	MSB	ResNet50_rbst	1	3D_VD	-0.398943
720	G	MSB	ResNet50_rbst	1	2D	-0.381063
720	G	MSB	ResNet50_rbst	1	3D_VD	-0.391994
721	G	MSB	ResNet50_rbst	1	2D	-0.325985
721	G	MSB	ResNet50_rbst	1	3D_VD	-0.335409
722	G	MSB	ResNet50_rbst	1	2D	-0.377147
722	G	MSB	ResNet50_rbst	1	3D_VD	-0.383729
723	G	MSB	ResNet50_rbst	1	2D	-0.502745
723	G	MSB	ResNet50_rbst	1	3D_VD	-0.500264
725	G	MSB	ResNet50_rbst	1	2D	-0.636142
725	G	MSB	ResNet50_rbst	1	3D_VD	-0.645453
727	G	MSB	ResNet50_rbst	1	2D	-0.509494
727	G	MSB	ResNet50_rbst	1	3D_VD	-0.515521
728	G	MSB	ResNet50_rbst	1	2D	-0.440133
728	G	MSB	ResNet50_rbst	1	3D_VD	-0.412407
729	G	MSB	ResNet50_rbst	1	2D	-0.605681
729	G	MSB	ResNet50_rbst	1	3D_VD	-0.561493
730	G	MSB	ResNet50_rbst	1	2D	-0.655778
730	G	MSB	ResNet50_rbst	1	3D_VD	-0.629056
731	G	MSB	ResNet50_rbst	1	2D	-0.163994
731	G	MSB	ResNet50_rbst	1	3D_VD	-0.201147
733	G	MSB	ResNet50_rbst	1	2D	-0.427712
733	G	MSB	ResNet50_rbst	1	3D_VD	-0.441313
734	G	MSB	ResNet50_rbst	1	2D	-0.11791
734	G	MSB	ResNet50_rbst	1	3D_VD	-0.100006
736	G	MSB	ResNet50_rbst	1	2D	-0.0109499
736	G	MSB	ResNet50_rbst	1	3D_VD	-0.0061782
738	G	MSB	ResNet50_rbst	1	2D	-0.217902
738	G	MSB	ResNet50_rbst	1	3D_VD	-0.206626
75	G	MSB	ResNet50_rbst	1	2D	-0.223521
75	G	MSB	ResNet50_rbst	1	3D_VD	-0.212262
760	G	MSB	ResNet50_rbst	1	2D	-0.438391
760	G	MSB	ResNet50_rbst	1	3D_VD	-0.40319
761	G	MSB	ResNet50_rbst	1	2D	-0.276812
761	G	MSB	ResNet50_rbst	1	3D_VD	-0.325066
763	G	MSB	ResNet50_rbst	1	2D	-0.5905
763	G	MSB	ResNet50_rbst	1	3D_VD	-0.546919
764	G	MSB	ResNet50_rbst	1	2D	-0.239026
764	G	MSB	ResNet50_rbst	1	3D_VD	-0.219137
77	G	MSB	ResNet50_rbst	1	2D	-0.546158
77	G	MSB	ResNet50_rbst	1	3D_VD	-0.560988
79	G	MSB	ResNet50_rbst	1	2D	-0.522379
79	G	MSB	ResNet50_rbst	1	3D_VD	-0.539484
81	G	MSB	ResNet50_rbst	1	2D	-0.520669
81	G	MSB	ResNet50_rbst	1	3D_VD	-0.50765
82	G	MSB	ResNet50_rbst	1	2D	-0.521588
82	G	MSB	ResNet50_rbst	1	3D_VD	-0.52473
83	G	MSB	ResNet50_rbst	1	2D	-0.64741
83	G	MSB	ResNet50_rbst	1	3D_VD	-0.61978
84	G	MSB	ResNet50_rbst	1	2D	-0.670068
84	G	MSB	ResNet50_rbst	1	3D_VD	-0.683563
85	G	MSB	ResNet50_rbst	1	2D	-0.18761
85	G	MSB	ResNet50_rbst	1	3D_VD	-0.133686
87	G	MSB	ResNet50_rbst	1	2D	-0.341542
87	G	MSB	ResNet50_rbst	1	3D_VD	-0.311964
88	G	MSB	ResNet50_rbst	1	2D	-0.278305
88	G	MSB	ResNet50_rbst	1	3D_VD	-0.246636
94	G	MSB	ResNet50_rbst	1	2D	-0.294309
94	G	MSB	ResNet50_rbst	1	3D_VD	-0.282681
97	G	MSB	ResNet50_rbst	1	2D	-0.536308
97	G	MSB	ResNet50_rbst	1	3D_VD	-0.538276
20	T	ASB	ResNet50_rbst	1	2D	-0.356152
20	T	ASB	ResNet50_rbst	1	3D_VD	-0.390179
22	T	ASB	ResNet50_rbst	1	2D	-0.428004
22	T	ASB	ResNet50_rbst	1	3D_VD	-0.458815
297	T	ASB	ResNet50_rbst	1	2D	0.0104582
297	T	ASB	ResNet50_rbst	1	3D_VD	-0.0332535
298	T	ASB	ResNet50_rbst	1	2D	-0.0972408
298	T	ASB	ResNet50_rbst	1	3D_VD	-0.204329
299	T	ASB	ResNet50_rbst	1	2D	0.09976
299	T	ASB	ResNet50_rbst	1	3D_VD	0.00943509
304	T	ASB	ResNet50_rbst	1	2D	-0.0147042
304	T	ASB	ResNet50_rbst	1	3D_VD	-0.0832825
306	T	ASB	ResNet50_rbst	1	2D	0.0479081
306	T	ASB	ResNet50_rbst	1	3D_VD	-0.0112326
307	T	ASB	ResNet50_rbst	1	2D	-0.027333
307	T	ASB	ResNet50_rbst	1	3D_VD	-0.111664
310	T	ASB	ResNet50_rbst	1	2D	-0.145978
310	T	ASB	ResNet50_rbst	1	3D_VD	-0.187813
311	T	ASB	ResNet50_rbst	1	2D	-0.292636
311	T	ASB	ResNet50_rbst	1	3D_VD	-0.319298
312	T	ASB	ResNet50_rbst	1	2D	-0.151422
312	T	ASB	ResNet50_rbst	1	3D_VD	-0.253411
314	T	ASB	ResNet50_rbst	1	2D	-0.13264
314	T	ASB	ResNet50_rbst	1	3D_VD	-0.227421
316	T	ASB	ResNet50_rbst	1	2D	-0.149441
316	T	ASB	ResNet50_rbst	1	3D_VD	-0.179899
318	T	ASB	ResNet50_rbst	1	2D	-0.326831
318	T	ASB	ResNet50_rbst	1	3D_VD	-0.367713
319	T	ASB	ResNet50_rbst	1	2D	-0.207483
319	T	ASB	ResNet50_rbst	1	3D_VD	-0.240855
321	T	ASB	ResNet50_rbst	1	2D	-0.113145
321	T	ASB	ResNet50_rbst	1	3D_VD	-0.154284
322	T	ASB	ResNet50_rbst	1	2D	-0.210787
322	T	ASB	ResNet50_rbst	1	3D_VD	-0.310134
323	T	ASB	ResNet50_rbst	1	2D	-0.15489
323	T	ASB	ResNet50_rbst	1	3D_VD	-0.170653
324	T	ASB	ResNet50_rbst	1	2D	-0.0516466
324	T	ASB	ResNet50_rbst	1	3D_VD	-0.044935
325	T	ASB	ResNet50_rbst	1	2D	-0.0994964
325	T	ASB	ResNet50_rbst	1	3D_VD	-0.106898
326	T	ASB	ResNet50_rbst	1	2D	-0.0169595
326	T	ASB	ResNet50_rbst	1	3D_VD	-0.00574863
329	T	ASB	ResNet50_rbst	1	2D	-0.32431
329	T	ASB	ResNet50_rbst	1	3D_VD	-0.326619
330	T	ASB	ResNet50_rbst	1	2D	-0.254543
330	T	ASB	ResNet50_rbst	1	3D_VD	-0.251459
331	T	ASB	ResNet50_rbst	1	2D	-0.366179
331	T	ASB	ResNet50_rbst	1	3D_VD	-0.337918
332	T	ASB	ResNet50_rbst	1	2D	-0.412511
332	T	ASB	ResNet50_rbst	1	3D_VD	-0.366263
333	T	ASB	ResNet50_rbst	1	2D	-0.428502
333	T	ASB	ResNet50_rbst	1	3D_VD	-0.384248
334	T	ASB	ResNet50_rbst	1	2D	-0.397882
334	T	ASB	ResNet50_rbst	1	3D_VD	-0.335365
335	T	ASB	ResNet50_rbst	1	2D	-0.189242
335	T	ASB	ResNet50_rbst	1	3D_VD	-0.151946
336	T	ASB	ResNet50_rbst	1	2D	-0.169934
336	T	ASB	ResNet50_rbst	1	3D_VD	-0.132162
337	T	ASB	ResNet50_rbst	1	2D	-0.187874
337	T	ASB	ResNet50_rbst	1	3D_VD	-0.140416
338	T	ASB	ResNet50_rbst	1	2D	-0.232537
338	T	ASB	ResNet50_rbst	1	3D_VD	-0.187112
339	T	ASB	ResNet50_rbst	1	2D	0.0748444
339	T	ASB	ResNet50_rbst	1	3D_VD	0.0783409
340	T	ASB	ResNet50_rbst	1	2D	-0.037709
340	T	ASB	ResNet50_rbst	1	3D_VD	-0.014222
341	T	ASB	ResNet50_rbst	1	2D	0.242714
341	T	ASB	ResNet50_rbst	1	3D_VD	0.231256
342	T	ASB	ResNet50_rbst	1	2D	0.141711
342	T	ASB	ResNet50_rbst	1	3D_VD	0.145543
343	T	ASB	ResNet50_rbst	1	2D	-0.175075
343	T	ASB	ResNet50_rbst	1	3D_VD	-0.155841
345	T	ASB	ResNet50_rbst	1	2D	0.132096
345	T	ASB	ResNet50_rbst	1	3D_VD	0.137151
346	T	ASB	ResNet50_rbst	1	2D	0.137267
346	T	ASB	ResNet50_rbst	1	3D_VD	0.133506
349	T	ASB	ResNet50_rbst	1	2D	-0.147516
349	T	ASB	ResNet50_rbst	1	3D_VD	-0.204942
352	T	ASB	ResNet50_rbst	1	2D	-0.119389
352	T	ASB	ResNet50_rbst	1	3D_VD	-0.101993
382	T	ASB	ResNet50_rbst	1	2D	-0.272114
382	T	ASB	ResNet50_rbst	1	3D_VD	-0.318473
386	T	ASB	ResNet50_rbst	1	2D	-0.361307
386	T	ASB	ResNet50_rbst	1	3D_VD	-0.386395
388	T	ASB	ResNet50_rbst	1	2D	-0.110724
388	T	ASB	ResNet50_rbst	1	3D_VD	-0.150062
391	T	ASB	ResNet50_rbst	1	2D	-0.0571533
391	T	ASB	ResNet50_rbst	1	3D_VD	-0.0664445
392	T	ASB	ResNet50_rbst	1	2D	-0.219268
392	T	ASB	ResNet50_rbst	1	3D_VD	-0.300314
394	T	ASB	ResNet50_rbst	1	2D	-0.25665
394	T	ASB	ResNet50_rbst	1	3D_VD	-0.398203
395	T	ASB	ResNet50_rbst	1	2D	-0.19328
395	T	ASB	ResNet50_rbst	1	3D_VD	-0.262649
396	T	ASB	ResNet50_rbst	1	2D	-0.183655
396	T	ASB	ResNet50_rbst	1	3D_VD	-0.249507
397	T	ASB	ResNet50_rbst	1	2D	-0.232464
397	T	ASB	ResNet50_rbst	1	3D_VD	-0.399591
398	T	ASB	ResNet50_rbst	1	2D	-0.135276
398	T	ASB	ResNet50_rbst	1	3D_VD	-0.256572
399	T	ASB	ResNet50_rbst	1	2D	-0.478004
399	T	ASB	ResNet50_rbst	1	3D_VD	-0.51178
401	T	ASB	ResNet50_rbst	1	2D	-0.348232
401	T	ASB	ResNet50_rbst	1	3D_VD	-0.492317
402	T	ASB	ResNet50_rbst	1	2D	-0.306923
402	T	ASB	ResNet50_rbst	1	3D_VD	-0.417204
405	T	ASB	ResNet50_rbst	1	2D	-0.273699
405	T	ASB	ResNet50_rbst	1	3D_VD	-0.47481
406	T	ASB	ResNet50_rbst	1	2D	-0.271461
406	T	ASB	ResNet50_rbst	1	3D_VD	-0.451828
407	T	ASB	ResNet50_rbst	1	2D	-0.0573958
407	T	ASB	ResNet50_rbst	1	3D_VD	-0.160965
408	T	ASB	ResNet50_rbst	1	2D	-0.174952
408	T	ASB	ResNet50_rbst	1	3D_VD	-0.368596
420	T	ASB	ResNet50_rbst	1	2D	-0.125622
420	T	ASB	ResNet50_rbst	1	3D_VD	-0.140877
424	T	ASB	ResNet50_rbst	1	2D	-0.589889
424	T	ASB	ResNet50_rbst	1	3D_VD	-0.558564
425	T	ASB	ResNet50_rbst	1	2D	-0.298705
425	T	ASB	ResNet50_rbst	1	3D_VD	-0.28178
427	T	ASB	ResNet50_rbst	1	2D	-0.151676
427	T	ASB	ResNet50_rbst	1	3D_VD	-0.276224
432	T	ASB	ResNet50_rbst	1	2D	-0.185631
432	T	ASB	ResNet50_rbst	1	3D_VD	-0.183208
433	T	ASB	ResNet50_rbst	1	2D	-0.132018
433	T	ASB	ResNet50_rbst	1	3D_VD	-0.183431
449	T	ASB	ResNet50_rbst	1	2D	-0.125067
449	T	ASB	ResNet50_rbst	1	3D_VD	-0.138162
453	T	ASB	ResNet50_rbst	1	2D	0.185961
453	T	ASB	ResNet50_rbst	1	3D_VD	0.167718
455	T	ASB	ResNet50_rbst	1	2D	0.0497973
455	T	ASB	ResNet50_rbst	1	3D_VD	0.00837306
457	T	ASB	ResNet50_rbst	1	2D	0.0652475
457	T	ASB	ResNet50_rbst	1	3D_VD	0.0372197
460	T	ASB	ResNet50_rbst	1	2D	-0.127734
460	T	ASB	ResNet50_rbst	1	3D_VD	-0.182575
462	T	ASB	ResNet50_rbst	1	2D	-0.325361
462	T	ASB	ResNet50_rbst	1	3D_VD	-0.410112
464	T	ASB	ResNet50_rbst	1	2D	-0.375997
464	T	ASB	ResNet50_rbst	1	3D_VD	-0.352541
478	T	ASB	ResNet50_rbst	1	2D	-0.110968
478	T	ASB	ResNet50_rbst	1	3D_VD	-0.128251
482	T	ASB	ResNet50_rbst	1	2D	0.106865
482	T	ASB	ResNet50_rbst	1	3D_VD	0.109981
486	T	ASB	ResNet50_rbst	1	2D	0.0972385
486	T	ASB	ResNet50_rbst	1	3D_VD	0.0765277
498	T	ASB	ResNet50_rbst	1	2D	0.0189822
498	T	ASB	ResNet50_rbst	1	3D_VD	-0.0281891
499	T	ASB	ResNet50_rbst	1	2D	0.0347511
499	T	ASB	ResNet50_rbst	1	3D_VD	0.00398862
500	T	ASB	ResNet50_rbst	1	2D	0.0574107
500	T	ASB	ResNet50_rbst	1	3D_VD	0.0186922
503	T	ASB	ResNet50_rbst	1	2D	-0.336455
503	T	ASB	ResNet50_rbst	1	3D_VD	-0.459815
504	T	ASB	ResNet50_rbst	1	2D	-0.0424558
504	T	ASB	ResNet50_rbst	1	3D_VD	-0.295504
505	T	ASB	ResNet50_rbst	1	2D	-0.230227
505	T	ASB	ResNet50_rbst	1	3D_VD	-0.361714
63	T	ASB	ResNet50_rbst	1	2D	-0.101192
63	T	ASB	ResNet50_rbst	1	3D_VD	-0.131756
64	T	ASB	ResNet50_rbst	1	2D	-0.193902
64	T	ASB	ResNet50_rbst	1	3D_VD	-0.210212
65	T	ASB	ResNet50_rbst	1	2D	-0.0852988
65	T	ASB	ResNet50_rbst	1	3D_VD	-0.182774
653	T	ASB	ResNet50_rbst	1	2D	-0.148286
653	T	ASB	ResNet50_rbst	1	3D_VD	-0.135016
654	T	ASB	ResNet50_rbst	1	2D	-0.0829026
654	T	ASB	ResNet50_rbst	1	3D_VD	-0.0949807
655	T	ASB	ResNet50_rbst	1	2D	-0.00928955
655	T	ASB	ResNet50_rbst	1	3D_VD	-0.0355273
656	T	ASB	ResNet50_rbst	1	2D	-0.0296589
656	T	ASB	ResNet50_rbst	1	3D_VD	-0.0194395
66	T	ASB	ResNet50_rbst	1	2D	-0.12695
66	T	ASB	ResNet50_rbst	1	3D_VD	-0.242486
664	T	ASB	ResNet50_rbst	1	2D	-0.207411
664	T	ASB	ResNet50_rbst	1	3D_VD	-0.234602
665	T	ASB	ResNet50_rbst	1	2D	-0.233419
665	T	ASB	ResNet50_rbst	1	3D_VD	-0.276639
666	T	ASB	ResNet50_rbst	1	2D	-0.212465
666	T	ASB	ResNet50_rbst	1	3D_VD	-0.256054
668	T	ASB	ResNet50_rbst	1	2D	-0.178142
668	T	ASB	ResNet50_rbst	1	3D_VD	-0.20393
669	T	ASB	ResNet50_rbst	1	2D	-0.130511
669	T	ASB	ResNet50_rbst	1	3D_VD	-0.169172
67	T	ASB	ResNet50_rbst	1	2D	-0.0809275
67	T	ASB	ResNet50_rbst	1	3D_VD	-0.237905
670	T	ASB	ResNet50_rbst	1	2D	-0.161377
670	T	ASB	ResNet50_rbst	1	3D_VD	-0.171913
671	T	ASB	ResNet50_rbst	1	2D	-0.162887
671	T	ASB	ResNet50_rbst	1	3D_VD	-0.181029
672	T	ASB	ResNet50_rbst	1	2D	-0.000843793
672	T	ASB	ResNet50_rbst	1	3D_VD	-0.0234186
673	T	ASB	ResNet50_rbst	1	2D	-0.223641
673	T	ASB	ResNet50_rbst	1	3D_VD	-0.234531
674	T	ASB	ResNet50_rbst	1	2D	-0.0215403
674	T	ASB	ResNet50_rbst	1	3D_VD	-0.0228934
675	T	ASB	ResNet50_rbst	1	2D	-0.108625
675	T	ASB	ResNet50_rbst	1	3D_VD	-0.155175
676	T	ASB	ResNet50_rbst	1	2D	-0.0828697
676	T	ASB	ResNet50_rbst	1	3D_VD	-0.104906
677	T	ASB	ResNet50_rbst	1	2D	0.00396677
677	T	ASB	ResNet50_rbst	1	3D_VD	0.00346292
678	T	ASB	ResNet50_rbst	1	2D	-0.181136
678	T	ASB	ResNet50_rbst	1	3D_VD	-0.16105
685	T	ASB	ResNet50_rbst	1	2D	-0.375728
685	T	ASB	ResNet50_rbst	1	3D_VD	-0.387997
69	T	ASB	ResNet50_rbst	1	2D	-0.120791
69	T	ASB	ResNet50_rbst	1	3D_VD	-0.147305
698	T	ASB	ResNet50_rbst	1	2D	-0.2954
698	T	ASB	ResNet50_rbst	1	3D_VD	-0.368702
71	T	ASB	ResNet50_rbst	1	2D	-0.0922263
71	T	ASB	ResNet50_rbst	1	3D_VD	-0.143148
74	T	ASB	ResNet50_rbst	1	2D	-0.154187
74	T	ASB	ResNet50_rbst	1	3D_VD	-0.154733
76	T	ASB	ResNet50_rbst	1	2D	-0.182095
76	T	ASB	ResNet50_rbst	1	3D_VD	-0.218659
162	T	MSB	ResNet50_rbst	1	2D	-0.221374
162	T	MSB	ResNet50_rbst	1	3D_VD	-0.209815
169	T	MSB	ResNet50_rbst	1	2D	-0.176171
169	T	MSB	ResNet50_rbst	1	3D_VD	-0.203637
179	T	MSB	ResNet50_rbst	1	2D	0.0244736
179	T	MSB	ResNet50_rbst	1	3D_VD	-0.318483
182	T	MSB	ResNet50_rbst	1	2D	-0.270845
182	T	MSB	ResNet50_rbst	1	3D_VD	-0.204411
258	T	MSB	ResNet50_rbst	1	2D	-0.224937
258	T	MSB	ResNet50_rbst	1	3D_VD	-0.20924
263	T	MSB	ResNet50_rbst	1	2D	-0.160126
263	T	MSB	ResNet50_rbst	1	3D_VD	-0.172105
265	T	MSB	ResNet50_rbst	1	2D	-0.304301
265	T	MSB	ResNet50_rbst	1	3D_VD	-0.259512
268	T	MSB	ResNet50_rbst	1	2D	-0.328298
268	T	MSB	ResNet50_rbst	1	3D_VD	-0.255355
407	T	MSB	ResNet50_rbst	1	2D	-0.113684
407	T	MSB	ResNet50_rbst	1	3D_VD	-0.111889
429	T	MSB	ResNet50_rbst	1	2D	-0.21298
429	T	MSB	ResNet50_rbst	1	3D_VD	-0.210247
430	T	MSB	ResNet50_rbst	1	2D	-0.284058
430	T	MSB	ResNet50_rbst	1	3D_VD	-0.323854
431	T	MSB	ResNet50_rbst	1	2D	-0.407919
431	T	MSB	ResNet50_rbst	1	3D_VD	-0.458818
435	T	MSB	ResNet50_rbst	1	2D	-0.399076
435	T	MSB	ResNet50_rbst	1	3D_VD	-0.41113
436	T	MSB	ResNet50_rbst	1	2D	-0.250762
436	T	MSB	ResNet50_rbst	1	3D_VD	-0.418006
437	T	MSB	ResNet50_rbst	1	2D	-0.283641
437	T	MSB	ResNet50_rbst	1	3D_VD	-0.283301
438	T	MSB	ResNet50_rbst	1	2D	-0.425096
438	T	MSB	ResNet50_rbst	1	3D_VD	-0.417162
442	T	MSB	ResNet50_rbst	1	2D	-0.325605
442	T	MSB	ResNet50_rbst	1	3D_VD	-0.333815
443	T	MSB	ResNet50_rbst	1	2D	-0.262039
443	T	MSB	ResNet50_rbst	1	3D_VD	-0.252662
444	T	MSB	ResNet50_rbst	1	2D	-0.128553
444	T	MSB	ResNet50_rbst	1	3D_VD	-0.106661
446	T	MSB	ResNet50_rbst	1	2D	-0.428304
446	T	MSB	ResNet50_rbst	1	3D_VD	-0.45349
447	T	MSB	ResNet50_rbst	1	2D	-0.165031
447	T	MSB	ResNet50_rbst	1	3D_VD	-0.17057
448	T	MSB	ResNet50_rbst	1	2D	-0.339889
448	T	MSB	ResNet50_rbst	1	3D_VD	-0.317102
449	T	MSB	ResNet50_rbst	1	2D	-0.500047
449	T	MSB	ResNet50_rbst	1	3D_VD	-0.465158
451	T	MSB	ResNet50_rbst	1	2D	-0.43228
451	T	MSB	ResNet50_rbst	1	3D_VD	-0.435783
453	T	MSB	ResNet50_rbst	1	2D	-0.691226
453	T	MSB	ResNet50_rbst	1	3D_VD	-0.697083
455	T	MSB	ResNet50_rbst	1	2D	-0.607732
455	T	MSB	ResNet50_rbst	1	3D_VD	-0.624421
456	T	MSB	ResNet50_rbst	1	2D	-0.657574
456	T	MSB	ResNet50_rbst	1	3D_VD	-0.646974
457	T	MSB	ResNet50_rbst	1	2D	-0.672331
457	T	MSB	ResNet50_rbst	1	3D_VD	-0.659606
460	T	MSB	ResNet50_rbst	1	2D	-0.54607
460	T	MSB	ResNet50_rbst	1	3D_VD	-0.509882
462	T	MSB	ResNet50_rbst	1	2D	-0.315843
462	T	MSB	ResNet50_rbst	1	3D_VD	-0.37231
465	T	MSB	ResNet50_rbst	1	2D	-0.46111
465	T	MSB	ResNet50_rbst	1	3D_VD	-0.444678
467	T	MSB	ResNet50_rbst	1	2D	-0.458086
467	T	MSB	ResNet50_rbst	1	3D_VD	-0.465881
473	T	MSB	ResNet50_rbst	1	2D	-0.235744
473	T	MSB	ResNet50_rbst	1	3D_VD	-0.239386
551	T	MSB	ResNet50_rbst	1	2D	-0.198363
551	T	MSB	ResNet50_rbst	1	3D_VD	-0.179288
555	T	MSB	ResNet50_rbst	1	2D	-0.553758
555	T	MSB	ResNet50_rbst	1	3D_VD	-0.537252
557	T	MSB	ResNet50_rbst	1	2D	-0.354579
557	T	MSB	ResNet50_rbst	1	3D_VD	-0.360965
558	T	MSB	ResNet50_rbst	1	2D	-0.262779
558	T	MSB	ResNet50_rbst	1	3D_VD	-0.176683
560	T	MSB	ResNet50_rbst	1	2D	-0.212655
560	T	MSB	ResNet50_rbst	1	3D_VD	-0.152082
562	T	MSB	ResNet50_rbst	1	2D	-0.131693
562	T	MSB	ResNet50_rbst	1	3D_VD	-0.164264
564	T	MSB	ResNet50_rbst	1	2D	-0.113107
564	T	MSB	ResNet50_rbst	1	3D_VD	-0.115272
566	T	MSB	ResNet50_rbst	1	2D	-0.168092
566	T	MSB	ResNet50_rbst	1	3D_VD	-0.145851
570	T	MSB	ResNet50_rbst	1	2D	-0.448403
570	T	MSB	ResNet50_rbst	1	3D_VD	-0.448378
573	T	MSB	ResNet50_rbst	1	2D	-0.193763
573	T	MSB	ResNet50_rbst	1	3D_VD	-0.191795
579	T	MSB	ResNet50_rbst	1	2D	-0.283842
579	T	MSB	ResNet50_rbst	1	3D_VD	-0.321783
586	T	MSB	ResNet50_rbst	1	2D	-0.547403
586	T	MSB	ResNet50_rbst	1	3D_VD	-0.499257
597	T	MSB	ResNet50_rbst	1	2D	-0.463653
597	T	MSB	ResNet50_rbst	1	3D_VD	-0.430129
614	T	MSB	ResNet50_rbst	1	2D	-0.43743
614	T	MSB	ResNet50_rbst	1	3D_VD	-0.398926
625	T	MSB	ResNet50_rbst	1	2D	-0.34991
625	T	MSB	ResNet50_rbst	1	3D_VD	-0.277459
633	T	MSB	ResNet50_rbst	1	2D	-0.264834
633	T	MSB	ResNet50_rbst	1	3D_VD	-0.233881
655	T	MSB	ResNet50_rbst	1	2D	-0.281855
655	T	MSB	ResNet50_rbst	1	3D_VD	-0.290324
661	T	MSB	ResNet50_rbst	1	2D	-0.363837
661	T	MSB	ResNet50_rbst	1	3D_VD	-0.36543
663	T	MSB	ResNet50_rbst	1	2D	-0.549947
663	T	MSB	ResNet50_rbst	1	3D_VD	-0.581819
664	T	MSB	ResNet50_rbst	1	2D	-0.562041
664	T	MSB	ResNet50_rbst	1	3D_VD	-0.563073
665	T	MSB	ResNet50_rbst	1	2D	-0.571012
665	T	MSB	ResNet50_rbst	1	3D_VD	-0.547349
666	T	MSB	ResNet50_rbst	1	2D	-0.410174
666	T	MSB	ResNet50_rbst	1	3D_VD	-0.410041
667	T	MSB	ResNet50_rbst	1	2D	-0.509296
667	T	MSB	ResNet50_rbst	1	3D_VD	-0.499486
668	T	MSB	ResNet50_rbst	1	2D	-0.618252
668	T	MSB	ResNet50_rbst	1	3D_VD	-0.576578
679	T	MSB	ResNet50_rbst	1	2D	-0.651309
679	T	MSB	ResNet50_rbst	1	3D_VD	-0.642017
681	T	MSB	ResNet50_rbst	1	2D	-0.416412
681	T	MSB	ResNet50_rbst	1	3D_VD	-0.421173
684	T	MSB	ResNet50_rbst	1	2D	-0.370962
684	T	MSB	ResNet50_rbst	1	3D_VD	-0.354848
687	T	MSB	ResNet50_rbst	1	2D	-0.402344
687	T	MSB	ResNet50_rbst	1	3D_VD	-0.412366
688	T	MSB	ResNet50_rbst	1	2D	-0.159736
688	T	MSB	ResNet50_rbst	1	3D_VD	-0.156138
689	T	MSB	ResNet50_rbst	1	2D	-0.456272
689	T	MSB	ResNet50_rbst	1	3D_VD	-0.445882
690	T	MSB	ResNet50_rbst	1	2D	-0.545089
690	T	MSB	ResNet50_rbst	1	3D_VD	-0.506933
691	T	MSB	ResNet50_rbst	1	2D	-0.280523
691	T	MSB	ResNet50_rbst	1	3D_VD	-0.266209
692	T	MSB	ResNet50_rbst	1	2D	-0.251768
692	T	MSB	ResNet50_rbst	1	3D_VD	-0.242506
693	T	MSB	ResNet50_rbst	1	2D	-0.221612
693	T	MSB	ResNet50_rbst	1	3D_VD	-0.200366
694	T	MSB	ResNet50_rbst	1	2D	-0.396399
694	T	MSB	ResNet50_rbst	1	3D_VD	-0.383279
695	T	MSB	ResNet50_rbst	1	2D	-0.380241
695	T	MSB	ResNet50_rbst	1	3D_VD	-0.381403
696	T	MSB	ResNet50_rbst	1	2D	-0.583894
696	T	MSB	ResNet50_rbst	1	3D_VD	-0.573276
697	T	MSB	ResNet50_rbst	1	2D	-0.494597
697	T	MSB	ResNet50_rbst	1	3D_VD	-0.50384
698	T	MSB	ResNet50_rbst	1	2D	-0.528531
698	T	MSB	ResNet50_rbst	1	3D_VD	-0.499477
699	T	MSB	ResNet50_rbst	1	2D	-0.454657
699	T	MSB	ResNet50_rbst	1	3D_VD	-0.463988
701	T	MSB	ResNet50_rbst	1	2D	-0.458665
701	T	MSB	ResNet50_rbst	1	3D_VD	-0.433705
706	T	MSB	ResNet50_rbst	1	2D	-0.546476
706	T	MSB	ResNet50_rbst	1	3D_VD	-0.550842
711	T	MSB	ResNet50_rbst	1	2D	-0.308601
711	T	MSB	ResNet50_rbst	1	3D_VD	-0.300681
713	T	MSB	ResNet50_rbst	1	2D	-0.253495
713	T	MSB	ResNet50_rbst	1	3D_VD	-0.238728
715	T	MSB	ResNet50_rbst	1	2D	-0.174032
715	T	MSB	ResNet50_rbst	1	3D_VD	-0.169001
716	T	MSB	ResNet50_rbst	1	2D	-0.163764
716	T	MSB	ResNet50_rbst	1	3D_VD	-0.163346
717	T	MSB	ResNet50_rbst	1	2D	-0.288569
717	T	MSB	ResNet50_rbst	1	3D_VD	-0.314674
718	T	MSB	ResNet50_rbst	1	2D	-0.0355751
718	T	MSB	ResNet50_rbst	1	3D_VD	-0.0414333
719	T	MSB	ResNet50_rbst	1	2D	-0.223068
719	T	MSB	ResNet50_rbst	1	3D_VD	-0.244692
720	T	MSB	ResNet50_rbst	1	2D	-0.327688
720	T	MSB	ResNet50_rbst	1	3D_VD	-0.31482
721	T	MSB	ResNet50_rbst	1	2D	-0.318267
721	T	MSB	ResNet50_rbst	1	3D_VD	-0.351998
722	T	MSB	ResNet50_rbst	1	2D	-0.382474
722	T	MSB	ResNet50_rbst	1	3D_VD	-0.406311
725	T	MSB	ResNet50_rbst	1	2D	-0.51702
725	T	MSB	ResNet50_rbst	1	3D_VD	-0.554225
728	T	MSB	ResNet50_rbst	1	2D	-0.624353
728	T	MSB	ResNet50_rbst	1	3D_VD	-0.663695
735	T	MSB	ResNet50_rbst	1	2D	-0.133049
735	T	MSB	ResNet50_rbst	1	3D_VD	-0.129841
737	T	MSB	ResNet50_rbst	1	2D	-0.220675
737	T	MSB	ResNet50_rbst	1	3D_VD	-0.213426
738	T	MSB	ResNet50_rbst	1	2D	-0.126111
738	T	MSB	ResNet50_rbst	1	3D_VD	-0.100276
739	T	MSB	ResNet50_rbst	1	2D	-0.106438
739	T	MSB	ResNet50_rbst	1	3D_VD	-0.0788082
740	T	MSB	ResNet50_rbst	1	2D	-0.0131071
740	T	MSB	ResNet50_rbst	1	3D_VD	0.0122413
743	T	MSB	ResNet50_rbst	1	2D	-0.375002
743	T	MSB	ResNet50_rbst	1	3D_VD	-0.364578
744	T	MSB	ResNet50_rbst	1	2D	-0.441091
744	T	MSB	ResNet50_rbst	1	3D_VD	-0.431679
745	T	MSB	ResNet50_rbst	1	2D	-0.147935
745	T	MSB	ResNet50_rbst	1	3D_VD	-0.135735
746	T	MSB	ResNet50_rbst	1	2D	-0.162985
746	T	MSB	ResNet50_rbst	1	3D_VD	-0.179626
747	T	MSB	ResNet50_rbst	1	2D	-0.623082
747	T	MSB	ResNet50_rbst	1	3D_VD	-0.635776
748	T	MSB	ResNet50_rbst	1	2D	-0.576227
748	T	MSB	ResNet50_rbst	1	3D_VD	-0.57605
749	T	MSB	ResNet50_rbst	1	2D	-0.557008
749	T	MSB	ResNet50_rbst	1	3D_VD	-0.564942
750	T	MSB	ResNet50_rbst	1	2D	-0.461835
750	T	MSB	ResNet50_rbst	1	3D_VD	-0.488129
751	T	MSB	ResNet50_rbst	1	2D	-0.641572
751	T	MSB	ResNet50_rbst	1	3D_VD	-0.645416
752	T	MSB	ResNet50_rbst	1	2D	-0.835983
752	T	MSB	ResNet50_rbst	1	3D_VD	-0.844865
753	T	MSB	ResNet50_rbst	1	2D	-0.236792
753	T	MSB	ResNet50_rbst	1	3D_VD	-0.237747
756	T	MSB	ResNet50_rbst	1	2D	-0.462405
756	T	MSB	ResNet50_rbst	1	3D_VD	-0.472385
757	T	MSB	ResNet50_rbst	1	2D	-0.519517
757	T	MSB	ResNet50_rbst	1	3D_VD	-0.550191
759	T	MSB	ResNet50_rbst	1	2D	-0.438731
759	T	MSB	ResNet50_rbst	1	3D_VD	-0.447523
761	T	MSB	ResNet50_rbst	1	2D	-0.503187
761	T	MSB	ResNet50_rbst	1	3D_VD	-0.530374
762	T	MSB	ResNet50_rbst	1	2D	-0.312395
762	T	MSB	ResNet50_rbst	1	3D_VD	-0.330292
764	T	MSB	ResNet50_rbst	1	2D	-0.495844
764	T	MSB	ResNet50_rbst	1	3D_VD	-0.511941
765	T	MSB	ResNet50_rbst	1	2D	-0.356708
765	T	MSB	ResNet50_rbst	1	3D_VD	-0.401806
834	T	MSB	ResNet50_rbst	1	2D	-0.0940066
834	T	MSB	ResNet50_rbst	1	3D_VD	-0.0438451
835	T	MSB	ResNet50_rbst	1	2D	-0.0938333
835	T	MSB	ResNet50_rbst	1	3D_VD	-0.0701915
836	T	MSB	ResNet50_rbst	1	2D	-0.132324
836	T	MSB	ResNet50_rbst	1	3D_VD	-0.104256
838	T	MSB	ResNet50_rbst	1	2D	-0.211765
838	T	MSB	ResNet50_rbst	1	3D_VD	-0.196694
839	T	MSB	ResNet50_rbst	1	2D	-0.0926568
839	T	MSB	ResNet50_rbst	1	3D_VD	-0.0883093
843	T	MSB	ResNet50_rbst	1	2D	-0.201244
843	T	MSB	ResNet50_rbst	1	3D_VD	-0.178968
844	T	MSB	ResNet50_rbst	1	2D	-0.218498
844	T	MSB	ResNet50_rbst	1	3D_VD	-0.189937
845	T	MSB	ResNet50_rbst	1	2D	-0.47934
845	T	MSB	ResNet50_rbst	1	3D_VD	-0.484073
846	T	MSB	ResNet50_rbst	1	2D	-0.406046
846	T	MSB	ResNet50_rbst	1	3D_VD	-0.401383
848	T	MSB	ResNet50_rbst	1	2D	-0.422299
848	T	MSB	ResNet50_rbst	1	3D_VD	-0.441133
849	T	MSB	ResNet50_rbst	1	2D	-0.325737
849	T	MSB	ResNet50_rbst	1	3D_VD	-0.34604
850	T	MSB	ResNet50_rbst	1	2D	-0.499245
850	T	MSB	ResNet50_rbst	1	3D_VD	-0.520185
851	T	MSB	ResNet50_rbst	1	2D	-0.152351
851	T	MSB	ResNet50_rbst	1	3D_VD	-0.151309
853	T	MSB	ResNet50_rbst	1	2D	-0.35269
853	T	MSB	ResNet50_rbst	1	3D_VD	-0.403634
854	T	MSB	ResNet50_rbst	1	2D	-0.376504
854	T	MSB	ResNet50_rbst	1	3D_VD	-0.419534
855	T	MSB	ResNet50_rbst	1	2D	-0.506835
855	T	MSB	ResNet50_rbst	1	3D_VD	-0.555581
858	T	MSB	ResNet50_rbst	1	2D	-0.322386
858	T	MSB	ResNet50_rbst	1	3D_VD	-0.310218
862	T	MSB	ResNet50_rbst	1	2D	-0.187088
862	T	MSB	ResNet50_rbst	1	3D_VD	-0.172768
864	T	MSB	ResNet50_rbst	1	2D	-0.28312
864	T	MSB	ResNet50_rbst	1	3D_VD	-0.252419
866	T	MSB	ResNet50_rbst	1	2D	-0.289142
866	T	MSB	ResNet50_rbst	1	3D_VD	-0.239374
867	T	MSB	ResNet50_rbst	1	2D	0.0416905
867	T	MSB	ResNet50_rbst	1	3D_VD	0.0653567
868	T	MSB	ResNet50_rbst	1	2D	-0.0833761
868	T	MSB	ResNet50_rbst	1	3D_VD	-0.0647215
869	T	MSB	ResNet50_rbst	1	2D	0.127928
869	T	MSB	ResNet50_rbst	1	3D_VD	0.120219
873	T	MSB	ResNet50_rbst	1	2D	-0.460605
873	T	MSB	ResNet50_rbst	1	3D_VD	-0.496666
874	T	MSB	ResNet50_rbst	1	2D	-0.282655
874	T	MSB	ResNet50_rbst	1	3D_VD	-0.288018
877	T	MSB	ResNet50_rbst	1	2D	-0.647638
877	T	MSB	ResNet50_rbst	1	3D_VD	-0.664624
882	T	MSB	ResNet50_rbst	1	2D	-0.418966
882	T	MSB	ResNet50_rbst	1	3D_VD	-0.359635
885	T	MSB	ResNet50_rbst	1	2D	-0.32334
885	T	MSB	ResNet50_rbst	1	3D_VD	-0.274651
1000	G	ASB	ResNet50_rbst	2	2D	-0.140188
1000	G	ASB	ResNet50_rbst	2	3D_VD	-0.202187
1001	G	ASB	ResNet50_rbst	2	2D	-0.132723
1001	G	ASB	ResNet50_rbst	2	3D_VD	-0.214563
1003	G	ASB	ResNet50_rbst	2	2D	-0.17466
1003	G	ASB	ResNet50_rbst	2	3D_VD	-0.278995
1005	G	ASB	ResNet50_rbst	2	2D	0.0528181
1005	G	ASB	ResNet50_rbst	2	3D_VD	0.0644947
1006	G	ASB	ResNet50_rbst	2	2D	0.0585056
1006	G	ASB	ResNet50_rbst	2	3D_VD	0.0285449
1007	G	ASB	ResNet50_rbst	2	2D	0.102511
1007	G	ASB	ResNet50_rbst	2	3D_VD	0.0447548
1008	G	ASB	ResNet50_rbst	2	2D	0.0504081
1008	G	ASB	ResNet50_rbst	2	3D_VD	0.0320083
1010	G	ASB	ResNet50_rbst	2	2D	-0.0627063
1010	G	ASB	ResNet50_rbst	2	3D_VD	-0.0845595
1013	G	ASB	ResNet50_rbst	2	2D	-0.0539299
1013	G	ASB	ResNet50_rbst	2	3D_VD	-0.166514
1016	G	ASB	ResNet50_rbst	2	2D	-0.0242713
1016	G	ASB	ResNet50_rbst	2	3D_VD	-0.069685
1017	G	ASB	ResNet50_rbst	2	2D	-0.0201043
1017	G	ASB	ResNet50_rbst	2	3D_VD	-0.0455977
1018	G	ASB	ResNet50_rbst	2	2D	-0.071824
1018	G	ASB	ResNet50_rbst	2	3D_VD	-0.0588014
1023	G	ASB	ResNet50_rbst	2	2D	-0.0108506
1023	G	ASB	ResNet50_rbst	2	3D_VD	-0.0331241
1034	G	ASB	ResNet50_rbst	2	2D	0.0230771
1034	G	ASB	ResNet50_rbst	2	3D_VD	0.0635758
1037	G	ASB	ResNet50_rbst	2	2D	-0.187808
1037	G	ASB	ResNet50_rbst	2	3D_VD	-0.193633
1038	G	ASB	ResNet50_rbst	2	2D	-0.0385551
1038	G	ASB	ResNet50_rbst	2	3D_VD	-0.0711664
1040	G	ASB	ResNet50_rbst	2	2D	0.00711331
1040	G	ASB	ResNet50_rbst	2	3D_VD	-0.0161635
1041	G	ASB	ResNet50_rbst	2	2D	-0.019835
1041	G	ASB	ResNet50_rbst	2	3D_VD	-0.0334785
105	G	ASB	ResNet50_rbst	2	2D	-0.26084
105	G	ASB	ResNet50_rbst	2	3D_VD	-0.273975
1053	G	ASB	ResNet50_rbst	2	2D	-0.0688056
1053	G	ASB	ResNet50_rbst	2	3D_VD	-0.137081
1054	G	ASB	ResNet50_rbst	2	2D	-0.0793904
1054	G	ASB	ResNet50_rbst	2	3D_VD	-0.153646
1055	G	ASB	ResNet50_rbst	2	2D	-0.14039
1055	G	ASB	ResNet50_rbst	2	3D_VD	-0.197654
1058	G	ASB	ResNet50_rbst	2	2D	-0.0824205
1058	G	ASB	ResNet50_rbst	2	3D_VD	-0.093372
1059	G	ASB	ResNet50_rbst	2	2D	0.143797
1059	G	ASB	ResNet50_rbst	2	3D_VD	0.0962187
1061	G	ASB	ResNet50_rbst	2	2D	0.00764085
1061	G	ASB	ResNet50_rbst	2	3D_VD	-0.142765
1062	G	ASB	ResNet50_rbst	2	2D	0.0859964
1062	G	ASB	ResNet50_rbst	2	3D_VD	0.024356
1063	G	ASB	ResNet50_rbst	2	2D	0.036643
1063	G	ASB	ResNet50_rbst	2	3D_VD	-0.0306975
1065	G	ASB	ResNet50_rbst	2	2D	-0.0249159
1065	G	ASB	ResNet50_rbst	2	3D_VD	-0.0096098
1066	G	ASB	ResNet50_rbst	2	2D	0.0659425
1066	G	ASB	ResNet50_rbst	2	3D_VD	0.0686556
1068	G	ASB	ResNet50_rbst	2	2D	-0.0307303
1068	G	ASB	ResNet50_rbst	2	3D_VD	-0.0301635
1069	G	ASB	ResNet50_rbst	2	2D	-0.408399
1069	G	ASB	ResNet50_rbst	2	3D_VD	-0.400771
1070	G	ASB	ResNet50_rbst	2	2D	-0.109242
1070	G	ASB	ResNet50_rbst	2	3D_VD	-0.157228
1072	G	ASB	ResNet50_rbst	2	2D	-0.07182
1072	G	ASB	ResNet50_rbst	2	3D_VD	-0.112805
108	G	ASB	ResNet50_rbst	2	2D	-0.344364
108	G	ASB	ResNet50_rbst	2	3D_VD	-0.536434
1086	G	ASB	ResNet50_rbst	2	2D	-0.0133153
1086	G	ASB	ResNet50_rbst	2	3D_VD	-0.0304125
1087	G	ASB	ResNet50_rbst	2	2D	-0.0756627
1087	G	ASB	ResNet50_rbst	2	3D_VD	-0.0491107
1093	G	ASB	ResNet50_rbst	2	2D	-0.125685
1093	G	ASB	ResNet50_rbst	2	3D_VD	-0.13166
1099	G	ASB	ResNet50_rbst	2	2D	0.0536119
1099	G	ASB	ResNet50_rbst	2	3D_VD	0.00724703
1100	G	ASB	ResNet50_rbst	2	2D	-0.122457
1100	G	ASB	ResNet50_rbst	2	3D_VD	-0.14728
1101	G	ASB	ResNet50_rbst	2	2D	0.0305771
1101	G	ASB	ResNet50_rbst	2	3D_VD	0.0183969
1102	G	ASB	ResNet50_rbst	2	2D	0.0542836
1102	G	ASB	ResNet50_rbst	2	3D_VD	0.00955247
1104	G	ASB	ResNet50_rbst	2	2D	0.0115884
1104	G	ASB	ResNet50_rbst	2	3D_VD	0.00904468
1105	G	ASB	ResNet50_rbst	2	2D	-0.0263786
1105	G	ASB	ResNet50_rbst	2	3D_VD	-0.118422
1106	G	ASB	ResNet50_rbst	2	2D	-0.048358
1106	G	ASB	ResNet50_rbst	2	3D_VD	-0.0968574
1107	G	ASB	ResNet50_rbst	2	2D	-0.0267679
1107	G	ASB	ResNet50_rbst	2	3D_VD	-0.0749746
1108	G	ASB	ResNet50_rbst	2	2D	-0.301068
1108	G	ASB	ResNet50_rbst	2	3D_VD	-0.309888
1109	G	ASB	ResNet50_rbst	2	2D	-0.244051
1109	G	ASB	ResNet50_rbst	2	3D_VD	-0.266274
1110	G	ASB	ResNet50_rbst	2	2D	-0.0371511
1110	G	ASB	ResNet50_rbst	2	3D_VD	-0.0971586
1111	G	ASB	ResNet50_rbst	2	2D	-0.174482
1111	G	ASB	ResNet50_rbst	2	3D_VD	-0.225314
1113	G	ASB	ResNet50_rbst	2	2D	-0.118711
1113	G	ASB	ResNet50_rbst	2	3D_VD	-0.129242
1114	G	ASB	ResNet50_rbst	2	2D	-0.193364
1114	G	ASB	ResNet50_rbst	2	3D_VD	-0.236502
1115	G	ASB	ResNet50_rbst	2	2D	-0.189615
1115	G	ASB	ResNet50_rbst	2	3D_VD	-0.184612
1116	G	ASB	ResNet50_rbst	2	2D	-0.05333
1116	G	ASB	ResNet50_rbst	2	3D_VD	-0.060681
1117	G	ASB	ResNet50_rbst	2	2D	-0.183589
1117	G	ASB	ResNet50_rbst	2	3D_VD	-0.182793
1118	G	ASB	ResNet50_rbst	2	2D	-0.0313064
1118	G	ASB	ResNet50_rbst	2	3D_VD	-0.0922728
1119	G	ASB	ResNet50_rbst	2	2D	-0.0300715
1119	G	ASB	ResNet50_rbst	2	3D_VD	-0.054391
1120	G	ASB	ResNet50_rbst	2	2D	-0.0720476
1120	G	ASB	ResNet50_rbst	2	3D_VD	-0.126795
1121	G	ASB	ResNet50_rbst	2	2D	-0.0736229
1121	G	ASB	ResNet50_rbst	2	3D_VD	-0.107494
1122	G	ASB	ResNet50_rbst	2	2D	-0.138809
1122	G	ASB	ResNet50_rbst	2	3D_VD	-0.211288
1123	G	ASB	ResNet50_rbst	2	2D	-0.198749
1123	G	ASB	ResNet50_rbst	2	3D_VD	-0.259471
1124	G	ASB	ResNet50_rbst	2	2D	-0.0630746
1124	G	ASB	ResNet50_rbst	2	3D_VD	-0.153715
1125	G	ASB	ResNet50_rbst	2	2D	-0.0531756
1125	G	ASB	ResNet50_rbst	2	3D_VD	-0.128005
1126	G	ASB	ResNet50_rbst	2	2D	-0.157001
1126	G	ASB	ResNet50_rbst	2	3D_VD	-0.200131
1127	G	ASB	ResNet50_rbst	2	2D	-0.244629
1127	G	ASB	ResNet50_rbst	2	3D_VD	-0.252238
186	G	ASB	ResNet50_rbst	2	2D	-0.153243
186	G	ASB	ResNet50_rbst	2	3D_VD	-0.211966
187	G	ASB	ResNet50_rbst	2	2D	-0.133858
187	G	ASB	ResNet50_rbst	2	3D_VD	-0.131795
189	G	ASB	ResNet50_rbst	2	2D	-0.0734926
189	G	ASB	ResNet50_rbst	2	3D_VD	-0.0867925
190	G	ASB	ResNet50_rbst	2	2D	-0.318092
190	G	ASB	ResNet50_rbst	2	3D_VD	-0.44724
193	G	ASB	ResNet50_rbst	2	2D	-0.219157
193	G	ASB	ResNet50_rbst	2	3D_VD	-0.31303
194	G	ASB	ResNet50_rbst	2	2D	-0.154881
194	G	ASB	ResNet50_rbst	2	3D_VD	-0.2311
230	G	ASB	ResNet50_rbst	2	2D	-0.443958
230	G	ASB	ResNet50_rbst	2	3D_VD	-0.520953
359	G	ASB	ResNet50_rbst	2	2D	-0.200358
359	G	ASB	ResNet50_rbst	2	3D_VD	-0.287987
361	G	ASB	ResNet50_rbst	2	2D	-0.140135
361	G	ASB	ResNet50_rbst	2	3D_VD	-0.307384
362	G	ASB	ResNet50_rbst	2	2D	-0.128758
362	G	ASB	ResNet50_rbst	2	3D_VD	-0.387177
4	G	ASB	ResNet50_rbst	2	2D	-0.0727867
4	G	ASB	ResNet50_rbst	2	3D_VD	-0.119822
440	G	ASB	ResNet50_rbst	2	2D	-0.0873161
440	G	ASB	ResNet50_rbst	2	3D_VD	-0.357741
442	G	ASB	ResNet50_rbst	2	2D	-0.144896
442	G	ASB	ResNet50_rbst	2	3D_VD	-0.431676
443	G	ASB	ResNet50_rbst	2	2D	-0.00652179
443	G	ASB	ResNet50_rbst	2	3D_VD	-0.230012
471	G	ASB	ResNet50_rbst	2	2D	-0.272696
471	G	ASB	ResNet50_rbst	2	3D_VD	-0.498931
472	G	ASB	ResNet50_rbst	2	2D	-0.198044
472	G	ASB	ResNet50_rbst	2	3D_VD	-0.296145
485	G	ASB	ResNet50_rbst	2	2D	-0.136334
485	G	ASB	ResNet50_rbst	2	3D_VD	-0.309533
486	G	ASB	ResNet50_rbst	2	2D	-0.1114
486	G	ASB	ResNet50_rbst	2	3D_VD	-0.329641
487	G	ASB	ResNet50_rbst	2	2D	-0.136305
487	G	ASB	ResNet50_rbst	2	3D_VD	-0.433114
649	G	ASB	ResNet50_rbst	2	2D	-0.256879
649	G	ASB	ResNet50_rbst	2	3D_VD	-0.242993
67	G	ASB	ResNet50_rbst	2	2D	-0.222162
67	G	ASB	ResNet50_rbst	2	3D_VD	-0.224416
675	G	ASB	ResNet50_rbst	2	2D	-0.0708081
675	G	ASB	ResNet50_rbst	2	3D_VD	-0.0965937
678	G	ASB	ResNet50_rbst	2	2D	0.163443
678	G	ASB	ResNet50_rbst	2	3D_VD	0.0212039
692	G	ASB	ResNet50_rbst	2	2D	0.17345
692	G	ASB	ResNet50_rbst	2	3D_VD	0.160171
72	G	ASB	ResNet50_rbst	2	2D	-0.183758
72	G	ASB	ResNet50_rbst	2	3D_VD	-0.210987
731	G	ASB	ResNet50_rbst	2	2D	-0.219533
731	G	ASB	ResNet50_rbst	2	3D_VD	-0.336808
742	G	ASB	ResNet50_rbst	2	2D	-0.299251
742	G	ASB	ResNet50_rbst	2	3D_VD	-0.502731
743	G	ASB	ResNet50_rbst	2	2D	-0.312014
743	G	ASB	ResNet50_rbst	2	3D_VD	-0.500311
744	G	ASB	ResNet50_rbst	2	2D	-0.390413
744	G	ASB	ResNet50_rbst	2	3D_VD	-0.496381
746	G	ASB	ResNet50_rbst	2	2D	-0.184341
746	G	ASB	ResNet50_rbst	2	3D_VD	-0.428317
764	G	ASB	ResNet50_rbst	2	2D	-0.171498
764	G	ASB	ResNet50_rbst	2	3D_VD	-0.377399
767	G	ASB	ResNet50_rbst	2	2D	-0.188088
767	G	ASB	ResNet50_rbst	2	3D_VD	-0.255579
768	G	ASB	ResNet50_rbst	2	2D	-0.0474773
768	G	ASB	ResNet50_rbst	2	3D_VD	-0.141909
774	G	ASB	ResNet50_rbst	2	2D	-0.157299
774	G	ASB	ResNet50_rbst	2	3D_VD	-0.135015
775	G	ASB	ResNet50_rbst	2	2D	-0.169069
775	G	ASB	ResNet50_rbst	2	3D_VD	-0.172738
777	G	ASB	ResNet50_rbst	2	2D	-0.104038
777	G	ASB	ResNet50_rbst	2	3D_VD	-0.154954
779	G	ASB	ResNet50_rbst	2	2D	-0.186093
779	G	ASB	ResNet50_rbst	2	3D_VD	-0.229866
789	G	ASB	ResNet50_rbst	2	2D	-0.195584
789	G	ASB	ResNet50_rbst	2	3D_VD	-0.1561
790	G	ASB	ResNet50_rbst	2	2D	-0.134296
790	G	ASB	ResNet50_rbst	2	3D_VD	-0.126763
797	G	ASB	ResNet50_rbst	2	2D	0.0422991
797	G	ASB	ResNet50_rbst	2	3D_VD	-4.50525e-05
798	G	ASB	ResNet50_rbst	2	2D	-0.187897
798	G	ASB	ResNet50_rbst	2	3D_VD	-0.237981
799	G	ASB	ResNet50_rbst	2	2D	-0.26687
799	G	ASB	ResNet50_rbst	2	3D_VD	-0.321029
800	G	ASB	ResNet50_rbst	2	2D	-0.0534197
800	G	ASB	ResNet50_rbst	2	3D_VD	-0.0960228
801	G	ASB	ResNet50_rbst	2	2D	-0.02506
801	G	ASB	ResNet50_rbst	2	3D_VD	-0.0540779
802	G	ASB	ResNet50_rbst	2	2D	-0.0123564
802	G	ASB	ResNet50_rbst	2	3D_VD	-0.0667902
849	G	ASB	ResNet50_rbst	2	2D	-0.333274
849	G	ASB	ResNet50_rbst	2	3D_VD	-0.333818
850	G	ASB	ResNet50_rbst	2	2D	-0.195063
850	G	ASB	ResNet50_rbst	2	3D_VD	-0.192896
852	G	ASB	ResNet50_rbst	2	2D	-0.17832
852	G	ASB	ResNet50_rbst	2	3D_VD	-0.216817
853	G	ASB	ResNet50_rbst	2	2D	-0.0179778
853	G	ASB	ResNet50_rbst	2	3D_VD	-0.0216231
854	G	ASB	ResNet50_rbst	2	2D	-0.135626
854	G	ASB	ResNet50_rbst	2	3D_VD	-0.192514
855	G	ASB	ResNet50_rbst	2	2D	-0.162358
855	G	ASB	ResNet50_rbst	2	3D_VD	-0.147161
856	G	ASB	ResNet50_rbst	2	2D	-0.10241
856	G	ASB	ResNet50_rbst	2	3D_VD	-0.10917
857	G	ASB	ResNet50_rbst	2	2D	-0.066979
857	G	ASB	ResNet50_rbst	2	3D_VD	-0.0540558
858	G	ASB	ResNet50_rbst	2	2D	-0.324121
858	G	ASB	ResNet50_rbst	2	3D_VD	-0.28037
860	G	ASB	ResNet50_rbst	2	2D	-0.0677876
860	G	ASB	ResNet50_rbst	2	3D_VD	-0.0854246
862	G	ASB	ResNet50_rbst	2	2D	-0.238408
862	G	ASB	ResNet50_rbst	2	3D_VD	-0.202749
866	G	ASB	ResNet50_rbst	2	2D	-0.37902
866	G	ASB	ResNet50_rbst	2	3D_VD	-0.394774
868	G	ASB	ResNet50_rbst	2	2D	-0.105827
868	G	ASB	ResNet50_rbst	2	3D_VD	-0.152633
870	G	ASB	ResNet50_rbst	2	2D	0.0373234
870	G	ASB	ResNet50_rbst	2	3D_VD	-0.0210485
872	G	ASB	ResNet50_rbst	2	2D	0.00495128
872	G	ASB	ResNet50_rbst	2	3D_VD	-0.0122468
873	G	ASB	ResNet50_rbst	2	2D	0.031195
873	G	ASB	ResNet50_rbst	2	3D_VD	-0.00669975
878	G	ASB	ResNet50_rbst	2	2D	-0.127446
878	G	ASB	ResNet50_rbst	2	3D_VD	-0.194871
879	G	ASB	ResNet50_rbst	2	2D	-0.148324
879	G	ASB	ResNet50_rbst	2	3D_VD	-0.210199
880	G	ASB	ResNet50_rbst	2	2D	-0.100693
880	G	ASB	ResNet50_rbst	2	3D_VD	-0.142238
881	G	ASB	ResNet50_rbst	2	2D	-0.0162966
881	G	ASB	ResNet50_rbst	2	3D_VD	-0.0266046
882	G	ASB	ResNet50_rbst	2	2D	-0.00878607
882	G	ASB	ResNet50_rbst	2	3D_VD	-0.0354288
883	G	ASB	ResNet50_rbst	2	2D	-0.0279215
883	G	ASB	ResNet50_rbst	2	3D_VD	-0.0558734
884	G	ASB	ResNet50_rbst	2	2D	-0.0619415
884	G	ASB	ResNet50_rbst	2	3D_VD	-0.0776211
885	G	ASB	ResNet50_rbst	2	2D	-0.153872
885	G	ASB	ResNet50_rbst	2	3D_VD	-0.131161
887	G	ASB	ResNet50_rbst	2	2D	0.0759503
887	G	ASB	ResNet50_rbst	2	3D_VD	0.0474961
888	G	ASB	ResNet50_rbst	2	2D	-0.19749
888	G	ASB	ResNet50_rbst	2	3D_VD	-0.186831
889	G	ASB	ResNet50_rbst	2	2D	0.0467437
889	G	ASB	ResNet50_rbst	2	3D_VD	0.0194027
890	G	ASB	ResNet50_rbst	2	2D	-0.186285
890	G	ASB	ResNet50_rbst	2	3D_VD	-0.174359
891	G	ASB	ResNet50_rbst	2	2D	-0.131333
891	G	ASB	ResNet50_rbst	2	3D_VD	-0.114707
892	G	ASB	ResNet50_rbst	2	2D	-0.0740328
892	G	ASB	ResNet50_rbst	2	3D_VD	-0.0721115
893	G	ASB	ResNet50_rbst	2	2D	-0.0606653
893	G	ASB	ResNet50_rbst	2	3D_VD	-0.0456313
894	G	ASB	ResNet50_rbst	2	2D	-0.171826
894	G	ASB	ResNet50_rbst	2	3D_VD	-0.178816
895	G	ASB	ResNet50_rbst	2	2D	-0.196892
895	G	ASB	ResNet50_rbst	2	3D_VD	-0.195648
896	G	ASB	ResNet50_rbst	2	2D	-0.14519
896	G	ASB	ResNet50_rbst	2	3D_VD	-0.132415
897	G	ASB	ResNet50_rbst	2	2D	-0.154775
897	G	ASB	ResNet50_rbst	2	3D_VD	-0.153822
898	G	ASB	ResNet50_rbst	2	2D	-0.127715
898	G	ASB	ResNet50_rbst	2	3D_VD	-0.114441
899	G	ASB	ResNet50_rbst	2	2D	-0.118579
899	G	ASB	ResNet50_rbst	2	3D_VD	-0.110261
901	G	ASB	ResNet50_rbst	2	2D	-0.288187
901	G	ASB	ResNet50_rbst	2	3D_VD	-0.300593
902	G	ASB	ResNet50_rbst	2	2D	-0.149423
902	G	ASB	ResNet50_rbst	2	3D_VD	-0.133311
903	G	ASB	ResNet50_rbst	2	2D	-0.222229
903	G	ASB	ResNet50_rbst	2	3D_VD	-0.199314
904	G	ASB	ResNet50_rbst	2	2D	-0.174947
904	G	ASB	ResNet50_rbst	2	3D_VD	-0.163033
906	G	ASB	ResNet50_rbst	2	2D	-0.125137
906	G	ASB	ResNet50_rbst	2	3D_VD	-0.121043
908	G	ASB	ResNet50_rbst	2	2D	-0.0938275
908	G	ASB	ResNet50_rbst	2	3D_VD	-0.0687134
910	G	ASB	ResNet50_rbst	2	2D	-0.216483
910	G	ASB	ResNet50_rbst	2	3D_VD	-0.203537
923	G	ASB	ResNet50_rbst	2	2D	-0.185682
923	G	ASB	ResNet50_rbst	2	3D_VD	-0.172018
924	G	ASB	ResNet50_rbst	2	2D	-0.309974
924	G	ASB	ResNet50_rbst	2	3D_VD	-0.424452
925	G	ASB	ResNet50_rbst	2	2D	-0.0306019
925	G	ASB	ResNet50_rbst	2	3D_VD	-0.0565533
926	G	ASB	ResNet50_rbst	2	2D	0.237599
926	G	ASB	ResNet50_rbst	2	3D_VD	0.223603
927	G	ASB	ResNet50_rbst	2	2D	-0.0865992
927	G	ASB	ResNet50_rbst	2	3D_VD	-0.0872994
928	G	ASB	ResNet50_rbst	2	2D	-0.152286
928	G	ASB	ResNet50_rbst	2	3D_VD	-0.178022
929	G	ASB	ResNet50_rbst	2	2D	0.0191054
929	G	ASB	ResNet50_rbst	2	3D_VD	0.0239222
930	G	ASB	ResNet50_rbst	2	2D	-0.0170886
930	G	ASB	ResNet50_rbst	2	3D_VD	-0.00218985
931	G	ASB	ResNet50_rbst	2	2D	-0.082103
931	G	ASB	ResNet50_rbst	2	3D_VD	-0.0837835
932	G	ASB	ResNet50_rbst	2	2D	-0.040051
932	G	ASB	ResNet50_rbst	2	3D_VD	-0.0428661
933	G	ASB	ResNet50_rbst	2	2D	-0.0629885
933	G	ASB	ResNet50_rbst	2	3D_VD	-0.0806738
935	G	ASB	ResNet50_rbst	2	2D	-0.0286582
935	G	ASB	ResNet50_rbst	2	3D_VD	-0.0155941
936	G	ASB	ResNet50_rbst	2	2D	-0.191127
936	G	ASB	ResNet50_rbst	2	3D_VD	-0.237708
937	G	ASB	ResNet50_rbst	2	2D	-0.0720128
937	G	ASB	ResNet50_rbst	2	3D_VD	-0.130655
939	G	ASB	ResNet50_rbst	2	2D	-0.05746
939	G	ASB	ResNet50_rbst	2	3D_VD	-0.0617428
940	G	ASB	ResNet50_rbst	2	2D	0.0415399
940	G	ASB	ResNet50_rbst	2	3D_VD	0.0151332
941	G	ASB	ResNet50_rbst	2	2D	-0.0512215
941	G	ASB	ResNet50_rbst	2	3D_VD	-0.0670384
942	G	ASB	ResNet50_rbst	2	2D	-0.0550472
942	G	ASB	ResNet50_rbst	2	3D_VD	-0.0619149
951	G	ASB	ResNet50_rbst	2	2D	-0.0664026
951	G	ASB	ResNet50_rbst	2	3D_VD	-0.135796
952	G	ASB	ResNet50_rbst	2	2D	-0.16317
952	G	ASB	ResNet50_rbst	2	3D_VD	-0.207376
953	G	ASB	ResNet50_rbst	2	2D	-0.127744
953	G	ASB	ResNet50_rbst	2	3D_VD	-0.159188
954	G	ASB	ResNet50_rbst	2	2D	-0.109354
954	G	ASB	ResNet50_rbst	2	3D_VD	-0.172675
955	G	ASB	ResNet50_rbst	2	2D	-0.192718
955	G	ASB	ResNet50_rbst	2	3D_VD	-0.270722
956	G	ASB	ResNet50_rbst	2	2D	-0.211637
956	G	ASB	ResNet50_rbst	2	3D_VD	-0.273897
957	G	ASB	ResNet50_rbst	2	2D	-0.153264
957	G	ASB	ResNet50_rbst	2	3D_VD	-0.22119
958	G	ASB	ResNet50_rbst	2	2D	-0.162956
958	G	ASB	ResNet50_rbst	2	3D_VD	-0.193986
959	G	ASB	ResNet50_rbst	2	2D	-0.145221
959	G	ASB	ResNet50_rbst	2	3D_VD	-0.205987
960	G	ASB	ResNet50_rbst	2	2D	-0.150856
960	G	ASB	ResNet50_rbst	2	3D_VD	-0.190426
961	G	ASB	ResNet50_rbst	2	2D	-0.0489825
961	G	ASB	ResNet50_rbst	2	3D_VD	-0.0855719
962	G	ASB	ResNet50_rbst	2	2D	-0.0676249
962	G	ASB	ResNet50_rbst	2	3D_VD	-0.0875771
964	G	ASB	ResNet50_rbst	2	2D	0.0603691
964	G	ASB	ResNet50_rbst	2	3D_VD	0.0309313
966	G	ASB	ResNet50_rbst	2	2D	0.176141
966	G	ASB	ResNet50_rbst	2	3D_VD	0.13439
967	G	ASB	ResNet50_rbst	2	2D	0.0439477
967	G	ASB	ResNet50_rbst	2	3D_VD	-0.025489
968	G	ASB	ResNet50_rbst	2	2D	0.225151
968	G	ASB	ResNet50_rbst	2	3D_VD	0.194288
969	G	ASB	ResNet50_rbst	2	2D	0.107104
969	G	ASB	ResNet50_rbst	2	3D_VD	0.104458
970	G	ASB	ResNet50_rbst	2	2D	0.199413
970	G	ASB	ResNet50_rbst	2	3D_VD	0.18089
975	G	ASB	ResNet50_rbst	2	2D	-0.011377
975	G	ASB	ResNet50_rbst	2	3D_VD	0.00732213
976	G	ASB	ResNet50_rbst	2	2D	-0.282157
976	G	ASB	ResNet50_rbst	2	3D_VD	-0.30802
978	G	ASB	ResNet50_rbst	2	2D	-0.126958
978	G	ASB	ResNet50_rbst	2	3D_VD	-0.146251
979	G	ASB	ResNet50_rbst	2	2D	-0.165306
979	G	ASB	ResNet50_rbst	2	3D_VD	-0.170695
980	G	ASB	ResNet50_rbst	2	2D	-0.16061
980	G	ASB	ResNet50_rbst	2	3D_VD	-0.16532
982	G	ASB	ResNet50_rbst	2	2D	-0.103345
982	G	ASB	ResNet50_rbst	2	3D_VD	-0.0765812
983	G	ASB	ResNet50_rbst	2	2D	-0.149795
983	G	ASB	ResNet50_rbst	2	3D_VD	-0.144897
984	G	ASB	ResNet50_rbst	2	2D	-0.132421
984	G	ASB	ResNet50_rbst	2	3D_VD	-0.126627
104	G	MSB	ResNet50_rbst	2	2D	-0.51415
104	G	MSB	ResNet50_rbst	2	3D_VD	-0.507584
106	G	MSB	ResNet50_rbst	2	2D	0.0424858
106	G	MSB	ResNet50_rbst	2	3D_VD	0.0803457
107	G	MSB	ResNet50_rbst	2	2D	0.0117441
107	G	MSB	ResNet50_rbst	2	3D_VD	0.0645081
109	G	MSB	ResNet50_rbst	2	2D	0.043555
109	G	MSB	ResNet50_rbst	2	3D_VD	0.0959871
111	G	MSB	ResNet50_rbst	2	2D	-0.105182
111	G	MSB	ResNet50_rbst	2	3D_VD	-0.0611559
112	G	MSB	ResNet50_rbst	2	2D	-0.0844922
112	G	MSB	ResNet50_rbst	2	3D_VD	-0.0708661
116	G	MSB	ResNet50_rbst	2	2D	-0.497857
116	G	MSB	ResNet50_rbst	2	3D_VD	-0.510426
120	G	MSB	ResNet50_rbst	2	2D	-0.482365
120	G	MSB	ResNet50_rbst	2	3D_VD	-0.553876
122	G	MSB	ResNet50_rbst	2	2D	-0.579853
122	G	MSB	ResNet50_rbst	2	3D_VD	-0.577261
123	G	MSB	ResNet50_rbst	2	2D	-0.174491
123	G	MSB	ResNet50_rbst	2	3D_VD	-0.183282
126	G	MSB	ResNet50_rbst	2	2D	-0.459018
126	G	MSB	ResNet50_rbst	2	3D_VD	-0.555551
127	G	MSB	ResNet50_rbst	2	2D	-0.00907655
127	G	MSB	ResNet50_rbst	2	3D_VD	-0.0146573
135	G	MSB	ResNet50_rbst	2	2D	-0.118949
135	G	MSB	ResNet50_rbst	2	3D_VD	-0.125138
16	G	MSB	ResNet50_rbst	2	2D	-0.218456
16	G	MSB	ResNet50_rbst	2	3D_VD	-0.25498
160	G	MSB	ResNet50_rbst	2	2D	-0.0871884
160	G	MSB	ResNet50_rbst	2	3D_VD	-0.0730066
161	G	MSB	ResNet50_rbst	2	2D	-0.126159
161	G	MSB	ResNet50_rbst	2	3D_VD	-0.116884
162	G	MSB	ResNet50_rbst	2	2D	-0.0164713
162	G	MSB	ResNet50_rbst	2	3D_VD	-0.0171145
164	G	MSB	ResNet50_rbst	2	2D	-0.0822346
164	G	MSB	ResNet50_rbst	2	3D_VD	-0.0786127
165	G	MSB	ResNet50_rbst	2	2D	-0.133317
165	G	MSB	ResNet50_rbst	2	3D_VD	-0.117485
166	G	MSB	ResNet50_rbst	2	2D	-0.148555
166	G	MSB	ResNet50_rbst	2	3D_VD	-0.126556
167	G	MSB	ResNet50_rbst	2	2D	-0.107427
167	G	MSB	ResNet50_rbst	2	3D_VD	-0.107756
168	G	MSB	ResNet50_rbst	2	2D	-0.0958464
168	G	MSB	ResNet50_rbst	2	3D_VD	-0.0724997
169	G	MSB	ResNet50_rbst	2	2D	-0.160322
169	G	MSB	ResNet50_rbst	2	3D_VD	-0.117816
170	G	MSB	ResNet50_rbst	2	2D	-0.25808
170	G	MSB	ResNet50_rbst	2	3D_VD	-0.239058
171	G	MSB	ResNet50_rbst	2	2D	-0.341932
171	G	MSB	ResNet50_rbst	2	3D_VD	-0.297708
172	G	MSB	ResNet50_rbst	2	2D	-0.0911715
172	G	MSB	ResNet50_rbst	2	3D_VD	-0.0525992
173	G	MSB	ResNet50_rbst	2	2D	-0.483432
173	G	MSB	ResNet50_rbst	2	3D_VD	-0.456748
174	G	MSB	ResNet50_rbst	2	2D	-0.10597
174	G	MSB	ResNet50_rbst	2	3D_VD	-0.061695
177	G	MSB	ResNet50_rbst	2	2D	-0.360271
177	G	MSB	ResNet50_rbst	2	3D_VD	-0.380961
181	G	MSB	ResNet50_rbst	2	2D	-0.242571
181	G	MSB	ResNet50_rbst	2	3D_VD	-0.261904
209	G	MSB	ResNet50_rbst	2	2D	-0.182281
209	G	MSB	ResNet50_rbst	2	3D_VD	-0.184145
211	G	MSB	ResNet50_rbst	2	2D	-0.365206
211	G	MSB	ResNet50_rbst	2	3D_VD	-0.327029
219	G	MSB	ResNet50_rbst	2	2D	-0.267992
219	G	MSB	ResNet50_rbst	2	3D_VD	-0.251666
220	G	MSB	ResNet50_rbst	2	2D	-0.205968
220	G	MSB	ResNet50_rbst	2	3D_VD	-0.231125
233	G	MSB	ResNet50_rbst	2	2D	-0.172123
233	G	MSB	ResNet50_rbst	2	3D_VD	-0.136784
234	G	MSB	ResNet50_rbst	2	2D	-0.153567
234	G	MSB	ResNet50_rbst	2	3D_VD	-0.12293
235	G	MSB	ResNet50_rbst	2	2D	-0.140322
235	G	MSB	ResNet50_rbst	2	3D_VD	-0.0993218
236	G	MSB	ResNet50_rbst	2	2D	-0.120953
236	G	MSB	ResNet50_rbst	2	3D_VD	-0.106058
237	G	MSB	ResNet50_rbst	2	2D	-0.110143
237	G	MSB	ResNet50_rbst	2	3D_VD	-0.0822001
238	G	MSB	ResNet50_rbst	2	2D	-0.0635533
238	G	MSB	ResNet50_rbst	2	3D_VD	-0.0445389
239	G	MSB	ResNet50_rbst	2	2D	-0.0164513
239	G	MSB	ResNet50_rbst	2	3D_VD	-0.0304542
240	G	MSB	ResNet50_rbst	2	2D	-0.117498
240	G	MSB	ResNet50_rbst	2	3D_VD	-0.091076
241	G	MSB	ResNet50_rbst	2	2D	0.0545709
241	G	MSB	ResNet50_rbst	2	3D_VD	0.0951341
242	G	MSB	ResNet50_rbst	2	2D	-0.0402037
242	G	MSB	ResNet50_rbst	2	3D_VD	-0.057133
243	G	MSB	ResNet50_rbst	2	2D	-0.391808
243	G	MSB	ResNet50_rbst	2	3D_VD	-0.403401
247	G	MSB	ResNet50_rbst	2	2D	-0.3909
247	G	MSB	ResNet50_rbst	2	3D_VD	-0.405335
248	G	MSB	ResNet50_rbst	2	2D	-0.319901
248	G	MSB	ResNet50_rbst	2	3D_VD	-0.346432
257	G	MSB	ResNet50_rbst	2	2D	-0.0160948
257	G	MSB	ResNet50_rbst	2	3D_VD	-0.0286612
259	G	MSB	ResNet50_rbst	2	2D	-0.0993153
259	G	MSB	ResNet50_rbst	2	3D_VD	-0.082479
274	G	MSB	ResNet50_rbst	2	2D	-0.212044
274	G	MSB	ResNet50_rbst	2	3D_VD	-0.222097
32	G	MSB	ResNet50_rbst	2	2D	0.21007
32	G	MSB	ResNet50_rbst	2	3D_VD	0.150493
35	G	MSB	ResNet50_rbst	2	2D	-0.0603722
35	G	MSB	ResNet50_rbst	2	3D_VD	-0.0450489
36	G	MSB	ResNet50_rbst	2	2D	-0.0789859
36	G	MSB	ResNet50_rbst	2	3D_VD	-0.0471562
37	G	MSB	ResNet50_rbst	2	2D	0.00514163
37	G	MSB	ResNet50_rbst	2	3D_VD	0.0426022
38	G	MSB	ResNet50_rbst	2	2D	-0.128147
38	G	MSB	ResNet50_rbst	2	3D_VD	-0.0664353
39	G	MSB	ResNet50_rbst	2	2D	-0.237315
39	G	MSB	ResNet50_rbst	2	3D_VD	-0.202242
4	G	MSB	ResNet50_rbst	2	2D	-0.495989
4	G	MSB	ResNet50_rbst	2	3D_VD	-0.505615
43	G	MSB	ResNet50_rbst	2	2D	-0.513382
43	G	MSB	ResNet50_rbst	2	3D_VD	-0.518494
44	G	MSB	ResNet50_rbst	2	2D	-0.460691
44	G	MSB	ResNet50_rbst	2	3D_VD	-0.491246
474	G	MSB	ResNet50_rbst	2	2D	-0.195877
474	G	MSB	ResNet50_rbst	2	3D_VD	-0.413443
52	G	MSB	ResNet50_rbst	2	2D	0.190665
52	G	MSB	ResNet50_rbst	2	3D_VD	0.130869
551	G	MSB	ResNet50_rbst	2	2D	-0.269632
551	G	MSB	ResNet50_rbst	2	3D_VD	-0.250996
556	G	MSB	ResNet50_rbst	2	2D	-0.12495
556	G	MSB	ResNet50_rbst	2	3D_VD	-0.148603
558	G	MSB	ResNet50_rbst	2	2D	-0.0527495
558	G	MSB	ResNet50_rbst	2	3D_VD	0.00870101
560	G	MSB	ResNet50_rbst	2	2D	-0.0246335
560	G	MSB	ResNet50_rbst	2	3D_VD	0.0384705
57	G	MSB	ResNet50_rbst	2	2D	-0.0900828
57	G	MSB	ResNet50_rbst	2	3D_VD	-0.0607854
572	G	MSB	ResNet50_rbst	2	2D	-0.290217
572	G	MSB	ResNet50_rbst	2	3D_VD	-0.226936
573	G	MSB	ResNet50_rbst	2	2D	-0.530942
573	G	MSB	ResNet50_rbst	2	3D_VD	-0.532303
581	G	MSB	ResNet50_rbst	2	2D	-0.372176
581	G	MSB	ResNet50_rbst	2	3D_VD	-0.408252
582	G	MSB	ResNet50_rbst	2	2D	-0.383562
582	G	MSB	ResNet50_rbst	2	3D_VD	-0.411655
585	G	MSB	ResNet50_rbst	2	2D	-0.239042
585	G	MSB	ResNet50_rbst	2	3D_VD	-0.271681
586	G	MSB	ResNet50_rbst	2	2D	-0.363064
586	G	MSB	ResNet50_rbst	2	3D_VD	-0.383443
587	G	MSB	ResNet50_rbst	2	2D	0.104601
587	G	MSB	ResNet50_rbst	2	3D_VD	0.0381822
588	G	MSB	ResNet50_rbst	2	2D	-0.363508
588	G	MSB	ResNet50_rbst	2	3D_VD	-0.3434
589	G	MSB	ResNet50_rbst	2	2D	-0.177992
589	G	MSB	ResNet50_rbst	2	3D_VD	-0.225547
59	G	MSB	ResNet50_rbst	2	2D	0.0139618
59	G	MSB	ResNet50_rbst	2	3D_VD	0.0169542
592	G	MSB	ResNet50_rbst	2	2D	-0.474426
592	G	MSB	ResNet50_rbst	2	3D_VD	-0.444597
594	G	MSB	ResNet50_rbst	2	2D	-0.662
594	G	MSB	ResNet50_rbst	2	3D_VD	-0.617447
599	G	MSB	ResNet50_rbst	2	2D	-0.241538
599	G	MSB	ResNet50_rbst	2	3D_VD	-0.256465
6	G	MSB	ResNet50_rbst	2	2D	-0.0297844
6	G	MSB	ResNet50_rbst	2	3D_VD	-0.0196172
625	G	MSB	ResNet50_rbst	2	2D	-0.246223
625	G	MSB	ResNet50_rbst	2	3D_VD	-0.245844
627	G	MSB	ResNet50_rbst	2	2D	-0.266929
627	G	MSB	ResNet50_rbst	2	3D_VD	-0.264324
635	G	MSB	ResNet50_rbst	2	2D	0.0399916
635	G	MSB	ResNet50_rbst	2	3D_VD	0.101034
636	G	MSB	ResNet50_rbst	2	2D	-0.315319
636	G	MSB	ResNet50_rbst	2	3D_VD	-0.298314
637	G	MSB	ResNet50_rbst	2	2D	0.0314259
637	G	MSB	ResNet50_rbst	2	3D_VD	0.0718311
638	G	MSB	ResNet50_rbst	2	2D	-0.00417657
638	G	MSB	ResNet50_rbst	2	3D_VD	0.0696056
639	G	MSB	ResNet50_rbst	2	2D	0.0856163
639	G	MSB	ResNet50_rbst	2	3D_VD	0.132505
64	G	MSB	ResNet50_rbst	2	2D	0.00474553
64	G	MSB	ResNet50_rbst	2	3D_VD	0.0454174
640	G	MSB	ResNet50_rbst	2	2D	-0.0903843
640	G	MSB	ResNet50_rbst	2	3D_VD	-0.0404532
641	G	MSB	ResNet50_rbst	2	2D	0.0485038
641	G	MSB	ResNet50_rbst	2	3D_VD	0.126013
642	G	MSB	ResNet50_rbst	2	2D	0.0174608
642	G	MSB	ResNet50_rbst	2	3D_VD	0.0619185
643	G	MSB	ResNet50_rbst	2	2D	0.0331606
643	G	MSB	ResNet50_rbst	2	3D_VD	0.11487
644	G	MSB	ResNet50_rbst	2	2D	0.082707
644	G	MSB	ResNet50_rbst	2	3D_VD	0.129835
645	G	MSB	ResNet50_rbst	2	2D	-0.393503
645	G	MSB	ResNet50_rbst	2	3D_VD	-0.352738
649	G	MSB	ResNet50_rbst	2	2D	-0.564901
649	G	MSB	ResNet50_rbst	2	3D_VD	-0.608326
658	G	MSB	ResNet50_rbst	2	2D	-0.300835
658	G	MSB	ResNet50_rbst	2	3D_VD	-0.33941
659	G	MSB	ResNet50_rbst	2	2D	-0.104384
659	G	MSB	ResNet50_rbst	2	3D_VD	-0.145631
66	G	MSB	ResNet50_rbst	2	2D	-0.111952
66	G	MSB	ResNet50_rbst	2	3D_VD	-0.070394
661	G	MSB	ResNet50_rbst	2	2D	-0.0387961
661	G	MSB	ResNet50_rbst	2	3D_VD	-0.0511448
662	G	MSB	ResNet50_rbst	2	2D	-0.324995
662	G	MSB	ResNet50_rbst	2	3D_VD	-0.326059
664	G	MSB	ResNet50_rbst	2	2D	-0.286464
664	G	MSB	ResNet50_rbst	2	3D_VD	-0.263026
665	G	MSB	ResNet50_rbst	2	2D	-0.147263
665	G	MSB	ResNet50_rbst	2	3D_VD	-0.174961
67	G	MSB	ResNet50_rbst	2	2D	-0.122321
67	G	MSB	ResNet50_rbst	2	3D_VD	-0.0569482
682	G	MSB	ResNet50_rbst	2	2D	-0.157804
682	G	MSB	ResNet50_rbst	2	3D_VD	-0.12219
684	G	MSB	ResNet50_rbst	2	2D	-0.565932
684	G	MSB	ResNet50_rbst	2	3D_VD	-0.582026
688	G	MSB	ResNet50_rbst	2	2D	-0.687418
688	G	MSB	ResNet50_rbst	2	3D_VD	-0.646281
689	G	MSB	ResNet50_rbst	2	2D	-0.617405
689	G	MSB	ResNet50_rbst	2	3D_VD	-0.605314
691	G	MSB	ResNet50_rbst	2	2D	-0.510387
691	G	MSB	ResNet50_rbst	2	3D_VD	-0.492774
692	G	MSB	ResNet50_rbst	2	2D	-0.555423
692	G	MSB	ResNet50_rbst	2	3D_VD	-0.568576
693	G	MSB	ResNet50_rbst	2	2D	-0.196769
693	G	MSB	ResNet50_rbst	2	3D_VD	-0.185512
694	G	MSB	ResNet50_rbst	2	2D	0.0312332
694	G	MSB	ResNet50_rbst	2	3D_VD	0.106086
695	G	MSB	ResNet50_rbst	2	2D	0.0185408
695	G	MSB	ResNet50_rbst	2	3D_VD	0.0799018
697	G	MSB	ResNet50_rbst	2	2D	-0.0162511
697	G	MSB	ResNet50_rbst	2	3D_VD	0.0959519
698	G	MSB	ResNet50_rbst	2	2D	-0.190232
698	G	MSB	ResNet50_rbst	2	3D_VD	-0.195389
7	G	MSB	ResNet50_rbst	2	2D	-0.14468
7	G	MSB	ResNet50_rbst	2	3D_VD	-0.1172
717	G	MSB	ResNet50_rbst	2	2D	-0.347598
717	G	MSB	ResNet50_rbst	2	3D_VD	-0.347531
719	G	MSB	ResNet50_rbst	2	2D	-0.188987
[truncated: 4,093 more rows]

[truncated: 9 more sheets: Figure_S7a, Figure_S7b, Figure_S9, Figure_S10, Figure_S13, Figure_S15c, Fugure_S15d, Figure_S17, Figure_S19]
